# Supplementary material for: Early insights into the genome sequence of Uromyces fabae
Source: Front Plant Sci. 2014 Oct 29;5:587. doi: 10.3389/fpls.2014.00587 (PMC4212606; doi:10.3389/fpls.2014.00587)
Supplement: Supplementary file 1 [file DataSheet1.FASTA]

>g1.t1 length 588
MGHYGQWCREPARCAKCDETHITKDCPQGLGGVSTCVLCKQGQKNKVAGGDAMDHTPFKPWVNPSTLMPPDHPSWSVYCAYEHTPKKWNNRHKTVIYVKSSLPDQHIQRLEGGSQIFVGLACSFPDVKPFRILNIYHPPNTSDGIKVLNVWPTSFNDCRVATMISMDANLHHWNWNPPSCRKNDHLDADLLQSMSKSGFRLTSPKAVPTFYSVKGVGTTIDLIWSNFLGARLIPSVNVSSHNFGSDHQSLIFQISIRPPAVGYCMRAPDWSSLDQDKLNMELKNKPDSVMSAVPSSTEELAASVTSALQDLQNQLGRRVRLDAGKTKPWWCKDTLDPVVKTRNRARRWMMLAKSPEAIECYRQWNSYFQQLVDSLKRRSWHRYLEDSSSDTVLRAFKFAKGNQTGGVLPFRDSSGILIHNKEGQAKLLFKGTSIFNSPIYVSDIARDFNVKAASFPEISVVEVQDANSKIQPRKAAGVDGVRNEAIKFFSPNLSPFLADLYNMILHLSSYPPLWKCAVTAIIRKNGKSDYTTPSEYGPIALLSTLGKVLELMVARHITEWAEREQILPNGHLGGVVNIMINKSKYSKF
>g2.t1 length 229
MDANMTDSSPHLNSTADIPTKTTVIPPASGVLTILNQVMNDPSKQQPNGTIILDRVMLDIIVVLASRDDQMIRTLNAVVSQVNALESLLKSAQGAKPVASKSYVSAVSRAIIHSNPLSTTLKDVPKGILVHKANDALTKLDAKVGGEAVSIRAAHVMKSGEICFYSNNWAHQRWLMENKHIWTKEVHPDLASSPSTFSVIAHGIPTSLDIENDMTKAKLAVENSFQVED
>g4.t1 length 660
MSGSEKSINHSIKELSDIHTPPAAEEGRTDIQKSSESLHSKSSISDSDSMSYKSYKDDSKDSFAIPKLDDSNYSIWQRKMIFYLTYKKVYQYXKLEKAVFYISSHMNDKIFNVTINHKNQSNPFIIWTKLQNELAGFTTLSLCRVWKVCDEIYLGSDLGEYINKVETCLRDFDTIGFEMPPKIISVFLITRVTNKRPHLMDQFLMDDATLAKPEVLFAKFKDIALSEKVVVPRNNLTFNNPATALNNAMQNQRHSKRSLPSCKNGQHIPNNGNSAKKCFELHPELACRNGKHSPLAPHPASMYSGASHNIFNNLSYFKFAQDINMTIVTGKNNSPLIATKIGLVQIKLPQGPFLNLQNSLYCPQASKCLISLSGLFNKNIHNRLGHIGSARIKFILPKVNLDRLNTCTHSPIISMKLIIHYKLYMETFENGIQHNISPPYTPQHNGFAERANRSVIEMARCMLMTANLNPERWGEAVETATNISNILPLVLKKRVSANELIFKTKKEFSFFKPFGCKAFISIPDQLKENKFDLVSWEAVLIGYALDLSPYKIVKLDNKKIFITKHAYFDETCFPCLKPINACQEVLLDSKLPSFYDSAMLPYFKDSIAQKDYNEQVEQNEFNENDNSISIQMHKDKGDISLHASVPDNHYKAISGDESMQ
>g5.t1 length 464
MGKGTESTGLNTFPAKSSTNSQISEDLLFRISDTESIDETQLKEAIFPDSSSNNPSPEEDSFNIQELIENSDNSQTQQIDSQVVCKSGDELNNSHESFECDWEESYHPAKEIISKICDRNLVGDRLRTRHEANLVLFIKNDPKNYTQAIQSPDSDHWKNAIEIELNNISRLNVWTEMDNSDSLKPLSTTWVFRTKTNKNGELSKYKARLCVRGFHQREGIDYNEVFSPTGRLTSLRLLLTLFQMNNFDVHQMDIKCAFLNGTPEEDLYILPPQGLEIKSPNKILKLNKSLYGLKQSPRCWRQALSKALLEIGLTSTKTDPWLYISTNKSKPFFLYVHVNNLIFGGSWLEEFKDKIKLKFKMEDLGHIRYALGICISQGTDKISLIQDKYINNFLKEFNIKNHQNTPIPLPSNWNSEKDKPSKQLQKAPFNYRQLIGLLQWLVQCTRPDLAFATSCLAQFLENPL
>g7.t1 length 377
MIPQAHAPSNLRSLKNFFCGSYINVLLLAVPLSFASHLLHWGSTSDFVISFIAIIPLAGLLGDATEQVAIKVGSTLGGLLNATFGNAVEAIVGIVALSQNQLRIVQTSMLGSILSNILLVLGCSFIGAGFRFKESRFQATAAQASASLMLLACIALVIPAAYYDSLQSRVGNATAARDLISGDSQTLNKEAAHHGLLVISRGTSVLLLAMYILYLYFQLGTHSYLYADESSEAEEEEVKMNLSTATGALVGVTVITAFCADFLVDSIDEFAQHAGIPKTFIGLILLPIVGNAAEHATAVVMAYKGKMELAIGVAVGSSIQIAVGVIPIMVSHHWLGDWKRVNILLTTLLIQDGKSNYMEGAMLVSLYVIIGLAFWVS
>g8.t1 length 250
MPATTLPVLFLVAGAWHGSWMFDSVVKTLKDCGFTTYTIELPSTCRRNGLPSDKKHDVEHIRHEIMKEIDQGRNISIVCHSYAGVPTCDAVKGLGISERKHRQQTGGVCSLVFVAAFVLRTGTSVQDVAKHQQQKFHYEDGLIWPATPEVMFYNDLPFKLAERLSSMIQPHSSVTFSNILDHEAYRFIQSSYLMCTEDQAIPIAAQEEMMADKLQYFGLIERIESGHSPFISHPKETVAFISKALHRVRI
>g9.t1 length 270
MADEEEPFRQKCMDLLEPVAEVGETHEAKINHLQRRYPKEPFRQKCMDLLEPVVEVGETHEAKIDHLRRRYPKVRRWLDWWTMADVESILFPSRRRMLEDTPDGDDGIPDTTNAQESLHRLYYMISQGKTSLMVDGIPDITNAQESLHYLFAFINVLTDDWNAVMKGVSIVYGSQKEPGVGSSLRISRKRKRYKNDGRPPDTTDTTRKNRATTHPNRANRCWLAAALESLYALYSPLWVQKISGKGNDLFTALIHHFNSRVTARSKAAQE
>g13.t1 length 503
MTQSNSEQQDKNSHHHDLNILRQLSILPDGFSKPELLEQRLQKIILKNNSTTPSNQLAHILNPIHSHRKLLWSFALGVSVGSAKSNSEIQTSNNDEYNHDEYDKLQQEHRDERQIELDVNRSFVYYPIRLNLNSESSYEKIPSNEGQDVEKEQEQQVNSKEGKNEHDSIDEKEEMIDSNDLDDQQETYPAKFNQEDIKLLEQTIQKFTLHRIRDSMTSDLSPIMGYLKFTQEILNQVNPKFASLISQTSNLPLFTLSWILTLTSHDLKSLETISRIFDFLLCYPPIMICYFASAICLEKLEEIERLKIESENEGAEIDLDMVHLVMSSLPSFRLDSTVSDPSLNSHQNLSPDLISRNYEEPVQFKKEVNQMNEMVNEQLDEKSAMNQKEEDQMNEMIGEQLDEKSAMHQMTEQEKSHKEEEKIENGWTETTIKNQDERKISIEDIIKSTLHLYQLYGPSNSKLKLNKIMGPKSCIHTWIDSVNGQLTDLEAEKILDLPLIQIF
>g14.t1 length 515
MSNSTALVLAVKPDGSFVQASSQSNHHQLVKENWNHVHTKGKPLETKVFYGPQKTTIAAVGVGKVSDRTTEIEKAEKTRKLVASGAKILKDHIGNDVEVLVDPVWSSHAAAVGATISTFNYNLKTKKDAIEKKKPINYKPFGDEKVQLSIEKPSGKLIGLDWSTGIIFGQAQNLARELMETAANLMTPTIFCDRIKNEFKGVDHVEIHVREKSWAEEKKMNSFLSVARGSNEPCKFLEIHYKGASRGGAFKPTVALVGKGITFDSGGISLKPGAGMKLMRADMGGAATVTSATWAIAKLGIPIDMVLTKKVILFSIYSENMPSGHATKPGDIVYAMNGKSIEVDNTDAEGRLVLADALYYVSSVYKPRTVIDLATLTGAMMIALGEPFAGVFSTSDKLWSHLDAAGKAEHDRFWRMPFDDFYTRQIDSSNADLCNVGGRSAGSATAAIFLREFVDGLACNAKEDTESTEDQVEYAHIDIAGVMECTLPDPCNPKGLTGRPVRALIEYIRQQAALN
>g15.t1 length 736
MPLNNIQHQLIESSSNIQKQNKINQEQRQQSSHHHHQQQQQQQQIKLNHLEFSSYHQQVEQINPSYQNHSFPQNVSFNYSNPTTSLLQSHSSNLNSIQNHHPQDLINSINLHDQQLNSNDLNQLDQKTVHQQQQKSYSLKLPTETKSASLSPTASNFQSIPTQEQSSNSSKQILNQTGATSKSYQHGTGTSEFVKKLYKMLEEPESESVVGWGREKTTLVIKDQILFQRDILPKHFKHSNFASFVRQLNKYDFRKFKPPSHANNLLDQQSSNPGEQSIGHGSNPKPGPLQWEFYHPHFRADTLSELDNIKRKVPATRQKPTEALLHTPDCQAGLNSCEPVEEIVNRLMNLQQETSSALNQVTQECKSLKEELKQAHNRLDFQQRQIDLLNESRNSYHQPSQSQLGLVSRSFENALSSNNSVDLPTIHEQNRNEPVNLNTNNASNPSSIPILDDYTNANLNSMTMSIGRQHNHKINRWSRPPRVLVVEDDQICRNISSAILTLMGCKIEFACDGLNAVSMMRYQIAADEPFDLVLMDIFMPNMDGLIATSLIRKFDLKTPIISMTSNFQPIDLVKYIDIGMNDCLPKPFTKEGMIIMLQKHLFNPSKQINIITENINKNSISNNNHDNQHIIQSTGSPTTSPRKTSEVQHSLQSLTTSSSSSNSNSKNIPPSSYSLEMNASSKRPCHQQSIDFNQNDNSDHLAETNHLVNFDLNHSHLDLLHHIHHSSDGSRKRSKV
>g16.t1 length 130
MAPLQRRTSVDMLLYPYTEPHCQSHSTTIWTIKKEKKNPNKFTDLSDADSQSDDAEKQIVLYTKGREDDSESEDESWDKVITKGVEENENEELDTDDIQDLSGEDEEIDHYTSKSCQKTLAKDKKYPTDE
>g17.t1 length 785
MSLPNLTHYSGYTEALILPTAQIIKSRWTTSSDQGAGSPIQPKMEFDLPIKQNTEGSSPDLTEHMSRPAEYREDDAVIDKEELILQPNPELEEGKTTECRRLMIKMTLDCIVSNGLTSQVPKFQNGVWRTLLARLVTRGMSSNGGEAVEEIEFRKENIRQSLFQLVIADFPNRIHFAQAWLMEEWLAKPSKLYDFDQPNDFTNPTPYEHWLTMILDYIVDAIPVSNQTQSDSTRPILSGFLLDLPGVSLDDTGKRYRCSQWCHWQDGRKDAFDECSHAAEKMLGKMIILDKLLKAMKAKGSRVLIFSQMSCVLDILEDYCLFRQFEYCRIDGKTAHEARISSIDEYNKETKFIFLLTTRAGGLGINLTTADIVVLFDSDWNPQADLQAMDRAHRIGQKKQVYVFRFVTENAVEEKVLERAAQKLRLDQLVIQKGRATHQQKGQSKEDLVEMIQHGAEKIINSKENMLVDDDIESTIQRGEARTAELNAKYSRLDFNNLANFKTENNTQNSDWQFYPPRFIELQDRADLYYKKTHGIKAELPERDEGESGNPEELEKERQELHAEIDNAEPLNKEELAKKADMQSLGFEAWTRRDFLNFIKGCELHGRNSYHLIAKEIETKTVDEVQEYAEVFWQRHEGIEDHARFISKIEQAEAKRKKVDRTEELLKEKISSVKLPLQNLKIHYVNHTKGKSYSEEEDRFLLVQLHKHGLGKEEVYDLIKKDIIESPLFRDYEAMQHTSSTNCQRVRSRRCRGVDAKEGPRPFNYKNWLPSPHSSHTEREESLGY
>g18.t1 length 277
MSNVILVIQIGLRETDTDQESLINPLVEGTSDDMIIIEDQLSYKWDIFLSQIPGQSTVSYSHLSRLIAIVKGKLLLKFWVLPSPSSVNKFSTTVQSQFYQQVWQSTSDINASLATSFVLASSLCSALKSLSGVTTQHYPVLLSGPASSGKNTIIQNLAAHLWSRKFQFDQIFKDWPWVKQSELLASVELLVLIHRTEDAQYSIKQAIEAIGLCFSLTEIFKPEVLAAFMQQVVDGLTLPTLFLRTPQLWEGFMRFAKIISPHSFGAILHLPRYQLKE
>g19.t1 length 292
MSTTEYSTLIDGVLLVGMCCQDKSSPQTNTITIYTSESSENQPESPFLNAPDDDLSIPGEPILCKSKGGVYWPATIAAYVGTRSDHPKRKDNTRPIFEKFYSIEFFDGTQSEVPRSSFWTSLEHNFYTVKIGQIHTTVMKFKKFYPKLVEVLPDLDVIMAGNASDHNVKQSHEDFLKGPLQRRAILGQDVAYGHYSDDLLYKAAMFLRNRYFNKETISNETCDPRIFELSNNDQTSYISDILLPEALILITIKELQQSSNSLIDLCECAMRCLKEVDIVELVACLRNNPCVL
>g20.t1 length 291
MSLEPRTNSLILIATVAMSLFSFFWLWPYAASKPPSSHNIIHNLAHNTSHTATFLESCVLLESMKALEVTSSELRLIGKLREFLPTLEVENELSEGPQIRESWEKLVSNLDLAMHYSQILNSDGIWETNLLLNEYKAFLRPIGFPGLTVNTVVSKFVTVLEQFLSISNKLSETIQLAVMHLNSVQALLLKAHKRLLIETKQQGILQRFLNILLGKRWLMRRESELAVCERASLIVESLAPFASGIKVNNERHNSNLVTLLSSISSSNNEANDATRRLRLLILISSLFRCRS
>g21.t1 length 291
MTPRCPIPADTKLFSKPPCQSRIRSASIHKSSLNQDLSAHECRRLRNQLLEQLELHEAELNDCRDSFEKEISTKLFEQASFLENYYQLEMTRVNDRLQEAQSTSKVFMRRLKHTIFRCHQLEEECLMAKDKLAKMHCAMDRMAANIQRADQKKTHKRTIPPCQQLEKDNSVVKEELQKVGMAKTFQPQTDHERTLEYTLLQCQILKEENGLLVDELQKPNHDMEAIMAGNIKHTNSIDKQGPFGAKSDLDGFKRRDILPHEGNCVWESSKCTSTHLCVSKIDWEMTFVPTI
>g22.t1 length 771
MPKTSTYRLNGTALSTTRTRNRHLSSKLPAFNSPLCQALSDFIRLLIGMKSPSDLWPPSPSSEQLAEFKLRWCANATKDHSTTVINNKTSENLPIYGKKKSLPESIQKGFLAILKKTRFPHPCFNWNEPSSSDWNVAFSELILRHWECSRLAGCFLAYPMEPEVAGEPSVILALIRRWFNGRADQIRKEERKPGSAQVKKKAIQSRRRRKMLATHRTETLKRLNIQEKFKRIFDDPLCTSDTETLEDGTLVKVQPQWRSKVLSSLAVKVDQLTIQRRLEDNQIAFGPGQLLETGRQNSTEAPKDARVPCGLPVDFYDDKYYQGLEPEKRFQISFLFVCLYSEECANDIVSELQREMARPKEQDGKLEAYIKDLKSKLSKSASANLLEQLALISLPEQVVDGKTKPTSLVKKLSSHLRHLLPASVLIPLSSNDKDDNHNLLNELDDLQERYKTTGHELDEFTARYNSLKELDDMSAQLEDPRVVQSLYEVSCEVFMEWCCGMQWFFEYDIIKTESNSSQPTIKIVTRQKHRSTFSIQSSGLGSIXDLSDDLDDDHHYHAAEPISSLPEPDVLNEMEADDGGPSNAVVLPDDKKYHPLALELYSPEVKALVTEPIINPIKVCKFTIVEKGETIYGRSQSHPESIHNVAVDASEPLLYTDTHILEQQRDISLKSSYTIVLWNTDAHSPQAKKLMSKDIHNHQGNNQIADLPEEYLSSLYEEILARDESDLEIDLDDWRNVQVQEEEDVLLSNDFVTFRNIADMPQKSLKLLLIV
>g23.t1 length 383
MSISTTDSSSVKGSRSQSSSRVEQFVSVEDQASPATSTFPSSAGAHQVGEVIKWAKVKGFNKFNISKFTEHKITDNVLIELDVKALKEIDLTTFGHRVRVMKTIDELKRHKHIKKPSGSISPHSDIIHSNNSSLQQTNISNQHKELGSNHFSRPSFHSKQDFSHLAYRQTYQPTAEPSNTSALSFHRQWQNNKGHSSREELQSSTADQNHSFTRSKSPDPGRSRCSLWTPATESLESKSAKVVSPVAELDGPIMTLQAPDMDTQEKPKKVKKKKIPSSKPPGTAQSMKNKKASFDSLENAITSPVSPQKSQESTNAKSCTSFLGNLRAVRKPPPKFASHASDSAPVTTHAKNNDGRPGSSAGCIAVETHTIEKVIPADPANPL
>g24.t1 length 473
MVIWALVNSMLIPEQRSLVXEDLSTSSGEVDPALLESNADLIKKRRRAKNIHNKKRRQIRKIATSRPLPHASSSLSCSVTRFVKFMMGLEGVNSPLPAPPSKDEVSAWTNHVEDREARVANQLPSQIGLTGPLNRISEGTTAMEGVRTVATEGVGMAPMEGEGTDTTINTTVGNRKANLNFLQNQKLSAIRRKGLALVQYTPAPETLTTLPISFQTKQMCDISFQLNGFPRITFEWKARSLTASRWNTATALLLIDSWSSWYKTQPHNLKDLEEDIQGIIERWLGTMRNTYNKQVASNSGAHDQSPGSPVEQSTSVGQVRNSSPTPPIDAAAQSKRKSDRKKISERRYQAAKAIFPKNSGFTTLLKDVNCVSDYEDNVNLTLPRVRIIPHWRSEILTKVVHQLDKAAIQLEKNPRRRANLANLLRQSENKNESTELEAEDQMQPPEKFPVDSYNPAYLDGLTKICRKNLNIKI
>g25.t1 length 1446
MLQAAELWLLEGISEDAVNRFLKMEIEKFKLNKSDMPKLNLVVKQIPKPTAREQKKQIPCKTPSTMHCTSKFYSTSKRYVRSLDGAITTCGALLFKNPKAHDEYPYNPIRTFSYQTLTNWIKSKISLPHFEDLLDSSLVKGNGLNSETMTDVWDGSVWKAFPDSTDSSKPYTSISGNLVFSLFVDWFNPFRGKHQAPVSVGAIVLVCLNLPPSIRKHEDHMAQSSRWHQASTHSARKELSDEQGIRYSVLNDLPYWRPIKFCGIELMHNMILGNLKDHAHSFLGLLEAGTALKATYKDRKNRQLPTRGHTFDLLDPPKATDDTKGKRKRTEPVEVLQPPLTTSNAPRIKRTYKRKVNTEISKTHRTQSLSQTSSIVSKQNCQSSFSPVLPVQPQVLIIPDVSDADQELCHQHKKGRKLPFTPHIYSLRQTAARIANKATEMKKNPQGETFQVNKSPDNQQVNEYADNTSKTKNISSSTSKSWSIVSSSLSNQIHSKGKKRQLDETIGEAESYSDPRPSKIGKKQQLIEHGCYNLRQAVNNKCMPNQLKASNYSSTPLSDRTSESSCASKPSSTNRSSQRSSQMMNSSKLSGSFSSSQQNMSNSENTDDETIHSIDTLTGATICSADTIKASPKTRKKVDKAEAKLLRRLEPKILPHELEAVHKCISLARVPSWLTRVKNVVGTPGNNSLKAAEWLILYSVYFSLTLIPIWELSSQNPFREALLASTVKVISLVNFLTSQSVNPADLDWLSNMFVDYRTILAENWKGQTQCKPNLHISQHYPEHIKRFGPPASTASWAHERLNGMLGKMSTNNQIASLGKTILEKWNIKCQLISLVKQSVNLSKKVPWSLLKCMKTFKGLPDTSRENSTPRSLDQSTFNQWLSVTPKDVILMHDKLSPEVQFLDTAFFKRKSYTVQRKHLGNSTIQFQHRDVIKYGCIAKIFTSSCFPNRFFLIVSPFEELDKKDMDCNPYQKYPVLRCKLVYSRLALSIIVNDDMVTGHAALIVNPPGTFNISIETCCVVGLGAAGQSYNIPLLERMVNCGEHFIDWELLVNPITATCEVSFGRLAGVVGGGEAFLGYGLFALKHGLSTPFLNLPRAYTFESTKAFFTGLQCLQSRIANDGHRGPIVSVVVSGSTGRLGKGVVETFDDAGVEWVDNLGTGYKTKIEDYVVHCSARPDQAFDRANYNTNPDLYCSVFHKTVTPWSTLLVNGAYWSSEFPRLLSNDQLAQLLKKLDHRLKGVVDVSCNIHHSAVTRTKWDDLDAQLQLVSIALSQVDRPEWLLQLENGMICKDGMLMSQHKGIQPFTQLNILSENIQSDQAPFTRLVAKPAVETLLQSPKIEVIIAAKVLEEAEKMVEQILAKDQSKKSRIRIRIVHIDLDASSERSNISNLIKEANVVISLLPATMHPLISTACLKESVDLVTASYVSPAMAKFHDAAISKNLIFLS
>g26.t1 length 302
MTAVRLIQKLKREELQSCIRSYVSFCGGLPKSLDGLRGYQFSWSPKGVLMAAGNRAQFILAGKAREAMFDGKFSEGNLALAGFANRDSLGYISRYSLDKNYLETMLSRGTLRFKGFCQFMHVLKKIGLLKPDGHIRWGKAGIPTRWDKLIEKMGAKIEDGRVKHVLTVGDQENLVMAKTVGSPVAIGALEVLKCAANLPKGVRKIGKVKLNVNQICIFPNTIQSTSNALDPLVFYYFHASQGAVEHQDRFCASKAAEEEMCSIAESNGDSTQFQPSISLEHEGKNPAEKILTDHSIALYKSV
>g27.t1 length 1627
MKPSLAYLGLFLHLGIDFITGSPPISVSIQATWDEPPMLIQILESSALERPSLFFKILDNVCSTWSSSTTALPTDQQVYEYLIQVLRSPGLLDNPGELESLEFSIALKEAHPKIEAFRAWYASLPASLTNTVENSNQATSDINHCSSWVLINNSKICNSSKLSELLDSSLTFKQISPPPQNLPFDHRVDRSSKGSSALNVILYASPDPASFCPFHKSLHNISQQDPAKVAYTFRWNTASTSSTLSSSFLSGWGASLDIKKSEYLTLDDRPVESTMDGDAQIVITNDEQKSKMKKQIDSKPAKLKPLKASEMFDIGAKATQYVLSSASPLSALRHLTENFPLYAHTLVNEWIPGKISKELRQELQQNMADGFSMGDSVVWMNGFQLSSQVSLENLNFFKLIEIMRKERHWMTSLASLGFNPLQIRKLIMDEKLNLAMNPESSNKLKDMQMDESSLGERFDASDRQEGGGAIIWLNDLENDDRYSMWPATLRAILRPTFPGQMHAIGRNLVNVVLGLDLTRTSNLRTLGNVIQTFVLRLPIRWGVVPIPSKNSSEGELMSKCFWSLVTTIGPIETLGLIKEFTQNLESDSIQVEKFILAANERMTTTEESSNVHQSQQEKYEIWLKKSQLYSSRLSLCSNDHSLIACMLINGRFFPMDEDFRSNLQETAMLHTAFIQHQVYFNILHDDMNVADYLYDLPTVHRSRNDLVFPSEARPLRFFNLIDALNDYNTFAANILFRNAGSSKSQTLPIASVWLVGNLDSDSGAAATAAALGLLIKSPPDVDVQVSFVHTPSDDITCSTKISESLAKLVLTSIGEKVSCQDLLGQLGHRGHLAMAPSADKPDDLYPSDELVLKVVEARRSKMAKMKTDAWFGAREFANAIGIESGELAIVVLSVSTATKLNSNDLLMLVEYEAQQRIGPLIESLQKLDDFNLVEKHSDVPLIMSIIGSVLVGQNDGSSQASPSESRSSAYLSRLGEHSSYQHGDESKALFDFAVILNPASEAAQRWSALLERLSHRFDVRVKVWFNPLLELSELPIKRFFRTSISNSLEFDANGRAISSRVDFLDIPTETLFTLAIDTPPAWLALPHDSIHDLDNIMLSELPSAYSTQGVEAIFKLEHIILGGHAREIPNETPPRGLQIVLTDLLRNREVDTIIMANLGYFQFKSAPGLHRLSIRPGRSLELYQLESIDSIKLNQSKTDESHQQISLTTFNGLTIFPRFRKRPDKLNENLIQPVGITSKTNHNAASGLTKLITQVKDFGVLRNTKSELTNVASEPIINVFTVASGLLYERMAYLMCISVMRHTQSPVKFWFISNFLSPSFKRFIPHLAQEYGFDYQLVTYRWPSWLRAQKEKQRVIWGYKILFLDVLFPLEVDRVIFVDSDQIVRTDLKALVDLDLMGAPYAYTPMCNDRNETKGFRFWDTGYWKESLQGRPYHISALYVVDLRVFRAVAAGDQLRQHYQALSADPGSLANLDQDLPNNMQSILPIFSLDQSWLWCETWCSDDGLKTAKTIDLCNNPLTHEPKLKRARRLIPEWDIYDQEVAKLTERIKKNKNQNDEIFKINVQAGQQIDDQDQHSLNSIQDLSKQPNLKTHLSSNSVIHKKDDDHDHDHDNHHPEKDQIHVTRDEL
>g28.t1 length 156
MKLATLRAESDAALERAETAEAKFKKLEMENMMKDQELASLQHKVSNLEADLEAAEKKISDAKLQKEEEESNKSTNENLNRKIALLESELDIAEKNLRETTDKLRQVDVKAEHFERQVQRIESERDSWEKKWEETQEKYIASKRELEEVVQQMEAL
>g29.t1 length 541
MKLRVKKLLPWVILKITITNPTIGTSDSELVDYLDGPKVMSQLIPNPDLTPLCHSFDLYRKPQAQEDRIIVSQSITQPFGTKQGSTRVQWQLPMDDDVPESSTRKRRKLSSGSGFSMPPPSQSNIIQTNENFLNHFQLDSASKHDGMLVDKPVHLSNHLTNLNQPLNNDFTILESINLPPSSQKHNDIKTNHGSNLGNSLGIHTPELHTFTFHTPELDMMDFRDTSKLHYSNYFHQLSAWMKKEQISSSGLASTSYHNFIPNQMPVPRISNVLENADSSGLKTIFSGKSSKWPELVIDKDSFIRNHEPSSWQASVVRALLFIVSTLDGRLQINEDQVGLLRRSIPRYLRSDKAQMIPELESVALVQFFYQKFNHFEYCDHIWFEYLHTKTGVDFTTYRDRIQDKKQLRPIFSTFLFFVHMIDEIVTRSKHTPGEEQYSSAMHSASNSFVDFANLNEHSTDTYVENLRQRKIGLAKERNKKRRTTRMIWVFINIWLHHSRSELLNNLLSVDGAINSNFKSIINHTFSNSIDVLLKKIEKQLN
>g30.t1 length 544
MLVKQKPVALEVSRLYISYHQQVKRLLKNFTTTGYTLDAWTSPNKLAFLAITAHGMTDDWQIIDLLVALPAVYSENKGENFAVTFYETLQKLEITDSMVAITANNASNNGTLAQKLEELINGQFSASENLLGCMAHIINLEARDRLQAFGLENPLSEEQEIPLNTNIMATDNLVDELDGHGVNLKTVVSWIHSLAVHVRSSPQSREAFQLVIRMLAENQENTLQDNHTTTSVNPSKLLILDVSTRWNSTFLMLERAIDLKDACNLFFARSETSKYKINSIEWEKAAQMMRFLKPLHEVTELLCRSSYPTLNFAIPIYISLVKNIVQVESTYDTLQLIQPAKKMVDKLKKYLIIALSKPAPLCSMILDPRIKLHYIEKNHILLWDILQVDVSPARALSPFKCQALLFDQSLSSDSQQKATTKSKSGHQSALLDNVFGERQDSLDLDSEIHRYLGETNEASGMDILKYWQSRQKLYPSLAAMARCFIALPATSAPLEQIFSLCKSIIGTQRYNSEATSIEQLLCLKEWGPKSKLFAEPLDEDTETN
>g31.t1 length 128
MQITGPPETLYSNEIFLLRFRFYPIEAPEVVFVVSPPPTVPSSSSQEPPEERWVAPEHPHIYSNGHICASILSTGWSPVLNCAAICLTIQSMLASCKKKVRPADNDRYVRCAPISPKDTRWHFDDDTV
>g32.t1 length 265
MTTISKRRKFVADGVFYAELSEFFTRELAEEGYSGCEVRVTHARTEVIIRATHTQEVLGQKGRRIRELTSLVQKRFKFPEGSVELYAEKVQQRGLCAVAQCESLRYKLLGGLAVRRACYGVLRFIMESNAKGCEVVVSGKLRAARAKSMKFTDGFMIHSGQPSVDFVDQAVRHVLLRQGVLGIKVKIMRGNETEGRGGAPPKPLPDMVTIFEPKEEIVVQMPISENSGAAEINPPFGDGGLEAVPENEEPPIAAEDPTAVDLGGY
>g33.t1 length 1368
MKVFSRSTNSLLIQLSVVLSILSVARLVPPVEVEPVVGLRSNTALSGLEVPKINENSVGSETSSLPLPTSEKFHESTVPSAPDGHSDLTLGSHQRLESQHSLEGVEDLSDDWESQIPYASNAFRDKMLKTCKASGNEIDELVNIRDRRLGKMKIQQPIMPREDTPFSRQILPFETEKKSRYKELSALFFGWAKIDPKMGSLVKQMEKLKYDKMNPQRLDPTLHNSFAHILISEMTNAELPIQYREGKYLILDYLLRCDEDESVREKLYSFYERNEHFRNAVFYGSTFACLRSLQEMLKSLYSVSAVNFHKLVKALKALYDDSQWGNAPKKYELIEAVDKYAYRVLKDPTLTIREKDPIFEILKRLTGFGGNSDEKFGEAIRGSDYFLAMFVLNAHSRKIKSNEELAKRFNTLLHSESLEASASPKLKCIKITSSRVQLLRDFKEFPTLFDSYKTLSGIAQRFEVLGDAEHSCHLPDAKKLARDCLDIFKNKKIKLEIDEEVWLYGALEHLKTFEGPEVLDLILNELRNEQNKLREVYNFRFMKKICERNALVDTPVSRQVVNKANLFKKLRYETKLTDRLSSSYTLAEEIKNLVEHLKGDYTPLGSKIQLYELLQHLYRFFPNVQDAKFWAIVAQDPKVVRVSVLLGWLVNPENGVFERENNFILQHVNPQESRSPLYEFVANILRFQKPERKIERAEPITGFGRGIFPNFEIDRSYLKRLKSQNLLMAIPVVYNGPSEMEQRAILVKKLKRFSANAQPTTEWMRQLAGLLKQLKLITHWDAQYTFPNNTPALTVSLLSVLKEGSPSVGEQRMLYRVLQHIMDNNLEAQREVLHALKGNQELAYSLDQAYHAIKFEKLETENSPQKIKDINEMILRLPPDNIWTVKSIADPRYSSLEIIISHLLGIMASKNYDKFDITDKRLIMYLFHYISSCSLSLSIEDDHETTEVTEFAVAIPKLQNYIGYFIKHQPVLKNAVGDEHTERLNSVLKRLSSLKFSETWRPAVDVQNPDSLYTIVNDALKGVRAPDRSVRACAAYHRVFQFFKETLPDSEPCKKVSHLFAIDPALHQTERINDQWKPLYELMERTSNSSPLWYILSDLIISDKSQVFAEPQSEKTKATIDNLMRLCSGSNSAIANQESLSQISRDAFMILNVLAIGSIPIRELSLTKVKNNIDLAKAFMILISSGFTSYLRAQDLPTGTISEAFLKDPSVFEQTTRLLVCEELDKLRDLAHDRDLLQDLSDPIKSADYDPAHRLSSKVVEYLKSAPGLPDKCAKRHCLALYYSHANQLRFEPQSFLSVTPPSDIARLRGNYLNPTKFFPKFLTQGYSGRAVSLVNFLRTEYLMEFFLQLCSNQKSCPSMVVQKIPKN
>g34.t1 length 386
MPKTSSKKKLTRSLQLNKFLISIDSDSDSDLETDFLYINQWLQKRYRVPHINTLHHPHYERQKLQQLSENSFRQLFFTTLPFFTTLLEMIENNPVFLKNSRNPQQDLAIQLAIALSQFGSNGNGAAIRRLENLFSVGYGTSDLYTKRIIKVLLPLCKYILTWPTAEERNDISQVMNKEGFPGCIGFVDGTIIPLSKKPAKDGYSVSVQLVCDINKKFTSLHACLPGSCHDSYVFQRMKISQQPRQYFDPNQYLLADSAYASGRYVVPAFKGTSFTDDNKTRFNYYLAQSIVQIEHSIGILKGRWASLREMCSQLRNEKDMKSLIQWIVCCVILHNLLANIKDEWIDLFEDNMKDPPIELDINKRSVGFQMRDFIAPITLNHFDNKL
>g35.t1 length 514
MGLGSCYVDCSDLGNLPFQSSVDQALMGFESSFTFQDHRLSDPEVDEEHSNCTPTTELSPFSTHHRQQADPKHHIHFQPERHTCWQSLRSHSASFEDDQDQLPLSPTEMAAMRSSPSCITHSSDLYFNSSPLYRYNQTGSIPPYDESISLPSYTESSSMPSYSEQPLAMVLSQSPAVLRNGSTASNFSHSSSINSTGVNPIHINPLTQPVTPPDDIFAPMNDPFHQSWWGDQHAHSNVDPLVGSTRASLDPCAQNSTDPEVGVRISSIFSQPLKLSTSSPSTLTTSRDPSSPHSIPPQSKPPLSPSFHLSHKTRRTSHRSSLSNHQRTASKILTRPFLIEPDYSQLPTKRSRGRRPPISPDLGLPIPDGHLSIGLQSVPGGQAFDPNLNPNAETVKYCELTKTGKPKKIFICQVKGCGKCFKRSEHLKRHVRSIHTNDKPYNCPWMACMKSFSRHDNLNQHLRVHRVEDGGEVLNGLHIGSDGILRSDLDESPVDPIVRGLRNVEVMDRFMIEE
>g36.t1 length 209
MELYSSDVLNASSNALNQSPAARSCTSSSSQPIQLDLVNYPHHPTGQSFSEADPIDRAESGPTTLTSAVYQTRQCPLQHRSRSADTLLTEPDSPLVLATSHDINPGSQAHSGAQQCLLVDQQSHYHHHLNATDHQAQLSHLSSQVFNNPSPALHHDLEFQYEEIHSCPVTSDSIPRSTQLDLDLSSSLLNATQDPTTSAAAATITSAFD
>g37.t1 length 478
MCNAMSQRGLSLAFRSISVVGLEHSAEIAGAVDTKVLNLGPPTCDQKSLGALKGEADIINTSTGLTESKDQLTSVEKDLKELFRQNSEVEEEWGKVLFEDDSRLDQDRSGYFGPAPHVVTSLKMSRKSLELCEELLGLQVGETDILKGDLESVALLFPRHSGNYLNRLSELPDNMVNVNIKKAWKSVVDQLILNSKQLISEHGLNFDERNLRKLRKFEPALEKWWKFTFDTMDFLFKNGKIDSSTIQGFFKDTNIIRQQERKSLSDSYMLLKFEWTSLWGKLKDAHASNKLESEWITSSYSFFLDFNPQMYLDEVKAINYEGKEPSNPKIDKDVKRLITLAAILGFQHYPVLPHAEKVLLRKVTRYVSDLLNLIEEYISPGIVNRVSHWHRNRRDFDKIFKYIQLKLKKGVLSVQLEELSNYSKTRLPFASPEVKSHYYSWQNQLNSELENLDLNIRNSEIKSPVLIHVLPDSDITKY
>g39.t1 length 161
MSAQDKFHYYIAQIDKELSKYPTLAKLEQQTQIPKAYGVLGLAGLFSVFVFFNIFAGFLTTALGWGLPAYFSIQALESPSSGDDVQWLTYWTVFGFFNIIETFSDLILYWFPFYYTFKCIFIVWLMLPQTRGAQLVYHRALKPLVASTLTKTSAPPETAPQ
>g40.t1 length 2745
MSEVDYDSLPQTVEISFQPDSSIIDVKLFDYLTPPGPSVEPQVAQLDLKYKYSPETPWAPIQEVVDERIERIKKYYWKIWDLGTDEQLENLPTDPNTIFHGPQVTISSDDIISFSTIVGNDSDAYRSAGSNSQVPMDFGIKLGWKAIIKPLFPKSIPGDLLALVHLSNRFDMRDRAPKLQVNDVVTSEAKIVSVTNSETGKTVAVKGTVYQLKDDQKIAVMDVISSFFYRGRFDDFDATFMSEDDPKYQVTMSSTTDISVLKSKEWFDWKDENIKLTPGQTLTFQTSSSYRYKEKGVFASVNVQGSASLAGVGSDPAKLVEVATISYTSSTPSKGNPVLEYIKRSGKPVGQHILFATGGYSLKDEHGVSKIQTPPNNQPYSQTSADWNPIHCNPYFADLASLPGTITHGMWSSAATRSVVERVAAEGHGDRVKSYDVSFTGMLLPNTPLKVELKHIGQTSRGYKLISVTTYALPNESSSSTEPTKVLVGTAEVAQASTGYVFTGQGSQEPGMGMTLYNESSVAKAVWDEADRHLGEVYGFSILEIVRNNPKEKIVHFGGIKGHGIRQRYMEMSYQTTDKDGNVKTLPLFGDIDLRTSRYTFSSPTGLLYATQFAQIALVVTEKAAFEDLRERGLVQEGAPFAGHSLGEYSALASIAGVLPIASLVDVVFFRGITMQRAVERDEQNRSKYAMAAINPSRIGKSFSDAALREVVDTISRRCNVLLEIVNFNVEGQQYVTAGELVALQTLTNVLNFLKVQKIDIAQLQQTMTLEKVKEHLIEIVDECHKESLLKEQKQGFIVLERGFASIPLTGIDVPFHSRYLWAGVMPFRAYLSKKLNPAHMNPELLIDKYIPNLTAEPFQISKAYAERIYQQTNSPRLEKTLRNWVEDGWDLPENRSKLGYVIIVELLAYQFASPVLWIQTQDQLFSHQKYNIERLIEFGPSPTLTAMASRTLKLKYDTQDTAHNISREILCISKNIKEIYYQYEDEVEAEATPTLSKETVVAAPVAVAAPTHVAINSGPVAAVSDEPLKAVETLRVLVAQGLKKSLDDVPLTKAIKDLVGGKSTLQNELLGSAQAEFGSAPDKAEEMPLGELGSALQSGYSGTVGKHMSSLISRLVGSKMPGGFGMSGVRSHLSKSWGLGPGRTDGVLLMALTMEPAKRLGSEAEAKVYLDSVVTAYGKHYDISLTQGGSTGGAGTGGATGSMINSEEFEKFQQSQDAFVSQQLEVLLRYLKRDSRDGYRLHDLKHADYMRVQDELDSIQKEHGEGYLKGIQPVFDPLKARHFDSAWNWVRQTALEMYFDIVFGRLKTVDRDITAKCLVIMNRANPSLINYMQYYLDHTDASKGETYRLAKEFGQMLLSNCREAVGTASLYRDVTFPTAPKTTVTLKGEIVYEEVNRVGVSRLERYVAEMAAGSKITAEMNLDKVQESIQNLYKLVKSQPTIAKSQMAAIRSLYGEVVKGLSPHERNRAGHGSRSRRPSSQFLRPVQIEPTALSGDKTPLLHLKRKVGSNWVYSSKLTTLYLDVLTEIASAGTTFEHKNALLTGVGKASIGVEILKGLLSGGANVIVTTSRYSRATVEYYQAIYQEVGSRGSRLTVVPFNQGSKQDVEALVDYIYSTDKDKGLAMDLDYILPFAAIPENGREIDGLDDRSELAHRVMLTNLLRLMGEVKKKKHALKLVTRPTQVVLPLSPNHGNFGNDGLYSESKISLETLFNRWSSESWGEYLCLAGAVIGWTRGTGLMSANNLIAEGVETHGVRTFSAKEMAFNILGLMHPLLFDVAQVEPVWADLNGGMDKLPDLAEITVKVRQELNELANVRSKISIDNALDFKVVHGVEAEAIHHPVKISPRANFTLPMPKLRPNFDKEANMTLLRGMLDLDKVIVIAGYAEVGPFGSSRTRWQMEAKGEFSIEGLLELATITGLIKFVDGKLKNGKQYVGWVDAKTEEPVDDSQVKSKYEAQILAHTGVRFIEPELFRGYDPKRKGYTQEIELNHDLEAIETSRVDADKFKLQHGDKVDVWMDGDKCFIRFKKNAKIMIPKAVRFDRLVAGQVPTGWDARVFGIPDDIIAQVDRTSLWALVCTAEALMMAGITDPYELYKYMHPSQVGTSLGSGMGGMSSLSKMFRDRREEKDVQKDILQETFINTVAGWVNLLLLSSSGPIKIPVGACATALQSVEIACDTILTGKAKVMIAGGFDDFDEEGSLEFANMQATSNTETELAAGREPNEMSRPTTSTRAGFMESQGCGVQVLMSAKTAIEIGASIYGIVAYTATATDKAGRSVPAPGRGVMSTARQAQSQVPALILDIEWRKRQLAFRRMQISQWLENEVEIFQSMTSEYEKAGKPMPSDEIAERYAAIEKEVARQEKEAQSTFGMLSGDDPTVAPLKRALAVWGLNIDDVGVASFHGTSTKANDKNESSVYNQQFQHLGRSPGNAVPVVAQKWLTGHPKGGAAAWMMCGVTQAIQDGIIPGNRNADNIGPELQEFEFLVYPSKSIQTDGLKAGLLTSFGFGQVGGQVLIVHPDYLLAAIEPAEYENYKTKRLVRERASYRKFNDFLTKRSLVVLKESPPYIPELESSVLLNPLARASKDSTGFYSYPTKPDELPTKISIADKTASLAATITKKYETEESVYGVGTDVEMITAVPQTETFLERNFTKEEIDYCRKSPDFSASLAGKWTAKEAVFKALKTQSQGAAAPLKDIQIISTSIGPQVILSGQALIIANQKKITKFELSISHSDQVAMAFVVARY
>g41.t1 length 397
MLGILESVHVSLTKMNSSSNHLERIFDRLDRLERQPLPTPVKTWASVATGKITQKDTRNTHQKEQLLQKVPSNKEINEFKAASMVIRTPPGFSGLDNIPATDLTAKINATLQSINATVESRPIKVAGIAILPSKDLKIYTSTRSQSRWLLTNKHKWTHLLCSELKTFPCRFPVLLHAIPTDFVPTSPDHLHILGTQNRIDPSLIQSARWLGDPIGKGKKHGSLVVQFLDKEIAPKIERSGIFLQNLRYHGAHYSRSIPQCFKCWRMGHTADWCKNNPCCSKCDGGHESKSCTLNSESPSVCCLCVSEERSQTGKTVNRLENKFAHPPCKCDGGHESKSCTLNSESPSVCCLCVSEERSQTGKTVNRLENKFAHPPWSEECPTKAKIIRDRRRQRWNA
>g42.t1 length 92
MLPCKEYDSNYGCKKIAENSSDKAIAQVTDRLNNVNKIAQIGIDAIDAEEEEEEGLDKEDEDEEKDNDNDGYDDDNGDDDEDENSEDDHDDE
>g43.t1 length 345
MQILLDWLGTEGNYQRWRGDKKKGMTKETLAGEIVGLMKEAGIDHHDNRGVRTKIHELQDSYTKASDWIRNTGAGIQEEDIINGAKTVKGELHNLDLQVDNRGVRTKIHELQDSYTKASDWIRNTGAGIQEEDIINDYITWICKYYVVLHPIMSQRSVTNRVSAIESDNAGVPNLLSSAHDTSTAAVDPLLEELAIVPPIIPFEEANELPMASAESDGETEKANQSVPPIIPFEESNELPMASAESDGETKKANQSVQASSTKRTDHPTIVDAAKERKKRSKNKRWLQREDQRDECRLRLEESQVRIQEAQAQVQLMKESRELGYNREEISELLNIHLVSSANHS
>g44.t1 length 300
MPCSLHLFCLGLSFFSIASGLIISKRGNSTAVTIHNGTSSSNQSTCQTILVRKEWRSLSYQEKADYINSVKCLARIPSKLLGHSYRRWDDFEYVHCESRKRIHKRPSFLPWHRYFVFIYEKVLREECDFRGSIPYWNWTLDADNITDAPVWSSDPKIGFGSNGTLFGKGYDPDDLGSGVVNDGAFAKFPIYYPGKMMLQRNFRLDPPLAMPSTALRGSCMNSNSNNLNFVLSQANYSSFLTHLEGDYLLAGGVHLPGPHLVIHTLLGGVRIFPFALIYPSSQADVNSNRVGHAPISLLRK
>g45.t1 length 151
MSYTNSFSDISRAFESAKQALKRSDSSSTGADQVSMTLKRVTKMIQVLLERKLNLELSSHEKSYSTFASLDHDASEMVFKLLQKDILNDLQELLTLPIDKNVDSQLQKTIVLLLNNISKYDLVDKVSLRNILNDHYIIRAKLSSKPGSGRD
>g46.t1 length 337
MITNTNTNTNKVKVENGLKLDSPIESNNNELFTINHSQDYLPNEEIKKFNSSSSFFNKSQSFDDDENHSQFILLSPKQQNQQNQQPLVSSPGSQTITIFQQQQEEQQQEQEEQFLSPSLHFSSSSNQIVNQNELNSVMYYSINQNLEHGLCTNNNNNTINKKENQIANLNSNHSINHLVVIPEKIDVFNNNNFSNFDDGYQTSTFTAGFTNHTLSSSLPLPLPPHPHPAPPTSFSSSSSSSSSSAKTMNTIDSTSTTTTTNTNSTIATNITSIPSGLSSSSSSSTNTIFNNSHSLDIDTGIVNPIITNLHLNQNHLNHSSKKTGFIHKIMRKNSLAR
>g47.t1 length 1779
MSSSHSHSNSSTSHRYDQNNPPLTPFSPSSIPSIFDQSQMPSTNIQDQSNSQDQNQNHLNPRIPQPLKIIPTSFRRSISAPFTTSGLISLEFPSHVRLDSITEDGISFPSYQPTPTFQLFNSIPTSTSSHLSPYGLSFDTSPITQTSDTSVSQQSNLPPPRPSLFIQNQSDQYKKWASNFYVWVYNPPTSSDNLHPPSPTSALSASTTSNLSNHLIGGISKHFFNNSFKPSNQSVSNKKDRRVKGLISGLTKQKDNLSQLDSPIVSTFEKQSIDPHSISAPDQSLDSFSEKGEIDLLDNSKVNQSRFSSNSKSNEVKPKRNSTNAELNKTGRKRFVPGFGGGNSGVGNSNSNGSITSQLALGPGPAMNSHGTGAGQWKLVQGIITEDAFKTDIYFMNSLFQEETVLYRIYLPSYRRNDIRMVHQSIFGRLHCGVITRRTGNPVHSNNPQNSPPTFNSTTSLPLHSSSSLPLTPTINSPSPLITSGATNLSALNNPTSPLPQHMNSSISNSDVSIYVCMPSLVLLESWLVICKCFCRPDDFRHLYPRSNKKTHLTSQKGTRNKIQGSIGSPVPSPLSEQPSTLNLGSASSLKGSVKQGLPERVRIWRGVEIRLLEGRRLGEYQQITVNNMMAIGNDAKVRMKEERRNSTGGYLPSQASLLSINKELLFNKSSNFAKHQTAQQFVINDPSYQQQQQDHHSLQYRNKSKNNDEYNAITPGFSTSSTPALNLQGNQLNRSSLQTPASTKPDFYQRGDSTAPLPALPPKSSSATPFLPSLPNEPSSANSKHHSNSNLNDNFYFVEFEWDKEIIGRSTIKRNSNPFWREEFKFSEIGSFRTLMVLNVYQIKKNYNQNSKSSSNHHYHSNSNNPNSPSNNYSSKIQLIGRIHLDFKNFEKNLQLQLWLPVYSFNNNNNNNNNNNNNNNNNNNNNNNNNNNNNNSDENNEFGDENFNNFDFNQNNSSLFTKADIVGEINLSITVFEQVVLAESEYSKMINMLNNDNDIELALNLANIAIGELDRLAELLIRIYESSDRLILRLSQLASIEINGDLSTASILFRANTLLTKMLEAYMRMVGGSFLELSIGSVIRRICTGKVELEIDPSKLKSTISSHQREKIINENAKELNKLSNEIWQSMYINRSKCPNRLRKIFVKIQEFVGNAYGDQDMRLTSISAFIFLRFFVPAILNPRLFNLIQFQPDSKSQRTLTLLAKTIQGLGNLTLFGIKEPWMSVMNEFITTQLDSFRDYISFISKESDSTKPEWTSKEYEGYGLPYALRSSLPISSRDGIPTLPHLLDPIRDCALLANLIVGVQRKTSDSDYLSPSILPLKSNKSIDNPNLINNKTRRKTEVSETNPNLIIVEDDTSTTNHQTNIITNNHESSTVEFIKICDELHAKSERRCLKILQSESKNLNHKSSTTTTTPNPENTTSITSQNSIVNFKKPNPESLPHPIINSRKCILYSPNDEFSAPGPVSTTSVTLTPPPIGPSSPSSMTRWKRSHTVSAENSFSSHYNNLSSLSNSPHSPNFQNSNNNNNNTFGLNNQINSNDESLPTKINTTTSISSFSFSTSAMSPLSPTSTRINTIENTGFLPINRSPRSKTVSSSSNSFIHEYRDFRNDLNSQFESNSVTSNSTKATTTSVNHTNQIENDNNNYDQSTSQLVQSKILTGEIFNLSKKKKKSIEEKDQSVDLNDNNNNNNNDDDRGDNPTFINSWQPNQICFINNSNLNSSDFNNSNNQNNHNFTKIRSLSRKSGFISSGINHFTNDFQSTTSIGIRRPTEKEAEFK
>g48.t1 length 339
MNNNSPPPPYNSIDKKPNRRHTYNQSTQLTQNQNNLEQLSTSTNQTSLEKRGLLGLISGLSVNSMLNINQQKPIATSSYHPNNQSDYNNNNFSSHSGFTHLSGYSNHLSNLHNQVEDPLAILARYDTILLIDDSGSMSYQNRWKEAAVAVAGLADTLVKYDSVIILIILEVLPFTSSVEYLRNVVSAKEVNKLFERVRPIGPCTPTDVRVEQLLNIYVDSLESGKLNNLPPIKPLNLIVITDGQADDPDALSYLLAGFTERLDRGRFPLNQLGVQFIQIGNDKNATKFLQSLDDDLRSNGDRRRDIIDTTPYQGKVTADFIIKSLLGGINKRIDHQVAY
>g50.t1 length 383
MITVSQLVEKPCCVGPASMDQQEAELINFITHLPENVNPYLATANTLETSIHSPRSPLWSRHLTIAILVLSEMFALTHILYLYNHFYSMGLVKINISIMSGLAYFLYSIMTIYVLIVRITSDSGHKPAESVMYVAAYKALREIESIGNEVASTLRQEGKTYHPINFNPLHLLSLLVPAEKVLLLQDRLGSNIRQGQILYLADIGMLSVLYFPLLFISLRALYRQSLPQEPIDAATGSEEVSKSKKGYIALQTMFARSSSFMRTERWQEISFQLFMTNPCFIQSILAILNLHAYCIDQEGYDSDRNRRATSSRVKTSRAKLMRKLNHLGFGLVMSRSDNNSPELHVLEICDNADNSFDTEFAKFASVEIHKTDADVRLEGEGSV
>g51.t1 length 455
MAKELARIMKKSGGDFTDYLNTHPRCFCHVVALILGAGLKHLKLKQPLKDPSTKPDYFPRIDTITEVEEDINTKTNSEDPDIQQILPSNYEEIDDVDHEDASDEAYSGDDDKSSKDKDPEILPSDYEEIDDVDPDDASDESYSGDDDNSSKDEDPARRAKFKLKAKQLGYMGPSLIAGYGIRWNVSYDCWQRAYSARKVIGQLLDDESDKYTGRSSANRFYKGYEVSQNEWEHFNILNSVLEEFLALTLRMEGDGPSASMVLYEFCRLIDLLQKKEKPPEFKPLKAIFNPMIQLANKYLLIALKCDSILLATILHLAWRLSLISDRFPEYHDYAEELLHDTFKAKMEIRNKNLLLVEATEMTANDLCEDSDEFNYYPMHSRASQEEDELKKYKDGVWPLGRKGDPLQWWKTHASEFPLLSEVARDSLACAGSLATEEQTFSAAANVCGRDEKKNY
>g52.t1 length 584
MDLMNQKSQQLNQLMNELALRDVAMVDLQKKVVNSNKHKKHAEEPSTSKKVSGPRKSGVKQTPAQTAIQKRLVSGPSKLNTPKKKSKEKPPTSTPTNRKVREDTPKSVTPKKPNQMFTSEFPPAFNKTRLALYAHIKILWNMLDQLPIPTPPHPNSLKELYGRFSNSDQISNVLSDSSSANIIPTDQVKTLQSIKAGRKKVGQGIVHVEETFIHYSRSCLAQMGLHLWCPNLDEPLDSLLNSACQISALSTFCQVSASGAYNSMNINLKYINDFTLLSQCYNHFVHHLMMARYKKEEKGGTGTYDRDEEKKKIQKSRDRIRVARVEFAKQQRFPKQYQKILNKIHSHSDDEYSPKHGVYIIKTLPFRSQTANKFFRRLDLVMASTLEIQGKRSQLRKHVLPPKPKPTIFPQPPKHLPINFYDKDWFNNRQPTVKDVTVDVENVAFLPNPAQALMSTRHPDEKLSDKAFTQKYWEQLTGDYNLDHLVEGNHSGSNDNEVDGEELDGSCSGTEIDLSDTSGEEDDDYQPNENDLDFVNNEGNNKNDDEDDNEPYHDQDNDNDAEAYEGNTKMVIDNEIGDDLYSNQ
>g53.t1 length 730
MPEPIRVLCTCSRCSQNSFHDSTGEHQGLLVHPSTKSKHDTADSTPKYPSRVAQKQHQIKHIQSCKLSRPPKSENESDNENGFIPKYSLYESVLYFLMWLYLVCGLSQEKCRIARDHIIAIFRLFNQPEHNDVKASVDHDVCTILKRLDLTPSFTTYICCPKCYSLYETEQFSCIYKATPKSQKCGCDLTKPFELPHPNLLPKIQSQTVHKPLARFKMTFTTQDFIGWLQWFLSLPEVEKQIEDWAETVCKAPIDSVFDYQQSPSWKKTHPDKIEPHAKGSFLKLKFSLFYLFLAGIIPGPSEPSMITMSNVLKSLINELLTLNKGTRMQTYQFEHGRKSICWKDMASASKREQFTKAHGVQWSELNRLSYWDPVKNLVLGVMHNWYEGVLQHHFRVRWGFDEEVESDNLSDEEIDESNGVLMISKKKKMLSLLGQGVVVPTGYTHMPKGIGTARNGKLKASEWHSLFARYLPLIALEVFGNKWAPDERQHKLLILRNLANLVECTLFVECKSITKNQCTNYKEKYASYFETSAALFTKISIRPNHHYSLHLGELSKWCGPLISLSEFGGERLNGMLQSLSNNYKLGEIETSIMKQFFQIQQLAHKKHFTQLTTRAKNKGTALILDVKVYEALLKHLCKRHPNLCDHRSLPHPVDASILPCKVTQIYSACCANGSTIAFKQPNNGVWWSNEGKICFGFVIHILSNFSNDQIQPQVVIEPTQHIELDQEEK
>g54.t1 length 125
MESSSFLLEYLKEWVHHEEARGVPPSIPVNNAAIVLSNNAGFQLGTYIQPEGYPFETLNVNSGNDGDMIFYKFSPLNFPVATEDKNSALQAKGVGTVNLALFHKPINLEDCLYVPNTSQNIVSLL
>g56.t1 length 622
MKNGSILRLNDVLYCPDATRFLISLETNFEDEIKMIKNQDKCVVKSKHFQIDCKLNNGIFAILEGFQNKEIYGSNSERIINNFKLWHNRLDATRFLISLETNFEDEIKMIKNQDKCVVKSKHFQIDCKLNNGIFAILEGFQNKEIYGSNSERIINNFKLWHNRLGHSGLRRLKKALPQEIFKESLTCDACMKGKSTKKSFNSHFKLVEKPLEAIHCDLVVPITPSTNGGKRYFLTIVDQYAGFIKIFILKEKSDAAESIIQYKNYYENQTENKLKKIMTDAERSNRIILDISRCMILNSSIASEYWSEAVLMAAITTNSLPSSSRNHLSPFKLFLNIEPKLEFFKPFGCKVWINKPKQNRNDKFDCSAWEWVLIGYENDFSSYKVIRMQDKKPIISKHTYFDESNFPKLEPINPSLSVSHQEHFPEFEEEQILPFEEDQIEEIEENDEEEQQKSNNSKLIIRDVIKDKILKNRLRSGFGLKELEPINPSLSVSHQGHFPEFEEEPILPFEEDQIDQIEEIEENDKEEQQKVDNSKLIIGDVIQDKIIKNRFRSGVNLVHFIPKNHKQAIISEEAHEWIKAENKEIQNMKNFVVWIERERKEEDSPISSTWAYRKKLDAQNNI
>g58.t1 length 1318
MLLPVATPNNSGLQHRSSNSNRRSSSNTAAIRYQQQQAQARAHAHVQAQLQAHAHQVHQLTYYQQHMADLATYITQVFLPSVLPTPEEYQIKEQTRQHLETIADRVSKGAKLLPFGSIASGLALRNSDMDLCYLADPGNKFENNQDHPNQNTIANSDTKSDQIQPSTAAASDNNCAAKASSSFLSASSDTGPTSSKQPDQQKQPEEKDQKSKPTPAEMVMILGKIIQEETAFMVKMLPKARIPIIKLSLPPSLGQPFGLSCDIGFENRLALENTRLLLTYAMVDPRMRTIVLFLKVWSKRRRINDPYLGTLSSYGYVLMVIFYLVNGRKLAVLPNLQQLPPPRVTPPEESIYEGHDIYFFDDLDALPRFWVGMNRENVGELLIEFFRFFSTSFRYTHDVISVRSKGGIVSKESKGWMHDIIEEGQHGKGGYMKIDLNRLCIEDPFQTNYNVARTVTRDGLFTIRGEFMRAVRVLSTRTDRLDVMIRELCEERQEGVLMAPPSSSGRRKSAPNSKAPMGMSLSGNLSREEEEEDDLEEQLLLQQQQAFMSAEPQPSYPPLTTRLMQDHIYSQATTSMDARPRYPPESIASEPPPLDRDMDWNHESISNYLSNEIQQLQLQQQQQSASLHSMPHPNSHVSDSLKPSKLTAPAQPVGANHYFHRFFQTAGSDNQNPQSSTSDPLHQSTMTSSSAFYYDNEPLETSLLVSPTSIPKHSSASRRREAAPFDLSQDEVRHDSRGIGPSSSNTTRYNSQATNNARAPRSMSHSAMNHRRRSEQPQPSSSVLNFTAPQIIVPHSSDRGMPDFSVLPLPGPIRFGNFGTAEKLLQQKIENQHRILGKTVPAGYYPHINGNSSSSSPLFQQEANEVHTNLPSLLHDQILSKRTNIKTFPAGEDRLPRSNQAKSEQEHDQQRDVMFLTAVTESSRRRSLSNGDCSHTSPLSFDQLSKLSSLPKLESCEDENRQGVETPRARSSRSPICLDVKSSSDLRKQSNETINRQGSISSSGSRTIDKSCFPTCAPSPSSPAQLPRKIVFGDVEVSTENAKEVRIKALAAVLRTRRMGSWNSQQLSGKSSEAAIKSSIEQTFTENELDSCSSSQDHQQCNDLTHSNNEKNILIVDDVTAVEAVLEKDQTNSFQLENQCNSAIPRCNSMTTKSSIDCSSQSNRHNNNLLQPTISKPTKSLVDDTNSRDDGSSSSSRSIGSNRSRNSQIEQNQKSNKSRNRSTMMNDPEDVAHLNKVLSRDASIGSSSHSNSKKDFLETLDDGLHDHVNDTDGNHVDIDIAKSANPGFALSSLSLSQPQSSATPASLPPPKKTTEFIN
>g59.t1 length 115
MQTVKDAANYVSDKASELANQASKEANKTVAKDSDASLGTRATAAKDAIGDKANELKDGASAEAHKGGRAVQCTAGGNYPIATKFDLGLIDHTHDNANSFCELGQVDTRCCGQPF
>g60.t1 length 921
MEQTTENKRYRLNNKNYATWATMMRAELYGLGLMSLVKRENTSDVPEKNLKLYVLIMKHLDEEHIAMVNSELGPEMEGDGMVIWDLFKKKYAGSEAHHQMLALGEFIDLEFKETKDFVKSIRNGISRIRTTGLDVKEQVLALLILKKLPKEFESLVRIIITDSSNLKIEDVIGKIERDHLQFKVKKSDNVAMTSQVPKRTMKCYNCGLDGHSAKQCRKEWSNYKYAPPRANVGEGTESVGNKIAFMGSVVELNSTEEDDFYFFEPEDESDNEVINLNPADDTDKNNGHYNAILTELEIFGDLGDKETKPYEDNVICAMTGVVVNTAAVGDNGSVLLDSGASDHMFTDKSDFENYQEVSGKVEIGEKGRSVAIIGKGDVTLYSSGSDILFRNAYHVPALPYCLISQTALWEGGAQIVKKESKLFEVVKNGKTVIFGEIKNKLPFLKLNRREVQCNLSLEEHRARGHNGEGVDCEACKLGKLTRRPFKATRERTNIPGEELSVDLVGPITPTSLGGSKYFLTVVDTASRYSWVRTLKVKSLACSAIIEVVNLIENQKDGKTSNGTAERMNRTLVEKCRTLIIDTRLPKFLWAELVSTASFLYNRNPKTCPYEKFWGKQPKLASIKPVGTDLFYSIHHFESLGKLDPRCRKGKLIGFDEELHSYRVWDTESRKVIRSRDVVFGVNAEVVGGSEDECKEYGLGIESSESDGELLLVDGIQEGELVHMEEDQTTERENRPMETIADQVTYDTTIDTSNNQGGVDVQVINEVSTQEVNRDKEINSPSSSNVEQNSEHQLVRKSSRVKIPTKRYGNWMAHIAQLANGEDLQIELGPESLDDPITLEAMAFQTFVKENAVIPDSFNKAKQSKEWVEWKKAIFIEIDSIIENGVFEIIKKEARDKNKSVINTRWVLNKKFDTEGNLKRFK
>g62.t1 length 300
MIRFRYGLAHFSVQEFEEAGLNAEDRYLIQFMADQEVSHATVLSNMLGPRAAKPCQYKYPFKTVKEFLDFCQKLTRWGESGVYGFLSFLENPNSAQILLQSITTEARQQMIFRQFEGLFPMPVYHIPGIPQSWAWTLLHPYLVSCPRNNPYVEFDIFPKLDILNNPDPFQIDPRLPAITHNRTSLSQTGRIVHFKFDKPGKIVGPNGDYKTLSHSKKKIPKFAAWASHYNVTYSKLDNVTEDSASTIQPFGVLFPGQVEYPVINGTLFIVLTDVELHVTPSNVTALNQHIVAGPAMYQSN
>g63.t1 length 1163
MKSTSKIILEEGELTDEEEKNKQNYKTTEKKKTHSTSENHSSPPSNHMNQIQEPHLIPTNYHSPHQAQLNPPYHHHPQNNHFLSSNSRGSPHKNLHPNQNELNLTYSPSHSHNSFYINSPSKSRPTTRSPSKEPSIKDIRSPISRQYQKQNLIQSRSISSSPSRSLLPSKRTRHNSPSPSPSKSNSKNDHSIHSQSKPYHHQKNYNLNSTTSSHHSSSKIQIESNSQSQIPKQQETHRPQTNQIDFNSNSTKFDDFPQLSSQSIPNKKSTLKSNHQNEDSSIIPENHMNQFKTNKPKFQNYQPTFFFHRSPQLNPYSQNSSIPSIQQTTSNDKITSHQSVKKYFVGLSNVESYELIEKLGEGTFGEVFKGIYRGRLYAQKQRLQKYNHNPSDESLESSDQDSDLEDQMLEHKSKVKAGMVVALKRIIVHNELDGLPITALREIRILKSLNHPNIVSVVDIAYSRGNKKSLKRGNTYMVFPYIDHDLAGLLENKSITFNVSQIKLYSKQLLLGTAYLHRNKILHRDLKAANLLISHAGQLMIADFGLARSIEQQHNTNKREYTNCVVTRWYRPPEILLGNRRYGTPVDMWGIGCVIAEMFKGGPILTGSTDVNQCELIFRLCGSPTAQSMPGWETLPGCEGVRSWASKPRRVKEEYERISPELADLLDHLLVLDPSRRLTAEEALDHDWFWTDPMAIDPAKLPHYESSHEYDRRKRQEQSKKSHQHQLASFTEIQGSSANMPVKPIVGQQPPKPRILPSGTSNSRYPPVFSGENIPFSDKFKHPDVLPTGGRVPYDSGPPGPVHRGPINPSSNPYSSQGVSGMMVHNNVRSGGENRGQYDYSSRRMPDGNRGATSALAPNPYQAPLPIQAGGSLQPMGNSVLPMGSFGHASLPLRPVSSFDRGPYDSIRSNKPAPPISMMSGVSNGALGGMAPVPPYGHPHPPPSRHPDPYMHMAGPPPSLLPEQAQGDDRTQRGDVYPKLPYSQHSMMGVDGAGGSMRNGYNGGFRSRGSGRADGRSRTNYDRWTPSDSNSQIGAGGPGPLGYPNARGGNERNRQGGRGGNEDRRYRNNNVNAHENNRGNYQFAGGGGGGYNNNNRHHQGNLNPPINNNNQMTTNPYSSYNHHLPNHPLQNDLQLQDHHINNINNNPPLHPHQANFNPNHHHP
>g64.t1 length 276
MIINSNLVRQFIQRESIKTNINLKLSSSFNPRKFSATAIRGLGNPPAMGKSPFNEPAGRNPVEIYTEISKSLHDYGAYLTSCIPKFIQQFSVYKDELTLYTAPSGIVPTLTFLRDHKQCQYKQLMDISGADYPTRSKRFEIVYHLLSIEYASRIRVKTYADELSPVPSATGVFKSADWYEREVYDMYGVFFHNHPDLRRILTDYGFEGYPLRKDFPLTGYTEVRYDEEKKRVVYEPLQLSQAFRNFENANSPWEQTGHGEDPRPDHFKLPNSSEKS
>g65.t1 length 531
MQTIDQGKLFQSDAQLNLAKARHQKSLTDHKPNLENGFPIILPSKPLQIIVHGNDAYLAENGFIAQRIDIKSGKVKATFRGHSGPVTSLALSSHNITHKKNRKILFTGSWDKTIKIWDVETQVLLSTSNAHVDFVKSIHLIPSLECLISGSTDRDIRLWSFDELFKSFNWSDVDQEFHDRKKIKIEENKAKTAIEIAQDEAIPDFHPEMSNFDVPSSSVKVKWPVAMYKSMACIGVLKSHTRPIDSLNSYSTVELNEKDTLKKRKDGTLSHLLVSADSMGALKVWLLHPSSSSEIRIKGLLDSTTFPHKTSINDIQIGCEIRHEIDQPTKAQLWTASADNSVLCSTLDLLSTSNQRVVRILRIEQPYFVRCVLNLPLFFSQTDPESDYPNWLITGSTDEDIRIYDLEHIEEKNSSKSTSSSQILRKQHGTQSTGPVGISNSWFGCLKAHWHEVNCLKIWIDSDTKERWLISSSLDGTLRKWQLKELQKRFSLNPERTTLTGDHQESSNKNQDQFQLTAEEEAEFAEMMQDD
>g66.t1 length 727
MSDHLKDVPEFFEAELGESLLSRTEFLTSFRELGPPDLCHLIKTTSKPGSKTQSSTNGIERDLGSYHYVSGADASSSAKSGSWLGGWASSSSKSGWRIRSGCYWVDVRVEVKIPGGVEAYLIDLRGERHEPTPAIWTETYVSAILRAILYADDPNYRLAGFRKIDPITTPEGEQRFLRAVQEIFFKGWQLGSDPEIQVATTISNHLTTGIMKYFGDGFRWGPAVNLFEKLTLKEVEVTALLAQSYLGMNEEVKAVQVLHHALEELPQSYALLHVQCDFLRSKGGQYTEWALKLARRAVNCAPSEFVTWAKLTEVYIELGRYSDALLTLNSCPMFTYNDRDLHRMPTPARSHLPIKTFIFESQILDEDSARDNEADIALLRLPAPSLRGTFSKAYALLTKLVILIGWDELLKCRSQVFVMEEEYRQQRTENEQHGSTQGKHKVSSNMSNGSSKEAEEDSTKDISQKEPSSDPQLPFNNPPSPIPTITVSGSEDHRIPQKNDPDERATKCEGGSASIPPQDLEEPPQSPMAGPASGVDKPMATHTSSCMTEEQNEHAQAAKTANARNTFMNKRLCERWLDNLFMVLYEDLRVYTIWRAEVAHFKAQHMPYRKTGTEWEILGDLAFRLHHKEEAKDAFQRCLEAKFSAKAWMKLLEFYTDEGDVQRSLNAAIRLSTYQHRWYMEMSFPTAVAHQLYKLIRQEGVAKISYSLVSMNLPQPILKTFFLKRNY
>g67.t1 length 386
MDISNSNTNKFDQPNQPIDVQSTDDMSVAVLLTAPSKSQKVDTIIKGKKGRKNITSKSTNGGIPEDIQGDAILIDQDDGPNLPLGQENQSLELSVIIPEIVEQSEEELEVVVSEKQQLWDNTLKAQKNGDNPLAELLLKLYDRCNETLKVPKDVIIPMKRTMSEIFTVSDSSVKKFTQGKVFCTVGRTNPHNFVGFLLYFDNNVKDLRWPILLTILSRQWQAQSMSFGVTNNRPKTDDIISSKLYNGLQPPSEWTQSVANWIMHYDNFIKTLRDVYGYKESDILVGFPNLRIEAEGDVRTFNEERFKDNPYQIGGEHESWDPITGTPKIKKDFKDNQTLIIDPGIIHMENKSSKYKGNKFDPYYNENKKSGGSYAYKQSTLKEKLS
>g68.t1 length 2093
MVVSGSEPSHLHEIISSFNPIQLVNQTLSGCLERNPSSSRSLRQLLKLHEEKLKNCHDPYPRPSPQSRETIRSGKVTLIDQEVVTLSDQRKNNVIEISETFAMDEVDALILWLQFLHARQPTLPPNNSLPQSNAIQVSDPNFEEKKLDDEMLAEFALFYFEERRSALIVVASTLHIADNESSPINSICSEFLDSIISVETPSSILQSFVKRTRLLLPERVRTTARQALVWTKQLISEQKLMLEVAFLLFYGRIKADGAHYSSTLTVIQETSWGKSQACLAYFDEETSAINLNLSNLLTLIALQVSHIDDICSPEYSFAPNPAERELIHPVKLKEIYYLQLNLLEQYPLQAAPVALAWSFILHKLTIIYIESGIPENHQEFAALILPQLDQTTPNQDDEVNVEMQEESMPLYQRWARHILSHQCQLFSSLSHLVTSVYSASSRHRYGAPDNNGLGYLVTVRLLLSAIPIFFKLSYLSTQQFEELINVFGLLFRLDSQHAIAGDLWREVLGGFKNMSDVELTLASAEAEYLTAARARFPFNLGLFTKLCRSLSGFNEIKQLSDSGDQLICVQSLLTYADQLPTLTEAIPGAQSPLLPLCFEPTLPPHIDLTDDSPPETQGWVKATRNIWISPDIQIPKNTVGKIVSGIDQKPVIVCWRFTWSVWQYWGRLLLLYAGYSTHQSDNYVAVFGSSSASNSSWAEEKLETDIVVDILKILTSAVEGSPELGAELISKMVGDISHQGLIQALFNLIESPIDVSIHPLTSEITQISLRLVSALSPIFPGAVWTLVRGSHLLFPDSSKTSTWNAVNLSVPTLKFERLSGEYGITLAILDLAQMLLMEAISSGLTTNQTFADIKGEVLVKALDWICEEVWPGFQNWKYRRLEDKFKITSKCCFIFNTIASEALKTQLLSRDVKTDLVLSRLTQSFYSWFLTSATTTTLNPLIFIITTDRNVTETLHKFHRSIELEAFVESLLACVRLAKNILALKINHLPSTQPSLLERLFMAQSHRKTLSAASTRGASRQSVLQFIAKWCLDAPHVEIARDACDIFSYLCFLSQDWPSDWPSISSAFGDPDDMSRFLHQLALQGAQTGDDDGLIQSSLWNLLAVLLDTQPFLGAIIVTGKTSLPGSTSSHVETLPSKSPFELSISTFVECFENNNKLNITVGLGVLYFLYTVYSHANGFTSDLSRTLNNQEFVDRIVDISTSLIITPQSLTNTGESRLTSMSHSAEDIIFGDFEELQVKHFCNEMMCKAYATRTLTILLQLESDHPPNSQVKRNISESVLKDLQKTPTRLSELVSSVIESLADPELQSEALQEISNRYPRLELETYRRVDPALPYEKLQLYGKGFVYDYELLKGRIKGSEVSVQVADEVIKNLIAINWNLSAVEAQLAVTQSWEALLEVVSQQKSLIIPLGNQLSESALSSAKIIAQESRGGDFMVNVHSVRIAILLILVQALPANEETVATTIKLLDSVKYLISSERFPILDSIKRRIKINWHTNFLKLLYLIFKRCASIKIPSLNDEQRHAMINSVDTLLRCSISILETVLTLAVVTSDTNYEQDLNLSVCIFNQLMNSSVRPPIMNWAHRIHDLCQPAFNLLTQELIPDEQEPTFAEHIIRLFMSLALDDRLAEYMSSEGLIPVLLNISLTQRASQGLIDPISSNRPFEQTPIHRLWCSVLALVTSLANTLCYSEIFMLDEIGSFARLYSPQLLKAVNAMLTPDHMSRGAYDMNLTIAGIEEAELVTDLLAVVSSKPIGRPLLSLPENYCLAMLTSLQTLAHCLNHPNSTSKWLENDVTWKTGNRMMSQSLNRTGKNDQIVVDNGHNLAPHVQEILLHMLQISRNILQTLISHTRALKVLTRDVAEWAVEYALVNPTRSIVVGDRATMGTLFELAEISLDIYRSACARQSSSNTAPASLSGPPCLTVSAASAAVLESSLMLASTQLALWLYSTINSENSLVSGHKQISSNTINKDVVEMIGQSQSSSASSRLRREILTDLAPDLRSSIDKAISTVKVINSRTTVSSSGTLTGSLNRSTVNKKNDLKKSLSFNSTPAPHSLTLPSPLKNSLNESSSGNQNPNLIDLLSVLKNFCERYFVE
>g69.t1 length 356
MTASVQLLAMGNPLLDMQINTDEKMLHKYSLKANDAVLANDSQKAIYAEVASMSPVYVAGGAAQNAARCAQYVLPPNSTVYLGCVGNDDLANQLREANQKAGLKELYQVDDEFPTGACACLITGHHRSLCTQLGAAEKFSVSHLKSEAVSRAIDDAKFYYLGGFFLTHGVESALELARAAAQKEKIFTMNLSAPFIAEFFKDNVNQIMPYVDYLFGNESEAAAFAKARNWDTKDLPTIAVRIAALPKKVESRPRVVIITQGPESTIVASTSASTFASSTNLKQVESGHILIVPVSPLKHEEIVDTNGAGDAFAGGVLAGLVLTKSIDECIEIGHKLGKMCVGQVGPQLKWPKVTIV
>g70.t1 length 446
MREVISLHVGQAGCQLGNACWELYTIEHGLSPDGRITSPTARGDDGFSTFFSETGAGKYVPRSIYIDLEPNVVDEVRTGTYRSLFHPETLVTGKEDAANNYARGHYTVGKELIDISMDRIRKLADNCTGLQGFFVFHSFGGGTGSGFGALLLERLSADYGKKSKLEFAVYPAPKMSSSVVEPYNSVLTTHTTLEHVDCSFMVDNEAIYDICRKNLGVQSPGFTNLNRLIAQVVSSVTASLRFDGSLNVDLNEFQTNLVPFPRIHFPLATYAPIISAEKAFHESNSVAEMTMSCFEPNNQMVKCDPRQGKYMSCALLYRGDVVPRDANAAVATIKTKRTIQFVDWCPTGFKLGICNEPPACVPGSDTAKVSRSLCMLSNTTAIAAAWSRLDHKFDLLYSKRAFVHWYVGEGMEEGEFSEAREDLAALEKDYEEVGLDGAEEEEVGEY
>g71.t1 length 686
MSSPSPITAPQPASDEPKCASVEPELPPPILDDKLEFLEQEILVDEPEILPPPENEYQTREELIEAIQKWSKDHGYGLAIVNSDNKKLRYVYQCDRSGKYRGEKAERTKLRQESLEGKNPIEALVFELRNVNFHHSILNKDSQISSLFIAHPESIKLAKAFPTTFLMDCTYKTNKFKMPLLHIVGITQQTLPPLARAALDYSGTNEDLPDALGATDEPPPRKRGRPKGTSKKNKRMKKAAPSPHRTPSPIPDDLPLPPTPSKASEASAALEPLRLDPSQRIYLQSLFEKIFQTKEELGPLLVPFHGHQGVLSIFNQHSTSSSNAETLLRTAKDLVESISSLTKKTFNDKAVQKITLLQDPTTTDLWQEVIAQDCPSLFFPLDLQPYLPKSFKIETLKNRKPNLTNTTSRIEGLHSYIKRFINKHSGSFSAVVKQIFLAISNQIHERHMESTIQAVKTLQGLPSCVLNLSGKIASFALRVIHSTSKSQDKSTTCINCNYSSSMGIPCVHKDAIQDEREAQEYDEKSLKEENEEEYLGELFEQFQSFQPGEQKFYLSQIRKLFKGKYELQEFQEPRFDPDKRGRVRPKGAPNKFSSNSHKSKTSSQRDPSGFEYSQPKRQRGRPQKRQNLNKPKKINRKKNSSEEIEEEIWETGSSSSSDGDLPEDGIFKLFPNRRATRKNTVVIEVE
>g72.t1 length 786
MSESDEKSNIPKLNDNNFLQWLSRMNAHLKAKEILQVCLLKPQPEELSAAARASDDKKRAQAVDVIMRHLGESAFDAVITPDIDEDPFLIWSKINDRYASKSFNNRGRLWLKFMRLEFTQDLKAYIIECRKMMTDIAVFQLGVPDDIISYTILSKLSSDMWNFVDSMIMNEEIIKDPEATLNKLQEIVYLEESRVNKTDIKNVQNESNPATALYENHNEKKKSNNNKRRVQNPCKPGWHNPKPLHPESNCCSHLTAPENHIAEADPPTLLLASSDVMKPTVLDSGASHHMINFKQCFSHLTPVHLYINTGNKNNTFIATGKGTVLLKNHLGKQLTLENNHLGKQLTLENALYVPGLTRSLISLSNLFNNQIIITKSGHPSDKYLKKIIPGINSPATCETCPLCKMTKQSFSNHFNEKSEDLLDIIHLDLVGPFSVQSTGGALYFLTIVDQFSGYKTVKFLKQKSATFEKFMESKNLAENQTKRLIKKIVSDSGGEFCNSIFKNMTIQNGINHVISPPYTPQHNPFAERSNKTILDKARCLLHQSHLPFKYWAEAINTATDLINILPSKTGDGVLYEIWSKKKARIDNLRPCGCLSYIFTQKDFRSKLQTTAEKGIMLGYVNDFSCYEILKLNARNPTHSVHVKFEENNFPGLSSVAQAPEDLRQIQPQSSNQVENSQNLDSSSNPLDISGQNQISTPSSDSSSSENSYAVVPPKLIDLSINQNNILPYNRRGIFIDSFLSDAEINNDPKTYYQAISSENSEEWKKAINKEIENINHYKENLLLLEC
>g73.t1 length 116
MEHIKSELSKSRKEKHKLSNTLRIQGELLLQTEEKLFDLMPPNGVYSNPDLTGQNEEEITDHDTDNSPLSTDNSLLSADNSPLSADNSLLSADSSPLSADNSPLSADNSPLSVDNL
>g75.t1 length 287
MDNDDDLILAMEVTNYLLSSHKQKPKWGGSANRVTINCNRLQGNQKLLNDYLSEHPTYPEYIFRRRFRMQRWLSFKIVDDLEAHNNYFKQKRDAAGRLGFSPHQKATTALRILAYGYSADSVDEYVRMSESTALECLKIFCQSVIKMYQERYLRSPNPDDLAQLLTVAERRGFPGMPGSIDCSHWAWKNCPMDWAGQYTGKLKYPTVVLEVVAGHNLWIWHAFFGLPGALNNINVFDQSNIFTKLLSGQAPEGNIFRARVRIDGMKQPDDFQMAQPREHQRDGGATQ
>g76.t1 length 180
MCREVKDVPVEDFGFKQCIGCVEVIPFIETVTNVSADGNCGFRESAATLKDRLNHLSGPCEVKYWMHFPTCGFLLADTYRRPVVLLAKEGAATYIPLFHPPTDDPPICLLYLDGMCHITKFQFKTSSTPLPFPKLDAIWKYHARKEAKPWVKKIQKNLKAYMKRMKAKRPRRNINIIDID
>g77.t1 length 1313
MGISHVDKNCYNNKNWVPPNTVGLHQRITEVESVIQKLIDKFKFLENSNDLEKLFQNLQLISEVSQPKTEILNQINDIIDNSQHLETNFCNKIVELEERLNKKFDDMFVMFKNVCIMPKLKEEVFDNKVAPFNHEGTINSPIDMDKEIQKQILQGLPKISDWATFKGEGEYDHVEFMEWIDTLKNDSNLTDSLITSRLGSLFKGVADEWYRSTRQNSGRQSWDWWKEAINNKFGNSNWKRKVQHAFNKDKFFPGQSSVSYWMDSEIAYAIKTSMKNTDEDIGSLINILQDIVDETSLGRRKNYISSNKQGGEYMSKDKKLPNKGKDKNKPKDNDITCYTCGRSGHTSRQCSKKVNVLDEDDCEYTDDDISEEELDEAHQIISHTNCVEAISPLIDGKSNFVKMSCGNKNCKVLLDSGSYKSVVGIKDDCTRHFYINNIDSGIHANFDSKKIFCEELLQEYKINSNLTLSQKSNLIDLLFEQNKPYPPALSRPPYPAIPRSREALGEHIADLLKLGILRKLGANENVDITTPVVIAWHNNESRLVGDFRALNSYTTPDRYPMPRIIESLTKLHKSKFITRMDVLKGFHQNVVHPSSRRMMDSEFHQELSEQWLIIYIADIIIFTSTWEDHLVKLKIVLQKIIDMNMKIYLSKCQFAFEELKALGHVVTGLSLGIDQNRVAAVLLKPIPQNLKEVKSFLGFASYYRLHIKDLNLMASSLYKICSPNVVFEMTVERVKSYLDIKKALTTAPLLFHPDPEKPFKLYVDACMEGIGASLHQIQIVNDKPTEGPICFISRQLKESERKYGASQLECLCLVWALDKLYYYLDGCQFEVITDCTALKSLLNIKTTNRHMLRWQIAIQEWRGSMTIIHREGIIHKNADGLSRWAFPNDNSNPAWDPENIERDLPIMAISIHHLSSSFWDPIEKSSDENNNTALLKQILHSKFNEKSMKANKATGKRFGLLQEIEEPKNRWETINMDFVKRLPPGGKENFNCVLVVVDSDVGCPRVIINDRDPKLTSEFWQHLFELLGTKFSFSTAYHPQTDGLAERMIQTLEDMIRRYCAFGLEFKDSDGYTHDWVTLLPALEFAYNSSTHSTTKISPFELERGWIPHMPKDLLLSKSIEIHPTSDCFKEMMAKSELFASQCGNQSVQYNKEKWDRKHKDHNIKVGDMVLVSTINFNNLGGNRKLKGSFVGPFLVLKFHGKNSVEVKLTEGFDRKHPVFPISLVKKYVSNSKETSSTVKVIIPPFVEDDVKTPSKILNQKIVRKNGPDKRLYLVRFKNTSADKDLWLEQDQIEKSDTLVGKFRASKREQNSS
>g78.t1 length 796
MTSVVGLDVGNMASKIGLARKRGIDIIANEVSNRATPSLVAFGPRNRTIGESAKTQETSNFRNTIGSLKRLIGRSSQDPEVTEIEAKFLNAELVDAQGTVGVKVNYLGEEQVVSATQLYAAFLGRLRDTAQAELKANVNDVVIAVPGWYTDIQRRAVLDAAEIANLHPLRLINELTATALGYGITKTDLPPPEEKPRYVAFVDIGHSQYQVAIVAFSKGALQVKGFAYDHHFGGRDLDHALLQHFAVEFKEKYKVDVLSNKKAVFRLAAAVEKLKKVLSANAQAPLNVESLMNDIDASSSLTREALEELIAPLLERTIAPLERALAQADISKDDIDTVELIGGSTRVPALKSRVQEFFGKPLSFTCNQDEAVARGATLACAGLSPIFKVRDFSVTDISNFSIKTVWQPTPDDTNTQLETFIPESHVPSGKQLTFYRSEPFELEVHYSDPQQLPGSINPFIGRYIVKNVGPNTNGEPASVKIKAKLTLSGLVALEGAVALEEVPSEAPPAEGSEESKAPKKKVNKKELAAVFTTSSLNRSVLDELLAKEGEMHAGDKLVSETEDRKNALEEYVYDTRDKLEGAYAPFVTSEVKQQLLGALQQAEDWLYSEEGEDASKSQYVSRLEELTVIGNPIKFRQREAEDRPRAERQLRETITEFMQKAQSGDPIYSHINQKDIQTAIEKCAAADKWIGDLSAKQAEKSKTQDPAMSSSEILKRRDNLMFECNSIFNKPPPKPTVQQDANKNANQNNQNQNGQGESQNENENAQPTNEQPQKADAEEINDEDGGKPAPATMDVD
>g79.t1 length 908
MSSHKRNPHHPNLHSSNRSSKVKPTKRHGEPATDTWPRLSKAITEILNHNASKLSFEEHYRYAYNMVLYKQGNKLFTGVRDLVANHLDEQASRKIEPNFPSQTNINPNPNATSLNSPTLLAQSFSTTNTIDKGKQKASDQSILIFDSSSISNQIDQVSLNSGSASERLSVIQSQERFLKAVRDIWDEHVACMKKLRDVLKYMDKVHTSSPGNGGDSMPTVWDLGLYIFLTHIIRTPRYPISSYLISGIITLITSERLGDTVNSSIIRSVTEMLKDLSNHSPDIIEKINDQNGGNGGGQAGQSIYKTDFEPIFLVRSRQFYHEEGNRLLTVCGAAQYLQKVEKRLSEEDVRSQSYLHESTEMKLTEILNEELLQTHVHDILNHPSCGLRELIQNDCRSDLKRLYNLFSRLYVDIGLNPLKDGIRDWIKERGQQINLGTAPASLPLVKESHVHNGTATDNIGNTTITTTTEASSCTASRATLGNSNALQWVINVIQLRDKFIVLLTESFDSNILLQTCIDEGFSGFINANKRSAEFISLFIDEKLKKGIKGQTEEEIHEQLDKAIALYRHLNEKDMFEKYYKNHLAKRLLFGKSVSDDMERNILSKLKVESGSAFTRDSEGMIKDLKLSNEMGKHFKDWCRKNFPEIKLDLSVTVGSSSMWPMSQSNNYQTTTPTNSNLHKTNCVIIPKILEDSMKAYDKFYSTRHSGRKLNWHTDLGNMEIKIKFKKSTHELSVSTFAGIVLLLFDGLGEDRKLSYQEIQEATLIPEQELKRTLQSLSCAKYKIVSKEPKSKEIDTKLDTFKFNFNFINPMTRIKIQTITNKVENKIELKETNDRLEEDRRLHTEACIVRIMKTRQRQGYNELNNEVIGQLSRRFKPTLSVIKTSIEKLIEKEYLMRDPNDRKTIIYLA
>g84.t1 length 261
MHRTFGEIAFIHKSQDFRKDPFTTSDHINKVLNYISVSAPKHLVYDFLNEQDVPRTYQQAMNRKYQQHWKDVCEKELKNLQDMKVWHFEDLPEGKKVTDAWWLFFIKRDREGKVEQYKARYIAQGFTHVWGEDYFDTFSTTATFDLLQMLLVIASRRKWMVHSFDIKAAYLHITIDEEVWVKVPKGKLIQNDCKGKFLLLDKGLYGKKQGGQCKWKFFAQNLKKHGFNVSHYDDSFYNLRQDGEFCLIWVHVDDGVVVVLS
>g86.t1 length 741
MSTSSPNTGYEGAISRGTTEDWYAQIATKAAVENIPKLNEENYVIWVNKISFLFELWWVYDKLEKNQALSEKDNRETVLMILAKIDHKTHSTVVNISNAKNAAKLWTDLKKKFASSQTANKARIFMDFLWLTCKEGKIELFTAKIHIHLKKLASVRFQLPKDVIAYLILFKFPNSLAPLRQQIMHAETDITPDVVLGNITQIDNEQKVQTKETTSVNSSTSLYSNRQKNEKKKSIRCTNRYQNPKAEHSEEQCWHLHPNLAPDWWQEQQAEWRKKMNNVGASMQIKGRGTALLYWNDIAVELKNCVLVPEIVVNLIGPGALINQGCILQTENQFFSILKNNQSIIKGKILNNLFVIEKPHLIGQKDQKSCLTTLSELHQALGHASLEQIKPFINSNISKNEIDSFECEDCAFSKITPKPFKNVSSPTTKVFEQIHLDLMGPIHPMSKGHHNYILTLVDHFSGYISGFPIGSTDQTVCSDGGGEFCSNAMEIFFKLNHIHHLVSEPYHPEHNGRAERANRTIAESVRSTIRSSKLPKNYWHEVIKSCCLALNLIPNKKDELSPYERVQNQSLPISYLKPLGIKTIYLNLSPKPRQKFGEKGLEGKLIGFNPALLSYRILTPNGEIISTKHVKFLNQIENSDNSEKLDLDIPTTNSKEMQSIEPEEEENQEIPPPENPNQVKNENENESEDEAYESADSVDIVNKQLVKQSTQRSLRDRSQIKRPARYDYFVQAHYSGFHHYF
>g87.t1 length 915
MLDPSKQQPNGGVVLDRMQLEAVISRVHALEALFKSFQGEKVNTKPLYVASVLKSPSPSLKPPSMVVPPKSVITSLKPKRAIIHSNPLNTTLKDVPKGILVHKANDPLTKLNAKVGGESVSFRAAHVMKSGDVCFYSNNRAHQRWLMENKHLWTKDVHPDLEDSPSTFSVIAHGIPTAFDIDNAINRAKIAVENSFKIGDLARVRWITGTTEPTKLASSIVLSFTNKEVATRIEKSGLFLEYDYHRTSKFKPCPPQCFKCLQMGHYGQWCRETARCAKCNDKHITKDCPLGLGGVDTCVICKQGLKNKVEGVADVNHTPFSLSCPYKKGWLTKKPLPSXVTQSVLNASTRFSFLILQEPWINSFTLMPPEHPNWVATIIAMDANLHHHHWNPPACRARDLLAVDLLHLMSRSGFWDLLAVDLLHLMSRSGFWLVSPKGVPTFYFNKGTGSTIDLILSNFLGANLIPRVDISSNNFGSDHQALIFQLSIKPPPAEYRLKLLHLMSRSGFWLVSPKGVPTFYFNKGTGSTIDLILSNFLGANLIPRVDISSNNFSSDHQALIFQLSITPPPAEYRLKLPSWDTFDRPKLNHIFKASLEGRISSNSNSPNDLAIAMTEVLQDTQVKMGKKVRLDISKANPWWCKATLDPVLVDSLKRRCWHRFLENSSSNSVFQAFRFAKGSGKGGVLPLRDLSGNVIHDKEGQAKLLFQGTSVIDAPIDLSDIVRDFNVKAVTFPEVSEVEVMDAISKVHPRKAAGIDGITNEAIKFFDSSLAPFLALTYNKILQSSLYPAQWKCAITAIIGKHGKSDYTSPASYRPIALLSTLGKILELLVAHHITEWAEQESILPNGHLGGREGSGTEDVLILFDAWIRSKWREGKFVAGLFMDVKSAYPSTSWLGGVQRYAWAEGNPVGAVEGE
>g88.t1 length 270
MQALLAKSTVPINLWDEVSNYAPMLINYLPSKALKWNFPISILAELDRQNIVLSRNYSPASLKFKYNDPMALTKSVDSLPTILPFPNSNSNSYSVSFPIHTSPKSLINTHNTNSQQPNSPLSSLCATPSSKVLPLSSEAPTRCQSAKFNARNKNSLSGVDEINLNESVAVKTALNNPAECEKWEKAMAEEFDSLLKKNTGKLVPPPKDDKTIGGMWLLIWKLNEFGEVKRYKARWVCFQNHEEYQKHFFETYCSVARNESLKILLSLAVT
>g89.t1 length 632
MLPVSLAMFGGTRRGGTRPIMALNEIDQVGESQTRSGQLADGYREHSSERYHLNEPDEASRVHALGVDAGHNDRFATQSWMTPAHHEANQLLQNSEPHLSHPTGLLQTSHMHNLERHQSSTSFQPIDVFEWFDLNYEELHQLLDSFPISQEGGLEGDRSLQATFNCNALQADSERERPRLMETQSDHHLPQNTMNFPAQLLPEINHLAQNSEPYTIPSSSLYHNFHTQWHPLPANFQSSKYTIGSSSNDNNDPVIRALLKEMNPQDYGSAFNQMKSGAQIDANKAQSITSEQIKFSFQSGVTAITPLVQIVDFHPVSIDGKLMLEVIESLKLPDGTQFIKLFGNEATKGNKLICINPSHTSVNEFLVIYRDLKFRSSNSPKESTYQKSRKIKQAWINFENPTVHQSLNQDLEKKDKGSLNEQKRPKETKRKGSMNEGKRWTVQKRRQSLNEDKVSKIQEYKAWVLKDVEEGKMVTKMQEKIVEEFSLENDASTKRMKLLTRVTSALPMYLFYVDMINTFLTGQDLKNGDVLQAERKLAIQCFFDVMDIILLRNPLETEHKISKAQISITGLKNYLDSSTQAFPSIDSLIPIFWRVIDYYLEESRGIAHAQWYHQQPHFKAWFNNLFVSWQTS
>g93.t1 length 310
MHGLSQSPTNYQESGGLLSQDKKSKGKGKKSRKKTKKVNSHNNDNDDQSPPTVSKRPEKKQVSWLTDKNRDGKSLLDLVVEWMTTGENYELWRGGTKSKRDVAQKVINKLETKYPNALDWRAQTGKGIEDEMEAEQAQLSDDSVSSNIGQLRREAFNKINETQELEWPLTQIEDLQGQSYEDNLKDNSFDFELNGSINHVDIEDNTSDSNSESSQKQRRPHNASSKLPKQQKFTKAASLPLTTSNLTSLRSNKLGQKTNKNQTLAQILEAQNKCYKEQKADKLMIASSIGRTLESLTRMNRCIGARKVMP
>g94.t1 length 378
MAKFSMDSSQLNIPLLTSSDIRILTKDRSPTSFWIGSLNQDAISTMKIKQGTEHNSSGVPLPNSAELSLPSLLAPINLNHFKSGIAGGIAGCLAKTLVSPLDRVKILFQTGSPEYSKYAGSLSGVFRAIGAIWNQSGFFGLLQGHSITLIRIFPYAGIKFMSYDILHKKLMPKSSSETAPKRFIAGASSGVMAVFLTYPLEIIRVRTAIEVRNSKSDPVRVRQVVKSLYFENPINPSTWDSFLFQRVPITKFYRGFAPTICGMVPYAGTSFLVWGTLQSKLPIYLPDNIRDNVIVNLICGSIAGMVAQTVSYPLEIIRRKMQVGGPNHHRTIAQTAQTILATRGLNGFFVGLSIGYLKVIPMTAISFVTWSKLKLRFE
>g95.t1 length 434
MARLAPLVIDNGTGYSKMGFAGNSDPSFVFPTAIATRGTASAGGASGPSITGRPSIPSKPGALASSSNIATKRGIDDLDFFIGDEAIANSKTYNLNYPIRHGQIEDWDLMERFWQQTIFKYLRAEPEDHHVLLTEPPMNAPENREQTAEIMFEGLNIQGLYIAVQAVLALAASWSSNKVSDRTLTGTVIDSGDGAEGYVIGSSIKHIPIAGRDITYFVQQLLRDRNESLNIPVDESLRIAEKIKEDYGYVCGDMVKEFRKYDNEPEKYIIKHEGLDTRTNKAYTIDVGYERFLAAEVFFNPEIYSSDFLTPLPEVVDNVIQTTPIDVRRGLYKNIVLSGGSTMYDHFGRRLQRDLKSIVDDRLYASEIASGGLIKSSGMDVNVITHKRQRYAVWFGGSLMASTPEFYSHCHSKADYMEYGPSICRRYQIFGSAV
>g96.t1 length 216
MDSRHPFIRCEIKIGKIELVNISTQNMLAEFLNEPVVLQTSLVRISDKSVSPNVTPAIDATPAAPKEYAYVPYYSISPKNISCKINPNALITQPQHRANVFVGQPSDSQDHKTYLEAFESDDKLQWLQAIKLELGNIERHNFWQVAPVKLGCKTLDTKWVFLQKFNAEGLLIKHKACLCVWGLQQIEGVEYDETFAPTGRLTTLCLLLSLAAIQDL
>g97.t1 length 284
MMVKHKVMASQVSDLFLAHQEHLKQLLGPINKILLTLDAWTSPNRGAYMGITGHGISSKWKLVDIVIGIPMLHGTHSGETLGDVLADYLIELGIFNNLHCITTNNASNKATMARQIQLRSNLTFDCKTHFLGCMAHVVNLAAHDGLEIFGVVDENKEPANQMSLSNLVDPPNGAHLNIASILSPHDGLEIFGVVDENKEPANQMSLSNLVDPPNGAHLNIASILSRVHGLVVHVRCSPQRREGSESFVPLTLADTVAESSCKAHTASSPKSLVQDVRTRWNLLT
>g98.t1 length 196
MSAQAKILRTANAPRTTPDETELMVAQAILDLENNVPDLKAELRPLQISAAREVEVKGGRKAIVIFVPVPQIKAFHKVQGRLTRELEKKFSDRHVVFIGQRRMMRKPTRGVRQKQQRPRSRTLKEVHEKILEDLVYPTEITGKRIRFHTDGSKIIKVFLDSKDATSLEYKLDSFSSVYHRLTGKTVNFEFPAVQEI
>g101.t1 length 705
MESNIEPLLELAASTSKSYQANFSYKDAIDDKGLSSVPQLNGDNYTIWQSKMTFFLKSRQLYDICINEQEDPPSAITQLKYDCTIFHLSGKVNNAIYNAIFMDTNHLTPFSIWSKLKEKYASQTIYSICSVWQDWDLIQYDTTLMTYIDKIEACLGEFRTIGVDVEFRTIGVDVAHQLFSCVIISRVTRVKRELMDSLMIDKALVSSPYRLLAKLRSLAKHKLTAIKHNASIRRNESSSTTALTSNSSQSNFQNRNKGKDKKQSVVACSNGKHNPDPFHSESKCWTIHPDQRPKRFRSEAQNAEIRNQTKSISNDTLKKDQDELETPSFHFCSTALSSSTSKPIAVLDSGASNHMFNSLEFFINTQPIHIYIITGDGQVRNDLVATKKGTVSLKVKNKTITLSNALFVPNLSRNLIEFSQLINDRINILKNQEKYEVINQYNEKLFDLDLSNNLFEIDEDVMPTKNEEIMITLATETSNNYEKWHTRLGHASSQRIKMITKEDLIKKKTCEACMKGKLTCKSFKSHFDKTTSSLEVIHGDLVGPISPSSNVKGKLTCKSFKSHFDKTTSSLEVIHGDLVGPILPSSNSSARYFLNLVDQHMGYINVTILQEKSDSVLAIKKFKAFFKKQTGNSLRKLVTNGGGEFCNKTLESYLEEEGIQQNVSPPYTPQHNRVAERANRTILDMTRCILSQEMYHLRTLHNITE
>g102.t1 length 329
MAVNGLVDYNSSSSDEEKTNTSKHTPKIQPKKKTKIFIEPFPTKLQCDTSASIASKASTLKSLKPISKRPASSGLASILPPPKRTQQANHLNQSLKQTEEKPPVTSPHSQSTSTLQTDLTLCDASTSQSHQPPSSASPLNLFGLSVNTTPLSLPPDSSEHKAESITISSAPQVSEETPPEPSLLDPYPGYWQRKDSTWVQRDADEPIWKAFYLKHYHQNRLENNHDDAGNQLPKDFFKDSPDSNLVEFNAKKEAQLAWENKPKIIDPRLEAREQQQANSKPAKYISARARGRHQLTSLLTEAQANRAELEDRISRGKFNRKAGGAKYGF
>g103.t1 length 531
MISEIIHQNQTSQTRNGFFSRLITKPSNTHSIDQSIHRIIQNNLNDWSLIFELVDKISSNSDNQSKSIKTFKNYYLKYQNNYQPIISTIRLIVILILNSSDQFRLLAAKKLIKPIEDVFNKSSKSLMGKPIKEIIIKAFAVLGMEFQYHDSLSVFTRFYNKIRPEDAPENGTPLGDSDALFAPASANSISNQSQSYLHVLSHPNGLSASPITLVRDVRAEAEIARNHARMLIEALAFTSPSEMDSNQIIQEFHSNCLQSQNQLLDDIPWATEQSGRARENLTNQHQQHIQLQQAQLAANPHLRPIGPTSNVESQIENTREEQLLEVLLSANTELTAAFQQYDELERLAREEKELKAAEERSKVETRFNRNSHGWLSTQTTENAQQSGSSNPSPRHSLLPDPTPAPAGSTEDIKFLSPKGYDVPEHYSSSTRSNGNSSNNTELPKKYPDVFHSHQPHQQELEENSSTIVTPIERSEKSLGKMRRISNGITHSSVPTGGALDVLQHQTHSINRFEDSNQSSSSSDSSSHLHPN
>g104.t1 length 523
MQVILKSVSALAALCIASSPRLVMSTNSGGKNHKVTVGKEGLGFSPSRVSAKSGDTITFVFYKDGHTLTQTHFDNPCAGTNPPTTPFCTKTSATSKNLTTDSPDYPTVGSGSPTNSYPSDGFKDPTSSYPTDGLNYSSRSYPTDGSSSASTSTPTSSYPTDASTPQANLTDPTKADVPTNPLTSLSSSPQTPSATSNPQCICPPIPQPSAYPSSPDPAPPQEETCDGKCIEISGACQISTNCKAQKESPSDSKCKMEDGKCKRCGESARKLKQKRSYELNGLGFVKKLSRRQTLSDDTKVTDTAQVDATQLQTATSTEQAYDTSSQSTDSVGQPGGKTPTAGLDSGFVKVSGSETTTGNSWTIQITKDDKPLWFMCATPKHCTSGMVFAVNAPDTGDKTFDKFLQAATSSTCPTPYPSKINLQGDGCKAAAPPCGGANKNNTSSAPPTQPELNDPTKVPNTNTSTPAQNPTPPSTPSPAPNPKTSANQDKPSSKGHSWISDRISLISYVFILFSSLITSESFI
>g106.t1 length 662
MTNNSQITQTALQLIQGTKENKPVVIDGQSLVIHQLITCSSNKSKFQLTNNQTRIDEINASLQFILDRTHQSTYGVTTGFGAAATTRTNKVQALQVSILEHLLSSVTGLKLAQQAHQLIPPQRLTQSLGPSVIPEYIVRAAIIVRINSLARGHSACRIELLETMIKLLNLSITPVVPLRGTISASGDLAPLAYIAGTVCGHPDVYVIDRSSDTPKVMRSAECLKLHGVEPIVLGPKEGLAICNGTSFSAAAASFAIHNAHILGLLSQVLTAMATEAMMGQIGAFHPFVHDTARPHRGQIEVAENIYRWLQTSKLLDPYELMDKKDLEHEKSKQILRQDRYPFRTAPQWIGPHLEDIQVAYQTVSKELNSTTDNPLVDVKNGTVHHGGNFQAVSVATSMEKTRLAIAAMGKIIFAQLTELNNPVTTHVQSAEGHNQSINSLAFISARKTLEAIEILKILMASHLYCLCQALDLRVFEIRFKKSLPSIFSKSIKASFGETATELTDEKLISEMVERFWDSRANTTSLDSEERIKNDLEITTLPIIKSFDATQKQIPIGSIEDYLKTSKKFIINQLNKLKLEEGLAFQTSDYLSHQTNLIYKFVRFNLNIQVRYGDVFHNQVGETIGSQVDKILDSFNFDDHQHDKKDDISFLGVLLEVFDSKST
>g107.t1 length 542
MLKKFLRGATSILIDIHVCTKTGNLAYQHESGRQSVLEILNAINLKFSSELVSKYSDLFVVALVMRIANEYSVKCKEMAIEVLSVILKRIELEKAGNYLEMLLSWSRPNPKGPIELRRAALQLIGAVVDIRGSEDGRRLEKVHHSLCATVEQLATGFSDETSYEEQLCIEQLATGFSDEQKEEEYLPESKKNGSIDWQTTYHSLQALSKTYQVSDRLIFHSINRAPGFPEWSAVQRFLLFPHKWIRTSAARLIGTLLSTGGIEKNDSKVWLFKTSNLVELAQKSSLQLRSRELDDSLAIKIVKNLFFLLKTIHSRLKNFDHQSTLTQDHSTTNDRGEGVEDGRSESSDDNAQAEEDHIKANGVGGEFGRLIKKLSRQASIAHAKRPSVFATDAGQWSIEPASILRCFAALANHLDANELTVILKPLMIPIFRIVEDSNTKDSQMEVLQNLAKEVQEFLREKVGSTCFTQVYSQLRANSIEKRQARKKLIALKAVTQPELSAKRKNSRSESKIRNKKRKQFAFSKQNAFFGKSTKLSLKLNQF
>g108.t1 length 2483
MPKQSLGAKSQEFTDLPSKNSKVSTKRPRDHFIDSRFKFASTSSQSKKLKPNLSKLVSSNEQLNLEIEQKKEHECHFTTALQNAALQNLSIPFKKLYKFIEPLARSLPLLILHQDEVIHACCQALIVQKIDHLQFQNDINSSITRLSGQTKKNQEIELEKERKNLEIQAKEAVNLLATSVLDLFIPLIFDLSTSLLTPTNSIENSDQCPFEELLITLLDFINLASAETIALSKATKVVVHLFQTLAKDLTPISSDVDHFDQSIHRLKRIWLLVRNALGAPLPSRATHDLDHKTVNESLHVQHLDLDPEEDQPEIEGNISEKDIETGVESMKNTTEKFTNEDAEIPELIVDEINLNEDSKELENLLIPANVNVDKSSSTMDFKLDQSLDRVFKSTTPSSRRLVATSFAYLLRKKNISDHLIPLIFNDLNMVEIDELSKYGTLRARKQKIQGYRKGSTSRHLLGEEQGSACLFAEGISWALAEACKSVERRLHSRASAIVMATDLHGVQMAHQKGPHALTLVPRTLNSLLISITHHSTSQHLEPVLDGLITQAQERLLAIKSPSGHEKESCGMETSLQCLATVAGVRDGSRLSPVKRSQIFRIVNSLLDLLSDPSFPHSTSLDSIVTFLSLNLLSSIKDNSEFLSAPEIRMTIDKIFVTEKVSLALPYLYKLASSLHQLSWVFFDGFLLPKLLKIISNQLTPSSPHSPSELTASLLADLLSSRNPNLFCELFDLISIKIDEAVNIVLKYLSNFHSTSNAPLDEQLEPPSMPIQECYDWISLCATLPIELITINHGQISEWYHRALFPPTESNIVENVGNIIMRNKYISDYQSGAVINRTLLLSSILEISRRLCFRGTSPSCTILLNHLPFIVQIWGWHRGILKVVRDICQDTQNRSLISLSMESVYQPLKSALLSETNPIRLLALEVLLQFSTPDSALESVLQQCLKIEQTPLLVENARIRQMHIRKLSIIVNSTSNLAPANELVDIAQRILIAQLKVHFQPLWEESIKALTDLNEKYHANFWTLVWSQLNMCLHESPELHYTPRFVEKEILNEDQSPLPKFTDQPEFVCTHLDKLTTLFAACLRNRSVLSALGAQSLDSRLDTHNYEAHLVTLLTRNPTITEKYNKLLIEAFFIFCQARDEDHEEGHLLGRSARSRLQNWLAMFSKFTNPKAFYHSGDLRAAFYDLLADPDSDLRRLSLECVLTWKDSSLVRHEDELRNLLDPSQFRETLLKMSHAMEANVFAENEREEVVPVVIRILFGYLLVSPGRSSASNGKTPKRSAILSALKGCSTSEINLLVELMLRPFISDPKIGENSASRVKKQLGFLSLLGDVMKVLGRQITHCWEKFLNLIIEVVQDSQSQIKNLANDLDSHQIFLESQLRRIRSQCLRRLNEFFQLSSSDFSFDRWIEAVFDVVINPKLPTFASETAQAPSALLEIIYTWSSRRELMPILIRYNPQLLTSVYQILAIKNVKPTVVKRVMEVLENLLHHLRSYPTEFAADKYLQPYFDVLLPNLAELLRKASSLYSLTTSISRQQISLLSGLAPYITESSHSENFCELILPLLLKNQVVVPEYIQADLLHLLSGFLSRAPKVASSALCFRTLSKLLGTVESRKGRFALVRSFDSLCLNSSELISARVVNLLQDLNSFSNKRIDEPDFEKRLNRLAQLSSRDDDSNLNLSSKEWELLVQHSLFQIRDPEELSLRGGAASVLCRFLDIAESSTTSEFQSVLQTVMIPGLKKVLRSKIEIVRQEILTVLAHAVTKEFTAISELKEMRYLLVDGDKEANFFLNIYHIQIHRRIRALKRLGDESEAGRLGSKVLLDIFIPLLAHAFSSTGPSRTDPDLINEAVRTIGRIAKALNWSAYNAVLQFYIKLIHKPASVNKVTVRVVVSILKNFHFGLHDNSDPTGTKSLQPAPEHARSSVSAKIIPTLIKFMQQQKDDGPDESLRIMIAEGVAYVATFLPENDSQTAISGIISSLSNILKSTHQETRQSARVTVGNIAFLLPESFLPQIVKDLKVVLLRGPQLHVLARTVYTIISRISESKSFEIGTNSAKLIMSVIMEDLFGQPWKDRQSKELKAKTKFNETKTSRSLETLQMMVGKLAHPDILKDILISFRQLLESNGQTKALKQVDECFNRICAGIVTNKEKFDAPNLLNLAHGLISHNVEYLKEKSQRKKSYVINPTDHRIVLSVKSNDHDRYYAANAHHFVSFGLNLFSTLYRRAGFDLHSPTYIPMIDPLVSVVGNILYTHNAEVLGKGLKVMSILIKLPLPEVERSASIIIRQMLAVVNHIGTSESELSQIALKALAAVIRECKKVELSEKQLTSLLKMIAPDLEDPERQTTLFSLLKSIMSKKFIAPELYDMVDQILRLLVTSQSNQVREISRSIFLQFLLDYPQGKGRLSNSLEFLVKNLAYQHESGRQSVLEILNAINLKFSSELVSKYSDLFVVALVMRIANEDHITLRYHWDTETPPACRWQPYFCGACF
>g109.t1 length 173
MTGLLRYINCFNSRSNCSLNNFRLKSSSFFYSAPSKYNQRQFSQSLTIRSTINQTIRGCRKPVIREKKSPALEGCPQKKGVCSKIYTVKPRKPNSAVRKVAKVKLANGKTVVAYIQGEGHNLQEHSVVLIRGGRTQDLIGLKYKIIRGALDFAGVVGRKTSRSKYGGMYIFST
>g110.t1 length 312
MSSSTTSSKIEHKKYNPTASLVAGAIAGSIEGFVTYPTEFVKTRSQFRILSTAGKPPGPIEIVKFTLAKDGIKGLYSGCSALVIGNGLKAGVSNFCRIIIIVKMLMAGADFDLMNFKGKLTGPRSLLAGLGAGMFEAILAVTPSETIKTKLVNESMKPKPRFTGIVQGTKEIIKLEGISGIYRGLFPVMMRQGANSAVRFSTYSSLKALFQGNVRSGQQLPSFMTFAIGGMAGVVTVYCTMPLDVIKTRMQSLEARSTYSNSFDCAYQIFKFEGVSRFWKGTTPRLIRLSLSGGIVFTVYENVIKLIGGNSI
>g111.t1 length 1018
MSTWNVGDTDIPNLDLLIPSPPCQPSTSSEAFYTSITNDSSSPPSFPPVTSPTPLLPVLASPLPDHPVQDNITRTPSNPSYEESPMPASTLLRPDSGDLSDPHLSAQSTQKHKYQAGHSRKNHHNPHSNYNFCAVVVGNPVMPGEPLFLPDQTHISSHINLQKTLCPASKSLYQSRSNQFNSQTLETSQAQFRTNKHMTTSFSLDLPDAVLKSTPSALESTPENETNLPHQFQTSQDNPPANTSMENETSEHKPNSPLENGASAHGTNSPHLFDSCDHYCPPVRALSKELSPRIKTIHDMPPTNASLENETSVHGHFPHAHESSKEYFSPARASPSEKEIDSDHDNELQNLPSGLGTNLACDESSEQDYQLNDNHPNNESSDDEYNPTPSSDDCSSSPVTPDEPESPISLCNHPGLIAESQELQASSDQHGSDSRSDTCREPQIISITPDSLEIPHPNSVTSTQPKDGTKVLENLPSSSRLTVVQMKGWLDKYHVRYKSRDRKAQIIEVYEVMRTRKALNAQHNQRESRSPDNHILVLASPPLLFSERVTSDSMSIDSQPLHTIDLDNEPNDVQHKSMSIDVEQSQDPHSPEINNDHLSDFMSIDREPSDVFRWKNSVPTSCDCGYKHQSFQKEDTTYYQTEVLCQPLRKSKLLTQSLRSSNRKRTLEFIIKCLHDSAILHSQSAVFCPQSTPYPTTSLLNKGKSKAKNSTAETSQGGSFHVGDHISTLLGSKGPHLPHHDPEIEVCMDVDNEEDPRYPFPGGPGHPGATPETLSIMFRMMKDVGIPSFRPNFTQPFDGPENEVHLLGLAVDPFWELIECGEYTQIDTNTISKEEVHNAIFLHVTQTLRRRLLRHLRLESLEPYENLVELVPILKACCSNDDTDEEASQPVKISYSKSQPKKCFARFVPWRHTIMESIMDKIDQLKAYTIAQNPKGNAGAPPRICKRVSQEVAVKSNLKPTSKVLLGCYSYAWLDSQLLSCVDALKLRSKPPLEKLRKELNIILSQISRSAENDCSTY
>g112.t1 length 192
MISQTLGPGAHEGGLGANISKARSTGEEEWIGLTEFFELSGGGETTGGTEIGDVVGEPRRVDLSFGGKTTGTVGLELCDSAVEDWRSVVELSFKGETTDGFELGESTVEEQRGVVELSCKGETMGVFELGDVAAEPWRGVVELSCKGETLGGMVLGDPAGEPHSGFGKSTVGLESTLKRWHARGGACLGFAR
>g113.t1 length 310
MSKPSHQTSSTIDLSLPSRDHLKQLLKDSEIEFCPNARQATLLKLYQKHIAKEKIQDLTMKSPSPDNPPSSAVTSTNITQVFPKSPSTSNAPFSVAPIPSETTTRSSNTNEFLPLEDLPPPFPFKAPNQTTIKRHLETLDKVDHKILHRDRLKTLLKAACVQYRPNARQSTLLRLYCEFLAKSKKQAPATSKRPRLVSSPTSNLPTLQCASESLSPSSNSPSMSAQDSQISSQFVTSAFELMSTERPSTSNDPSPPTPIPRDTTAKNTTKALLLLYAFKYSNPAHKKRPFTEDLGKEDPTTCTAIVSNKY
>g114.t1 length 215
MASSKDKIESQILPQPDQSPSSKPLDVALDGLMECFKDAKKSPILLQPRPPPIFKPSDFAADELMESPKGKVESQILPQLHTLPNYKPSDGPINKLIESLKKQAESQTAQNNLAKSLLVNLENRTSALFIWLSHVMFRGMAQGGMRLRPSHAQRTAGVLNQPSNPLMLASSSNNQVLYFGWCKNILTKRLVKNHLSLTLTTRVVQASKSPPDQPI
>g116.t1 length 84
MTRIQRISQIKALETKPIQVFVNQIKKTLNQIKDKIDQAITQHSVDITKKLSELLIGMLSNSSAGGLNAHFHSINRLLTSADTL
>g117.t1 length 252
MSTLIYSKPTSLMIFQEAGLPQDLYNVINSGIEPAFDFIDAIPTALCSLCLNNVGLKQLYELQAITAIFSFFTSELHSRILKETIHTSVFGNTIVELIQHQPSLKKTVLDATFFISNKIESIGKALNISASQISHVKLESHLKASRPAPASNSTTLSPSTFSCPISLQDQDCNSNNSLLLLIDVTCQDAGLCQDFMTLGGLDLLLGLLRLPLIPYDLATTSAAESFGSTISVVSEALPSEIFTTVMKQLPSN
>g119.t1 length 150
MISEEFNWILSLDLYLNSIADTKTFGDKLPVGSETSNTKTSEMAIAVVEFLNVLCKHADMVEGFLVLLVHNNDEIPLLVKYLDDALSTLYNTIEAQSHNLKLRSAAANTITSMTVRNGMGAIYMLNNLTYVRRELLESSVIDISGDQLVD
>g120.t1 length 196
MSQFDPYAKHVCIGDLKDFIYKEEPTMVIPAKAKLEDHCVIAMDLLTKKNTKAASGSAHLAGSRQVTRSNVTRNSLSKFASQPSTSHVNNTPTIKSNSKRSNSDIVKKPTKKAQSEPPQLNDEPDKSPKNAPPINPKSKLPAIKSTDKASTRSILKSIVKAASNPETKVKATSKPVPKSTVEATPKPASVSWYAFY
>g124.t1 length 570
MFLSEEIGMDVNKLTTITDWPYPKNIAQIQRFLGFTNFYRKFIKGFLSIALPLTNLTKSKSGHVTANDIDSEEVQQAFLRLKEFFTTAPLLRHFDFSKQRVIHVDSSQYALSAILSQPDELGELYPISYLSQKLSDNETKWQVHDQELNVIVSAFMEWRAWLIDTQDPVHVLGKINPADPETRRPDYVDDEDVEEDPCPLFHLEKGDLLLLEKVLEDIIPDLLDVSFINSDPVNLDQTVDIAREGDLVNPDPVNIDQMAAYLTDPPDSEDSDFHFKFELWWFQGRVSAPISVRPTIFRIFQDGASAGHSVQRLLHIKPAPSTAWHPHTDGQTEQTNQKVETYLHHLVDDQKDNCSHLLPIAELVFNTTVSASTGFSPFFSQHAYHPRLNMITLGSIVPATDDFIFQLEDFQLSLCSNLKKSKAARPLGKLDLKRLGPFKVLKEVVTNVYSLVLPKELSKLHNTFHTSLLFPFIDPDSFPGRLGSKAPKGPQKPGDKFWDTSDIEAILEFRCEKRKVNKFLVRWKGGSQADDSWVQGDDLQEALHPFMEKYFNTHGTSHLVVPYQEAILIP
>g125.t1 length 726
MQPIDDGVAYMDIMSWLLSSNPDSPNIDQDQRMLDQSSELVIYLRLGLFDRWISTLLYSERFWNIKIGSEHTFKSDNLTTEAQGVQNQSIEPFRSIFLKLKSACLTRLHRSIDKSQLPEAAGLKGVDDNLLKLKSNGIEFIQRWRNLVSGASNNLQDIHLRQLCLMSIILISIKPFDLSSSSTCIHSALRKLIEQDCINLIEKTIIHQPSSVSIITWLAVQIIPSIHPINLAQSSINVILTCLENSLFGVFQDGNLFSQMSTSLDINPHSLILRPSSFTHENLKRASSDPIAQIALSISLSISQLIENSSSISNLESFQVHLTRLAQMTQNIHQTWSEATSSLNQTTLPKFEEGDSTSLNNNKNLIKSEENLIDKWTKNTFFCCLLILGGLVNKLSMVNCSDDLLIEILIDSFRILHRIHFIGLRFTSDQLSTYQAIFDHLSLLSKSHKELINAILKEFEPSLTNQQYITDPVRASGLIFYFNLVEKLSDSLISTEFFNDAIVPLIWKYINKKNLIGFHAHLCWLKVLPFSSKENSLGFSHQYLNLLIQDILDDDQSCFFGFDQLKIGWINLLKSVSAHSKTKTEELISKLAGIIKIMKPTIKSSNNHSTKPTENNDQNKNNEKEIEKRKKLYKLFIYQITQLDYENNNNNNNNDDYEKSNLNLNLIKKENEIEIENYLNLCWNLIYFKDDLIELFEIINLNFKIHLFLFHXIGETEAFLCQSDFL
>g126.t1 length 305
MARALLVDSQLGKGFWGFAYVWAAHLLNRLPNKLSGPITPYKALFSRAPNLNRSCVFGGGEWVLVPPEKRLRLDNRAVEACVVGHLEGSKGWLFWVPQTKQYVQSAWVKFDDLSPHDFLRSEILSPSPKNSDSLNSDHVKVPVADHLLLGDFTDNLEFEKQEMMVNQVMQECSMFGVSVPRTFKQAQESAHWIRWKEEIDLELTNLERMRVWEVKPIPNGKSVMGGRWVFAEKRNSDGIVERFKALYVAKGFTQQSGLNFNATFAPTANFASMCLLLAIAAHYNWPVHLFDFVAVMMTTYEQDDL
>g127.t1 length 203
MAVISKAAKGQQRRRRKELALKEYQQTNKFTQIESRPATKQKANLTVNLEIECLTNNNGIQFLTNNNNIQCLTNKDQVQTPNVNNQVQFSSRNNYIECLTVEDQVQSLPDGQPELEVDVFERYKKELEERNQANDILQYVEAAMDDDTSDEENFENDDEPLQNMWASIFGPPLHLEIKKKRVLKSGNSHYQQPVSSSNPLSKR
>g128.t1 length 497
MGCFAGPWGSYSITFQSHVVNVLLPQFGIDRKISRECATCWMYKLGFRSQVHKKCLYLDGHERPDVVEARTQYLEKYSMYRQRSRMYDLDTFEQSTRVDPEVLGDMKETNYGRLIHISDFILETTGRLELSREDFEKSQLDGGTRPESADSAAVIYPGSNGDLWWDMEQLCKQVSTKAIPIFGQLHPDSQAVFIFDCSSAHVFSYNASHPDPKLAGQPKGIQVILEERGLWEHYSSKAQMEGKPPLKLQCVGCTTSNMKNDATARSAKLVRQAEETGYYLSDDQVVTKLMASNRSVQGAVTKEAPLNDSNTCCWSKIMSCQSYFKNERPLLQQIIEDAGHFHQSKSILNFFNSTQQQVLKLVNQFSVSTYRKQSHTAQTFPSAKQLFELVRKCCPLVTIRRYFCRIDRQISAYQQGYNGPQLQALMKKYKSHCCMSYDHPDVLEGFRWLYALRREKEVKDCFEGVVRSNLEDITGARLKGTESQVGSKSDSLRKRNT
>g129.t1 length 559
MNIQAEREFEALKQAFTSAPILAHFCESARTIIETDASDYAIAGVISQFSSSSSQHAHPVAFESRKLISAELNDEIQDKELLAIVLTRRQARWAEFLSEFNFTITYRPGKLAIVPDAFSRREDVYPDGGKAFADNNPDNVRTLCSNNISLNSVSLGELLTKTPNLREAQLKDPKCVELRSNIDSNSKDYSIDTNYLLLFRNKVVIPDDPQLKLDIFESRHNSPLAVHFGQDKTYQLISRDFYWPGMTRDVKDYVNRCFNCNRNKSSNHRKYGLLQKIMLTVASIVIGTNPRTIGNLFVENIFSKHGLPDNIVSGRGTLFISSFWTSLCQHWKITCNLSMAYHPKSDSQTERVNQILEKYLQMYVSYQQDDWSKWLPLAEFAYNNATHSSTKRSPFQTLYGRNPIFDSIQEPSFKVGDKVRLNAQNIRSTRPNKKLSEKRLGPFSIEAIISKNAFKLSLPSKWKAIHPVFHVSLLEPAQELYPGKTHPPPEPVEIEDNLEWEVSRILDSRMRKGNIQYLVEWTGYQSDEDKTSWEPAHHLHNSPDLVKDFHSNYPSKPQP
>g131.t1 length 1798
MSLRNILNHPPSPVASAVHSSIVSHTSPSTPSSPLPPHPNSIAPISHSPKKKYCSTSRSTTEPPKRYLDRILDSDSLDDLHPNALPPIARHPYPEPDGYASSDGMDLDNFAEVWSDSLNQYMVSCRRKELLLAKGYEDWESSKHQELAARVSGWAGEQAEQALRLKHSRNEQRRLEEEERQRQDRIRLLEEATRIEREQAEEEKKRRKKESAAAAKQRNREKRRQAKEEENQRKEQESSQRRIEQAQAKALAIRMEADAHQQLQVQLREEAELARLYQARLEAEAAQAQQRIDSLKAAELKQSQIEWDQQKPDGYYHIPSDSNSWHLPQSQSSRPLDPSHSSADLPLPHDHVEPEIDEVNKARVPSNLANLLNSPSGHPGSLNTLHNSPGTSKSVRANQRIVSTATGSIGKRKRGAPEVDPHTISQNDSYPEEELNPQFAKQEQMATNYPHHLAVSNSPRPSSSHSQSKPRTVAGISSQNQFTREKIQANKGVNTPSSVPQKIVVPSVPSKLNVTLSLPGAASGVPSTRSQAPPPESHLDPSTRRINNRNLPAWGHDLPYGVGPYEGFPDELDMSLPVRERAAANPKALAKKRWEAIEEHSKQLWLSIARKDIPRVSKIQQAATQSRAVYCKRLSALVSREARRIIARTKAPKEIQIRAKRMMRELLVYYRGNEKRERETKRKADKEAIDRAKKDDEMREVKRQARKLNFLITQTELYSHFVGNKIKTKEAEESEDTSGAAPATINNEQQAPTISTTNGKPVELSEITQVAITDKDLGEINFDDDDEFNLHAHAARNALKAVDAAKQRAQAFDTAAAEKLAATAPANDQANQTYAQSFPSLCLTTVDRDDLNFQNPTMAGDIQVKQPKLLMAELKEYQLKGLNWLANLYEQGINGILADEMGLGKTVQSISLMAYLAEVHNIWGPFLVIAPASTLHNWQQEITRFVPALKPIPYWGNVKDRTILRKFWNRKHLRYDRDAPFHVVVQDEKYFQTLKWQYMILDEAQAIKSSSSTRWKTLLGFHCRNRLLLTGTPIQNSMTELWALLHFIMPQLFDSHEEFSEWFSKDIENSVDKAGGMNEHQLRRLHMILKPFMLRRIKKNVQNELGDKIEIDVACGLTPRQKLMYSRLRENMSIADLVQRATSLSSDDAAVKRLMNLIMQFRKVCNHPELFERADVIAPLSFASFNFTANVARDGEVLDCPYATRSAIQSSIPRTFYRGGGILSVPGPSSRAGFDTKFLDKLMNIWSIPNVMSSGPDGSTVPSWAKLLDLDPGEVQHAAQAKTIHRIPWLMQRSNHARELAKGAMLTGSMAADLETLQIFPKSELLPRVHAESGTSQLYEIATDFRQCSRMDRSDVQAHTVAVVAPPADLCCADRGFEIEQQRIRFDRATRLFLFGLHRPAQESPIHSEEYRKAFSGISPAGIMAISPSDQLPRSFMQVPLLEKLMLDSGKLARLDGLLQELKLGGHRVLIYFQMTRMIDLMEEYLSFRHYRYLRLDGSSTISERRDMVMDWQNRPEIFIFLLSTRAGGLGINLTAADTVIFYDCDWNPSNDQQAMDRAHRLGQKRQVTVYRLITTGTIDERILKLARTKKTVQDAVVGSSSGNAGISGAGETAKPNEVVSLLLDEEELEAGMRAQAAKREALKEKQVQSGLRGVRIREERKAAAAMNQSSSMLMGWGNDDGLNLEDDDEEAFRFFATETKTGTEENSTMIEPRNGGSNEPPTTEVQVKKKTKKRKTDSDHQPGDGSLEVAKKKISTGASSNLNKSSNVIKKAKSKAVVLDSHSSIPPHNLPTLNPTK
>g132.t1 length 927
MKKYVKSLVKFQARSPLLAANTCLLRVHKVGPMSLGEMTAEDGFCAGAYSGIDKLAEEQLITQIKFSICSQNHQPKSKAAINQVLTTLQRQAISGRLDSTTRAASALRLTEWFGSSLPTSHTTLPEPLRRWQEYCGYGCTGTTALFLPAVGLASDYHWAVIDPADPSNCVTKAELLAFPEVLVVQDHQRALTIAQAIIISIGTLVFYVLLCILLSYSILDLISPHPQVNGLTGRTVSSDATNEQKESTDPISGGPFVSHFDKANIPDSHQPWDPSTTSGSRILTLLSEKRFSFNSTFNSGWTGMKAPPSPQWPPARLISAKPESLQSPVPLNQLSGFVNLPETSEKWNPISNGFQMYTLPKIQSPDFSKSNSWDTNELRMKNTQRREWVVRAFSHAWEAYKAKAWGYDQVSPLSGIGENTFSGWGLNIVENLYAFHISMLFRHFAYDEYDTGVQHLSFDKRNTKGSRATIHVLESGTRYLGALLSAYDLSGDNLMLLKAEELAQWLLPAFNTKTGIPTPIYELGTYVLASNPVGGYCNAESLMQYRLTSRNPKEGLSGDTYLSEAGGLLLEFTRLAQATGNAHYFNPVDKAARYLQSNAWNSTARLGKLLPQRISPDDPAKLFGHYNFKTMSNVYYQNLIKESILLRGNSKEYQESYVSAADSILQYLAENLKLDAKGTELGIVGEAYNFNGKASFIPKINQQSCSVAAMFGLGSKLLQREEHLNFALNHTDACLWVHERSPDGLGPDELTVINYEEAGMVISLIKFANLSIFYMWRLTGNREWQERGWKLFTKWAEASITNYGFADIADVTQDVTDDNNKFDSQISSVSAGSLKYFFLLFSDPDMISLDEYVFSVASHPFKIPGSSNQKQIHWKAPPDEQFSFLNPPIENMIASQPSNKTRNSVGSYGTYLQQWYRSIENIKLTSN
>g133.t1 length 603
MQKQDRLFICVSLKPTLIAQSDYKKVKPVSNLTPSLAEASVPDFTGIGVKLAYDHSLGSRAELQLLKPSEEHLGHQSPIPWLKLQKLPSDDRDSVIRYLWRIDTGERRRIRCNKKHPFELVWRQASSTYPDLDRKRRGNLYIFSKPIKQLVYLYLSRRQNQRTSKLTALAAAYSPTLDPTNLNQLTAATTKALKNLLSYYTPSSAGAFDQINTPWHESGMIWGMFMDYAQYTGDPQFSSLVTDALVNGSYTTSHDFLGGKQVALVETLLGRWNDDILWPSQAVVAGAEIFGPNSDMAGSGADWISLATKTYDQAGAQTDEKCGGGIYWSRDRGSKGGTYKSVITQLEFISQGARNYLQTKNETAFAQSKTILDWVNTSGVGNNRTGVLWDGVGVEACTAFTTLTWSYNYGQLLGSLAWMYKATGDQKYLDMTNSYFDYGARTFAGSNTSGIITEQCEADNSCNRDQQGFKAIYVRNLAYLYRITNNATMKASIKSMIMTSVNAMTARSCDTNWNCGGNWTQDTQPVKYVRSQHVSSALLVAALGIQGNQTSSEFSAPTSGLLNSTTSARSAVLKGSASSPGALLSSYYTTPICLFLMLSQYLW
>g134.t1 length 691
MPKSQKQKKARAADFNKAKLKLGKGKQLANNATSTSFSAKAITLPNQNIRSENSTVPTTKSNLTLDDLIVRLRHYSPNTRKEALAGLRELLASHPMIWHHNVGTIIHSCASLISDENPASLLKPLYSVILFYASSAVSHIFPEIRVDGVHIIDILLDVAPDCVVSGCSLIEQSTCTQSLDSHQQPGIRILQLYLSLLSIDSDSVVPGLSSTPTNQLTANSKLIVWKSLARFISVATSLDGQLTDKLAMPLWIFRSAFRNERNFDSFRILLNPDPASQDMKLDPDNNSAENCNDTCHMFERFTEAFLESKLSQENLSNKWPPNSSSSSTLIHPSDADPLTTSDLLRVIQPAILSIFLDTAPTAFQSDLNSSAGTMSLSSSGAPISSSLDLIYSVITVLHRLWQASMATAFSATANNLKSLETILMKISPYFVFGEDDLTPHVSLLALAKPDCSNTLTLQLNRVGGYITQLLLEKATNISTKSGPLHPDAYRGIFPIVWSLYRHDFIQRGNSTPNHISWASQVLHAFIDHLDNIAPGSELKFLGVNFLARLCILDDLPGCQFPFEIDILTPETQDRLRQWMLGLPKLLWQLGHKNPMTSQLVLCFLHRTISQPMPFFESSLEKLPKLLLPFFSIAHPSSGRTMIGPYSRLTKSCQNLADGICWYFINDSSLSKETQVLKSALQECNSLVQQTC
>g136.t1 length 291
MNNKINSPSAELVPVAPKNNTSMALAPIPSDKMALVPPPKLSYATSEELYASAQLWAKNDGYAVVITNSTKCGGQTKKINCPFKFTGSFYKKAGQWEIVIKHTEHNHSASNDPSTHSVHRRLPPEDKALVERLSNSGLKPLQIKITLMSEASNPINSGLNTLYNYQNFPKKAGQWKIVIKHTEHNHSASNDPSTHSVHRRLQPEDKALVERLSNSGLKPLQIKITLMSEASNPINSGLNTLYNYQNFPRINHLEGRNPIEALLNEIKIGKFYHKFHLNPDSSGKSFFFGSS
>g138.t1 length 375
MLDELREFNLLQNQYSISGTKSPSFFAALATAQSSLRRLSTEKTNGHMPTSGLYHARKIIKQAAHIVSHKNLLITKKGNHKNHPSLLDNLELRKKLFSWAASKKPGEITPRVFQEHILTLLPDLGFSKNTINYNTAVCWMYKLGFTPKEYSKSIYFDGHERPDVIEARKEYIKKYKFYRKRSRVYVGQNLEIVQAIDPELLICHTPNLTLPGENKETIFIFHDESTIHTKERSRITWLLPGSQEIQSKNSGRLIHIYDFIVESTGRLVLPQTDSGEQPFSKFNDAATIIYPGSNGDKWWDMEQLCTQMTTKALPIFEKLQPDCQGVFVFDCSSAHGAYAPTALRVQNMNLGPGGKQGHLRDSIIPSDDPHIPLHL
>g139.t1 length 143
MDPNLSGKPKGVRVILQERGLWDYYKNLAQSENRPQLKFRCSSCTASSLKKDAISRSSSLLREAEANGYYLSHDLSVEEASSSRNESISSTQPPLSTDSGSNSCCWSMIISLQSDFLNEQPRLQQIIEEAEVHIYPYDTERVT
>g140.t1 length 647
MHTPRTVHEWTLLRQKIKQPSIFEPTLAQTIELRCCVALTFLSGVIYALSFLKRRNAGIWIFRRDPQGYCHPNVHTALPIFAVLYAVCDVCAACFLERDRGDVIGPLPILLQQVAAQTLQIFAWLKTWAVLYTLPSMRHGILASNPSKARARYMVSPLIFNALNILVLASIPTLQLPWMIALYSTVTKLRTKIGLADLLFEKVVDASTSVSYMDIYGPALQTFLSIADIKREEKKGVRFFRTYIIVTVVWTCFAAIVLLISTGFLLYSLSAQKKFFSSALANRRALQLVEEQERKNTYSHSITSWFLESAPSSPIFSDHAHLQQNCQPRPTFDPQTWRSWIDFANRDDRLVEDVGWRLGNKVNQPNHPSLTAIEETSNTNNDHLTRSTHDNDAVELERHCKFLTIYWHSSLWQTILGMGIICSYVGMQLWIICGMSQSRPQDLIVLSVTWLNWTWGWGGLFLGIFACIVSYASPSPQQLSRDAKTDQSGSKLKLWALKAPAASCSKRGEKLKESNAIKVSTALDSPVIRGSAKKKELEVELTSPMKISDYARDWSITNSDLTKNSIKPSVHVQTDTGLMRQDSGSSTYSSVCNKFDHTRCDQPHWSEPSPLETEYLDTEQWDTGNFNAIHTLHRGTLRDTRTIPQAY
>g142.t1 length 556
MPVILSSQLDESHVHPEAYISSELGPLDSFLHPAHSLSVIQQPFSSDKGLTSARKDSMDTPTPEQFSTLRRVPGKISLATYLIAFVEFAESQRPLPLGSSTGAGGVQAGALGMGQQAATGITTIIIALVGHTLLVISAIPTLIIHPNSSLACFIVAIIIMGIGTGGFKPNISPLVAEQAEKGQQGPFVKTIPKKNEKVIVDPTLTASRIYMYFYLMINVGATTGQVAMVYAEKYVGFWLAFLLPTMVFCMCPLVMILGKPLYTLRPPTGSVFGKALRLLKLATVTKFSASRKHIQQVGFWEAVKPSYLKDQQPTWMNFNDQWVDEVKRGVEACRNNNLTSQAGVMNTHGLPNDILSNLDPIALIILIPICDVVVYPALRKAGINFSPIKRMTAGFLVGSMAMAWAAITQHWIYEQSACGNMAGNPHCPVVDLNVWIQTPSYILIALSEIFASITGLEYAFTLAPKNMRSLVTALFLFQSAIASAIGEAFNPLSSDPLLVKLDQSHDELIRLREGTVMNEKSDDNLVEASEINIDRNGHNHLEDDFDHRDDGLSKKQ
>g143.t1 length 338
MLIGYISNNLSALDRKSGLIHASAAQTRSESQWLIAMIQLYILINLGSTGCYAQSRKGGGGRGGNQGGGGSKGAVFTPQTSRGGFSSTKIQNNNRNIQKGFQNNRNNNQRKKTFNDNRTQNSNTVKTSGRVTNNISPTTVINTVTRPTNVVGGGTGGGGRFAQDKFTSLASVNPTFLTGVNPGSSRFTNVGTGVITNGFGNGQNTPNDVILIGTQPNTFGVGGNPNVVGFNPNQGSFGVGNGAADTIGTFGDNDVQEASVGVFTVGQAQAVQGPTIQCKPGQVTWAEPMRVPGKYEATERQMYVLGKSVKEQKPMRVPGKSDKEREPMRVPGQSEEAR
>g144.t1 length 388
MGFGQAVIGPPGSGKTTYCWGLQQYFKAISRPILLINLDPAVEELPYQASIDIRDLINLNEVMEFNKLGPNGSILFCLEYLEKNFDWFSDKLNELTTSRKSHPSSSTSTTRTNFDQSIQLDENDSHLELFDYIVLDLPGQVELSTDHESLRKILQQLEKLDWRLAAVQLTDSTHIIDPIKYISIVLLNLKTMLHLGLPQVNVLTKIDLLKKFNQDFKLNLDFYTDVQDLSYLLPMLQDKISPKFSNLNKAIIELIEDFNLVEFETLCVEDKLSMTKLILTIDKALGYYPSHQGSNKILQANTNQNELKEGEDQSMNKNVFSTTEAKQIGNLLSIPDFSNSMMDEIQERWVDYPDLYDQFERELWAHEADLVAQNASNLNQINAMNQSE
>g145.t1 length 512
MRWRELTPIALSALQAVSSEQVIFDLPQFKLSSSFLPSQITNFQRTIDVAGLITREQTVLHLTRTGNDINKWFLPIEPYRAANLSMMEIYEGDGKKTDRAERRGLKTESKGYDSEKGVHVIEVEWPHPEKNEAVVSIESHLLGLTVPKPNQLRQNEGIQQGLYWEGDLLAGLGAVPRVFTDSAEVKIKIKVPTPRVFETHSPPGFNAQQATGSNLVIFTRKVDPSKLSDEPQIAHLHYFQPFPLMVIRNLTRLVEVSHWGNNVAIEDRFHLENKGPKLQGSFSRASHQEALFARAPGSTAHVLTGLTLELPQGANNPYYIDTIGNVSTSRFRPSMPSNSATLKQTEVKWKKIKEAKSSKLELSPRYPIAGGWNYSFTVGYNLEAGRLLKKFASDQYILKVPFFTNALDVPIDVATLRVRLPEGAFEINVVTPFSVTELHQDLVDKTYLDTLGRPTISIKKLRCTEKHAADIFITYKRPPMMSLLKPFAIAAWMMVLFLLAAGFRRFEWKIGY
>g146.t1 length 268
MTIKPPTPARLSAISTSLLTSILELSQQNSLNLPVNPSTKSNIIKNLLSLRDGLIQVGTNHQDEILVGLRNQYERIISLIRGLGGMDEDIEGLDLTLISNHPESSEQPLIQVEDDSKLTHQVNSSLSDEDQSNTSLHHPPSNQNSSLPEVSIDIPTRYRSRKAIEEDEEIMRSENQQVQRIQQVLLDDQDRTLEELSSAILRQRDLSLHISSELEVQENLIDELDENLDFTSNRLTRTNKKMENLFHKIAKDGACWTIFGLVALLLVS
>g147.t1 length 262
MISFNKLFKKSENEKNEFKSILELDFFETQVIESKTRTAIEDVNDDLKIEVELYKNALEAAKEAVRRFESKSKAFFRPTDYFAEMIKSDAHMETIRLKLVEEAEGLKASEEAKKKRELKKFGKAIQIENKLQREKEAKRVKDGVKELRKSFVFLHVIQRKDVEKLDDATEEQDFDIAIEETLTDSKKRSHPNGGSKRGADSDKRKKPRVARDAKFGHPKPKGVTGRRWKENTKASASSFEGLSGKGDGRVKSHGKRGGKRKK
>g148.t1 length 618
MKLLLAFFQLQCLISNLSAAIWPAPTHFTQGSQLIRLSSNFTIQLKHESYIPLSSDIRAAISEALHLIRNDHHHLLQVDRGQSLYSKLSTDPSLIKSELSELVIDLASIHPSLDTSQCVKNLDPIYLLTRPQVYANHSCHHSFSLSIAAEMQSPLRSRDESYELNIVHNSEKPKHEALLSASSPLGILRGLQSFTQLIYTVKSPPTHYDQLSDHPPHKLKSSSRPTLESDIRFMYGPVSIKDSPAFPYRGLLLDTSRNFYPIETIKRTLNAMSWVKLNTLHWHIVDSQSWPLVIPTHPQLSRAGAYSQSQVYKLDEIKELTRYANSKGIEIMLEIDTPGHTAIIGEAFPNLIACKDATPWSTYAAEPPAGQLRLADDDSLNLIVDVFRQVTHEIPGTLFSSGGDEVNKKCYEHDEPTQENLRIMNLTLNQALSNFVMKTHEVIRKSGKTPVVWEEMTVDENLNFPKDDTLIIVWRNSSMAKVVVDKGYQLIHGASDFSYLDCGLGGWLGNSINGSSWCDPFKIYSFNPYNNVEIDQRKQILGGQALLWSEQADEQNMESLIWPRALSTAEVYWTGDLRPRYRFVQRGIRAAPLQPHWCALRPGQXLVLCRVILSFEMK
>g149.t1 length 223
MAITAHTSNSNWEMVDMIIGMPMLHGEHKGENFALTLCDTLKNFGISHSIVSITADNASNNGTMARKVNLKTVISRVHGLSAYIQASPQRQEAFQSAIHMVSEQQISPIDPSILATPAILVPASKSLILDVTTRRNLTYLMLERVIDMKDAYNLYCYRAETENYALCQLATMSKSSIKEYEYYNGYNLSQLITPAKHMLQKLKKYLIIALEKPAPLCAMILDP
>g153.t1 length 355
MSNSTRLVGTGQLDDHPSYSIQFHPKDSLIKQATTTTIKSKLHRNLLRVAKWSSDGGTILTEAEDRTIRLFDGNSDLASEGEKSWSSTRDFPIADALISSCWFPWASVNDPSRYCFATAVKDHPIQLLDAGDGRIRASYPIVDHRERMVAPHSMAFSADGSTLFAGYDSAIEIFHVSRPGEPGERYKTISSKKCKDGQKGIISTLAVQPSHQGLLAAGSFSGQIGLHDIDCNEIQPVIIFNTSETSGVTQVQFHPQNNQVMFSVSRKSNRILCWDLRYGATSFHSLLRPGRTNQKIQFDIDYTGANLITGGTDGKIRLYSLADINQPGQLFQVHTGEAIIPFLQEFDLPLIASKK
>g154.t1 length 340
MFEEAGTPEAPNSSPSLTQSSSLPGSPGQIAQSRLLPSTPPGVNVPHQWRNHRPPSRGFWKEILNNKFVLCCALFASLGGILFGYDQGVISVTLVMDHFTSRFPQIDEENVAAGFWKGFLTAMIELGAVLGVALAGFVADQYGRKSAIKTGVLFFLVGSTIQTAALRLSMLLVGRFIGGVGIGLLSMACPMYMGEISPDNIRGSLLCLEEFNIVFGIVIAFWITIPAIFILFGLSFLPSSPCWLASQSRYEECLQVLSTLRQLPIDDESVKQEWIDIRVEAEFQREHDMSRFGEAREDSCSQTKMEFRKWTDTFSKSCRKRTLVGVGVCLRSIANDSNSL
>g156.t1 length 673
MRMKISQDPAQYFDENQYLLADSAYANGKYVIPAFRTSQLKTSEKTQFNYYLAQSRVRIEHAIGILKGRWASLREMRNQLQNENNMNFFIRWVICCVLLHNLMAEIKDEWEELFNEDSPEPPIPITSSDITSNGMRETILPITLFFIRWVICCVLLHNLMAEIKDEWEELFNEDSPEPPIPITSSDITSNGMRETILPITLKQLIQLLHQSLDRSAFTPLFISFHLPKYQTINPQQPSLQRLTKLIKYFHLLTTQLKKVTLRQTKGPDTLGFASRGPSGFLKAKPKAKGSEPFLLPPGTKKDPLRPDQMSQAFGLASSSDNGWNPQSSQIPKISNDDVLFKPEDMEALDRCTTDQPPSCSKAKLKASIDSEISPHVQFRTRSQDLVSPKSLLTLPIHGNSPRNLIITKEIKSNTNKISGSMYAIGFRQGSDKNKSGGTYAFKSNLSKHDLDRDEELWDSLEGHNDFIAERIRSLSQTAWNQIHEKSLELGIPNWIQEEWKSFKSQNNFAGNVSITYNDFNNKSHEDENDLNPWTYGIFSYIEIQSNDFIAERIRSLSQTAWNQIQEKSLELGIPNWSQEEWKSFKSQNNFAGNVSITYNDFTNKSHEDENDLNPWTYGIFSYIDIQSGLAIPSPSSQSGHGSISKNLKNKSDKIISEKTLCRNERLDNYKIKS
>g158.t1 length 510
MVISTVVTVSCPICRDVEEGESMVVTKCGHTFHTKCMKGWEDSRIYARDRKCPYCSTIISGYYDSSSSSSSFRLHSLSTCRVIVVEDGQPSPEEELQTARANLNSAKVLLNKETNRVRQLETDLVKLRGNQGELEDTIAKLKTESKAHTNKMSGVLNELKVEKQIRQKATAAHAGEKERLLKRIDDASSYIDKLKAERLDCSGSLHALRIDIGNLRGLSDRQNQIIRQLHLQIAAITRQKNALQLANNAMKRDNSLSLDSSYIHCNQNGLHELNGGFKRLETEYLALKDMFAKKLAANTNAQLIRNQSSCAIPDITPLPPSSIQSDPFTWESRGVEITDSTNSHPDPPLELGSEPSIPGKRRGRKHRSLKDKHTKGDSGYQRGSPSLSENHDINSLGKIQPTNKKLVKSQVPTITASGIKSASDIKSVSDLKLVSDLKSDSDLKSVSDSLIKDEDPIISTSSQQGESGSSKDKDKANSVTTVSQLDPMTDKRIEDQGLIGELAQHGLFDD
>g160.t1 length 581
MPMVIPTAKKLFCPIIPIPGLEGSTTFLEFKHGLAFVLQSPFVSLSNFNIRNPVYYSSPRGDFKQVLGHGIARYGFFSFVNSDRVASDLGPYVQSNLPPQLRNLTATYAARKKNPRRKRSMKKMLMTRFLGIIPAAFQTVQKGSQIAMSPFVAMSDVLSGKTAGKNELTQDRSWGTATVKTDSLQGDLLWSTTVSLGSSSQSLKVNIDTGSSDFLVFDPACTTCALTSHTAFLYEKSNSFTALLNLTFTETYADGGEANGYLAKDVLDFGDQVKIPNQVFGLATDVSSHWQTSAVDGLMGLGPDSLSSFPWPNNQGVFTQLINNHVLSEPVIGIALVKAAKNSSGEFSFGKINSQWIRGGTSQLVWKNVTSQNFWGTEMSGIYINDRNIMVSDDPPRAIVDTGTSLLLVTTSAAAAIHAQIPGAVMNPDNAIWRLPCSTGANDNFSNAPKAVASSIKSIFGNAFSFFGKPKGNKRHRRLTHARASTAASAPPNIFIELGVGLRKFGIPPSDLPYQAIPSDDSNSLASDGRTAMCYSSIQSGADGFFVLGGTFIKNHYIALKRDGELKSIGFGDRSDLSVFS
>g161.t1 length 191
MAYNRGAARIITGYARGGYSVSVQLVCDHNKKFIAYHSGFPGSCHDPYVFQHMIIHQDPQQYLLADSAYARGVNGFDLPLSEHTLLEFCLWAGQSERDATSGHKVIAKTVKKYLSGLKGWHTLHLVRDLAMRDMFIVAFWGLARMSELTTNPTSPENAIHVADAKRLPNEVWLTLRWSKTAAPGVHQVLRL
>g162.t1 length 405
MGFPKGENRSIIEKLWEILNQKLWTNKNCTYSHLQPFGCKVFCLIPQQLRKNKLNNVAWEGILLGQNVTFNEKIFPGLSMKTTIIHNSPLIFPTIPLVSDKTIPIVPPQQLSECSLSPEDIIPEIEDQPAEDNSESAEYSSTIGEEITQPLRRIKVIGPCTMGKTGSLDSWRAHYKDAISCSGKENWIAAIGKEFENMNKLQVWKAAANGWQFHQLDVCSTFLNAPLEETIHLKIPPGLPEDQNSSVLKLYKAIYGLKQTPRAWYNTISTFMKNIGFKTSLSDSCVFFKGDKINPIYIYLHVDDLAIFGKDVSHFKEKIKKHFTMKDSGEACFLLGMKIKQTSNKISLSQEAYINSLINAYDLEDCNPSNTPLQPVIKLETATESEQTEFLKLNQSYRKLIGSLN
>g164.t1 length 521
MGRFGKFLNRSERTGNTKNGPLPATRSSNGDQKETEGLPYKPKATNNVKEFCNSFWGDEGYEVLMEKIKLSNKMLEEMKNWYKERAAIEAEYSRKLQRLAKSNLFQLMRFESEGLQAGLESLHQVTIKSAHSHAELSGTFKTILESKSIEFINKREGIRKNSQASIEKLHKKLAELRAVQEKARKKYELDAISVGGYSAQMHLVQGRELDKVSSKLDKAQGSIGITERDYRVLTRALEETTETWNLQWKSFCDLMQDLEEDRVDFVRSSLWDFANGVSTVYMLKERHAEDLRRALERCSSTQDVVDFIQQAGTGQQILAPPGFIDYSKGEHEDPNLIQYKFPKYEIASFTRNSCRIGHTYSLGTASIIPTLASAIEAGPTCTPPPSDSQPAVDAAPRPTVYQAKQHLKRGGNIAEVVVSNSFPLSDSHTPHVIPVTNRSVQLQLQPEVVDEDRRSIIYNPKHHDSFHGVGILLNNRYSYHAAARSYDSQNQENFPLQKPTHSSIFTRPLPPHPKSLVQMIH
>g165.t1 length 244
MLVSSKINVIHHPSRPFSLEFDAGVLTLRDASLLTPRINPFDRPSVFNMAPKQSKMLALINYRLRVTLNDSRTLTGQMLAFDRHLNLVLADCEEFRFIKQKKKKGLPVNSNGEENEELEMKRALGLVILRGETIVSLSVEGPPPVIADDKGPTMAPGRGTGVPAGRGVGLAPPTGAPPPMMRGQPMPFPRPGGPPPGMPPPGMGMPPPPGFNPRGPPFMGNAPPGFGPPGQAPPPGFPGGQSYQ
>g166.t1 length 262
MRELRIEKLVINISVGESGDRLTRASKVLEQLTGQTPVTSKARYTVRHFGIRRNEKIACHVTIRGPKAEEILERGLKVKEYELRKRNFSDTGNFGFGITEHIDLGIKYDPGIGIFGMDFFVVMGRPGYRVSRRKHATNRVGFKHKVKKEESMAWFRSRFDAKICNQIIAFILGFKSVKIFPDPMYPQSKRNSNKHENSEFRLMFNVVQRRLLKDENHGDTTRHIVSPSRIEALLDTLPLSSENITTPQQSRYVMRYRQHIAA
>g171.t1 length 225
MSFQLQQINQDTEAQMEDDDAALLIVALAYLGGSKTKQKLRTYLTWDDLPSCTNSDWMHMLTGRNDRAYITTLGLDTATFYELAALFTYHWNNEVVQRNDVNPSGDPQPWRQSLDGTGCLALVLHWLNSTMADFTLQQIFGVTPAVCSRYLLNGLSHLLNILKTHPKAQISWPGLAEITDYSRMIKAKFPLLHNCFGFVDGLNLPIMVPGDDEYDFYILTFDFYS
>g172.t1 length 1351
MPEVVLPPYLQSVLALRPPLATSTRTDLAPSFKLLHSTVNLIYGVSGIRGLEPGLWRAQLIRVTLRSAQLIEAVWTKLGGPGGVIIDDQGQGGRGVMKLQGVFSDLSMFIGSLTTLQDPLSALLLDPIAFTRAQATVTSLSKKLAALIEHYNVVDLLPTPLDKWPEEDAEDKDEDLAALPLLIAKSRPSKSVLQTFQDQFAECDQTELSSSTNLDNLNRDAQPPPHPLSMSISSVTAPLSSSFANSGLSTAKRSDFLRFVYSQNPNLIGNQTNLDAAVAAGTATVSSMTSSSKVSTQTLSRSHDGRNARKSLVQQRISSFATSADAPPPLPSSTLNPFNSPRRVLSDNPSNGATRKNWTVDMSGLNGIQRKASLSSSKSLSHSAASAPILTAVPQANWKSSASRTGSINSRSSSFAESIARSRSSSGEISELRHKSTSLSQGNSTEPSDHTTSGEHDGITKGSSTATFAEQAAAIVAARQRRAISQSSSSSNLPMSKDHSTPPNGLPATIEHPTKANIKAASQSSSAAFASSKPPTMPISSKAHNVSELSSSSNSHTSLGFGSVSMSPSATDSADVTVMLPVDRTVTISSSSCEHDTPSLSNSPTTFSKVDYMLSSITGSVTSASTVSSTLHPKPPKQCLDSSSLRSFSAAPVQHSARGPSIAHSDSNFELEPDLIEHTSLLDAILTPTEVNVDDFSKPSAKPAEHIQTPSALVPPPRSPNRQSHFPKPSSSQASAEEVSLAALMEQASMFENWAPDQEPVSEKSRVSTSSFSSTVHPMAQNDSKPTLLSRTTSFSPSYHGSPPQSPLDASETKSQLMRSFSTTSTSPQLSSMSLRPIDSIMTSLPEGNQSSALLSLAGSTSSTPSASANSWATSFISNCPIDLDWQLLNGSQYKDQPFAPPPVNPLKSGWRILCLDAGGVRGLSILYLVRELMLAIQTRLRLERAPLPCEIFEIICGAGTGGIIALLLGRLKLDASTAIPAYLHVVRQVFGHSKGVIAAVRRTTRFSASKLEAVIKEVVNRISGNPELPMADEGTGSTCRTFVISMRSPDNKGERGSFIKLRSYSRGSTTMADTCSIAQAARATSAAPLFFKPNQLNDDNRVDSVPTDTTIHNPSSEAVAEAQTLFPGRPIDCLVSLGAGSGIDPGSGSIARACTEMLESSERTAHEVELNARREGWSEKYFRLAVKGLKNQDDRGEWQNPDLVKAGTASYLFVEEHDKFNRQVEILSNSWKGAYEEEEFKKLKVENDVATTPHSAIFPIRHEKLPSDHLRRTVSQIEFKLEEKKTSLDRSFSSNPFLNSPNNSKLNNPTINQFENNLDNGVSVEHNNTNSSHPRFLMDLKLPEFDFSKA
>g174.t1 length 756
MRPPNIIVPSRSYSSVNAKLSSDSSKIFEKTTVSTFVLESSPIPLNTFGLTAENSEPAFQLELSPNLFKDSSLLDLLDFAHVADYDNFIKGAAERTSSDQALTSGTRESLDPAKNPTQRDSSELALSSSKASSSNGSPPVDDSFLADLKVQLSTFEMNCPDSAQPQALQKHLGPTPADQRCLSNEVQPKVMTFTDYEAMNLAESEATKLAQAEAMKLSRSQMIPSFSTASFSIKSTPSISSKDGLSLRRIDTALTSFPDGNLSATLLAHAAPPSPVLSFSGQSWATSCFSSSSIPQDLECNFLNGNYLQGQPFPLSPPPTNPLKTGWRILCLDAGGVRGLSMLYIIHELMLSIQVRLQLERAPLPCETFDMICGVGTGGIIALLIGRLRLDIPVAILAYLEIVRRVFTQSKKVMAAFTRTARFNANKLEEVVKQVVTQISGKLELPLAEVESDMRCRTFLLALRPSENKGERRTFRKLRSYTHAPMMADACSIALAARATSAAPLILKSTALNDEDGRINPVTSDTCINNPSLEALEEAHGLFPQRPIDCLISLGAGKGSSSASGSIARACSAISQSCERTSRKIELKSHREGWASNYFRFSIKGLNNEENGEEWVNPELVKDITVAYLHKEEKAKFEQQVRRMSRSWKAAYDVETFRSLMKVEEKAVSPTLTSSLPSQDQKLSWEILRRSISVDPAQRQANFGDKFQSLRTHTFSQASGITAKHFRSLELNPSRHLKFDELYFDVAYKFLFVHTI
>g175.t1 length 143
MRRYLFLRIVKDITQANEYFVQKRDAAGRLGFSPLQKATSAIRMLAYGIGTDSLDEYLRISESTSLECVKIFCTTLIEIYSSQYLRTPTEINAARLLQEKQPTVVLEAVAFYDIWIWHAFFGLPGTLNDINILDRSQYTPANI
>g177.t1 length 229
MIQEYNESKKKKKAFKQLPKRLVNAVECCWAHILKVLNKFAGFYSNAERRLKSGRTREEILTEEKELYKAGQGSSFNLDHCWVISKDSPKWQVTLQEIDNRQKKTVKTKESTAAPPSDAAPPGSVPNHPTGNVPDDESEFSKSFLGSEHIEGQKTAKRKHNEDQSLATIMEMQKELINISRQKLTTMQAAMKTASEAAQNAAEFHYVQGSQLDGRRMLSILPQKNKTHT
>g178.t1 length 87
MAITISITTTTLTTTTLTTTTLTTTTLTTTTLTTTTLTTTTLTTTTLTTTTLTTTTLTTTTLTTTTLTTTIITLSATKLLYHLSLVT
>g180.t1 length 234
MQKSRQTNFEYDLIHWIIEDQLPYAKVKSPKFIKMIQQMDLGLSIMNETTVSRHIKSLYADTSNLIKEVLIKESAVTISDSDDSEDDEEASSQNVTDREEIPDSLVDSMPGQIDLSNLGKQIIFITLHNASNNNKFIQNALDTNLLVSPKAHILNLVENKVLHVVDTSLTKLRTVVLHIQQPYQVYSIFQGLCKDHGIKYLKPVINNSKQWNSTFDMLNLALVQRSAIDDLLHS
>g182.t1 length 364
MKCKLPSLPLKETHNSTQAASLSQLIESDNEENSIIAINESKPTTNSSKQSWVWNHFSDSKKTGGAICQVTLWTKIAKLGPKVELNGETLKQAMVNFLSECDLPFTLVKRKSFHNMACLINPSVMPLVNQINRKTIATHTTREYTQCQLSIKEGLIGQQPFISFMQDAWTAPNSTAFMAVTEHFITESFQLKDVTLAVSHVQGDNSRKKFADLFCEVLKTYNCVDKLHTVTADNASTNNKMAHELAMNHDSFNPDTDLLGCIAHIINLAEKAGISALGTIEDDDDDHPLSTADMDHDLNNHSSNGTNQMTINFITSETDGENLNSKTILKRVHGLSTYVRYSPQRRKRFAKAVGFAQPDMLESA
>g183.t1 length 204
MLPVSTWVELGANKSMAGKELVRWHTRSFPLFKCLSELVDGQTATRELTDYGAPTELAAKPTQPLAPSTLEGFDTALADVGSDEEAIAPSPHRAPSPFYLTPTPARSISKRKSSGSDFFIQQLAQLSSSILSLVSTVTAPRPIRQSTHVQAVELLKSDELDLSSEQLYQLIELLRNNEDTEIYITLNPRLHATWLRMKIGGPSC
>g185.t1 length 438
MVASDQSHLHNIKFATSQTHQDHFSSDMDLEDEGELLHTSYLLLELPTDLLEQVTNGLKNQSDDDLQMEFRGRNDDEVVLTLPDKTYQLRTVQNSNSVMICGTSCSDEENPGLGLSVLKVVHETIELIDTTKFPGTRLDRVKQLLHPHLYTGETSEKQRQRDLNSLHSLPPVTLSSLSEEIRASDVEIRNYLEDLHVVELNGALRMMSMGYLSSILVGLLKALYDLQIGPHEEFAVEPVTEIVTSRLDINEGVFLQVLNKFSSINLEATLRGQTTNLKIEKIVNLIGLSQLLSVQPTKFDPSSNPKDHRHIQKITVDKFLSIWKSKLTESCRDYCSIKALESHSILSNDGESLIVIPINKLSLEPKIRMSQLFEIQPKWRLDQIERFLFPITGGGIQKKIDELVLKFCRKIKDTPQSSTSKKDVKVSETVWLTARNKW
>g186.t1 length 117
MNTPGSMALGWGLLLVAGGGGLYFAKKDINERRRAQAQKGIRSTDTRDWHERVTEQQRALKNLKDSDQDKVNKDQDKYLNKSSSSPSSIDQGLSSTFSKFDRPYREANSDSNSTTNR
>g187.t1 length 191
MCTPSEGYFESLRRNLPTLVALANGPSTPYIIHWSGVRMTAIYPMTAFTPYFDILPLMQDFPRVLEILSDLDYSTEVVCSVKSYADRIALSRIRAYRQRQISFLRTSIGNSNDEKSQNNEKLLNSIPTVHELDESSRCSICPDEYLPSDVVVVLSCNVTHHYHRNCLKEWLQSARTCPTCWAPIAATDNSI
>g188.t1 length 159
MPRPPKKKIKSKPSKEEADFEDESQKNLALPEDSSDDANDLASLMKLRGIAKIGHQASEIFEKKCLQLVESTMEEVEAKLNSHEEHLAQLFESVEQINEEIEPSEDEVMVDKIINKRFDVEINYLSNVLTDLTSEQHADSEGMQRISEFLEDCKFPLFH
>g189.t1 length 607
MGKSQVGNRSEPPKSSSPTKNRKFHVNQWKNVILILIFACLACRLKPSLWSTCSSTLPDYGVCVSEGTIFTAEIENAFVECIAIKAGIIVFVGKRETLLSSQSLGWRILQPWRGFGGLGQGRFVIHTLKDQVSILPGLIDAHAHPLEYGESVLGANLIGCTSVQCIIGRIIDHIKSSSSISQNTESVIHGSGWDQTLFEGKQFPTAESLSYNPILRGRKIVLRRVDYHAYWISTPFLNQVLANTPKLDVDGGKVIKDLDGNPTGIFIDNAMQLIDEILPDRTDEDRLTYLQSTAKEMLSVGLTSVHDAAADAETIEFYKKLDTHDKLPVRVTAMIHCGYVYCGDQIPKFFGNRSVKLFVDGALDNNSSRGILRAPADEFLPLIKRWVDAGFQVNSHAIGDRANKLVLEAYEKALSSFDSTSNHGNQCNFPRLRIEHAQILRPCDIEKMGRLGIIATIADMDYAETRLGVDRMRGAYAWNSLLKQNVTLALGSDFPVSPMSPFFGIHAAFTRRKPILHHDDKNISDWYPEERIESIQEVIRGFTIHASFAGFNENQTGTLKIGKLADFIIIDQNLFDSKKSRNQIADQILRTQVLATVLDGQAVFGKI
>g190.t1 length 220
MLPAIVREKATMWSPQIKVLAETHLVNWREYQGAVAGRNLNYLEIFLLQAANTQKTLSKLIGLDTTLDITRRWDAVEENKRQLRIRQEAREQEVSLHAPPAQATEELTAVDLLPAQMLALPTFQRKKGQLPQTPPILIPQLRLNRRQAPAAMPQPGSRLAPIPVEEEHQALPQCNQPLNLRRIISDKPRPTGRLPVPSKSKKGKERARPISPLPDSPDFT
>g191.t1 length 226
MLNYLGITTTIAIGFAMLARAKNIAKDITLGTTLQVSEGLKLKFLTVGVGVQNYTCISSFGALSWAPIGARSQLKDLSSRVQEFPTISFILKGGDPKSIPKFTEFPDIGSHFFTGKSNDLYRLVANFEITKAGRITAKYKNVVISPTNPQQNVEWFQYSVLTGTFAKEVFTTYTLGGRAPKGTCKQGQATQANYAAICRAGFDSIAIILYTHMLIEYLRVLCKINE
>g192.t1 length 282
MSIPAVPSIITEAPQAPGVIDLSGPDLEELAKLPIDSLDTIRSKSQLESSPLTPNSLSYPSLISKFLILLNHSEALSQALNTSIPASETNRFELPLARAEREEYEKWEYGPEKKSILGNLAAVPRGLEGLEDGKEWIVGVLTRTKLAPEIEKEEQDLLSLLPTPPAPLSASDSTPTVESLLEHVKSLTKAHENHIANCRRALHKARYGRTSDRIDVDISSNEGENQDKDPEYEWKMRVEVDDQLLTGPVEEVPPSENPLLKSLLRFMRDGTAPIDHQHEFNQ
>g196.t1 length 858
MVQNIKSFTNHFNEAQKSLEVVHGDLVGPITPSTNGSKHYFLTLIDQFTGYIHVTLLSNKSDASQAIIEYKKFFEKQTEYLIDQGIQHNVSPPYTPQHNTFAERANRTILDMSRCMIMQANLAPEWWGEAVRTAAATTNSLPSLTRSKVSAIELMFKTKPNVNFFKPYGCKVWISKPKQHRGNKFDPISWEGILLGYSNDFTAYKVVRLLDKQIFISKHVYFDESCFPYLNSINPSQDLVLDEKLPSFFNNDVLPFNEEESIPEEINQSCENVFPKAIKDIDSKIKIDNILELPRVRRPPQNFSSESPDNHWKAMNSHDSLHWKRAEEKEILNMKLHQVWVERKRKNNDNPIASTWSYRKKLDEDNNVTEFKARICAQGFRQIYGLNFETSYAPTGKPSSLRLLLLFALNNNMKIHQLDVKSAFLTAPLQESVTLLPPSGYSCAKDTIFELKKAIYGLKQSSLAWYKRIKSFVNTIDFQNSIADPCVFWRNSSARQPTWIYIHVDDMVIISHDPMVFKAEIEGEFGIKYLNEVRFLLGMNIRISEQSITLNQTSYIEKKLKEFDIEIINPSKTPMQPLTQLVKASEHQKISFNNSKINYRSIIGSLNYLSILTRPDITYAVSSLSQFLDSPSQLHYDAAMKVCAYLKETSKIRLTITKSKDLNVSSYVDSDWGNCLSTRRSVTGFMILIDNNLILWKSSKQKTVALSSTEAEYQALTDLSREFIWLMNTIKETKLFNIKNLPIIYEDNKGAFDLAFSNTSQNSFKTKHMDIKLHFIRELINNNQINLKRISSERNFADFLTKPLNSIKLKIIMEKIGLTYLNFSASIIPARSTGGCQDSAENHSSIHFSNSLKSLEEQ
>g198.t1 length 587
MFQNQRSNPFNAKTVCLRKLQNNHSRFTRHTSRVFEQIHLDLMGPIHPMSKEHHHYILTVVDHFSGYINGFPLPLKDQTHDVLTHILTQEKARLGYYPLRVCSDGGGEFCSQSLEKSFALNHIKHLVSETYHPEHNGRAERENRTIAESVRSTIRSSKLPKNYWHKILKSRCLTLNLIPQKKNNINKSPYKLAHNQVLPITYLKPLGTKVIFLNLTSKPCGKFDDKGIEGKLIGFNPDLISYRILLPNGEITSSKHDPPPDNHIQTEEDSENSLESANSEEAISDQLTRQTISRTLRDRGQIKRPERIKDDCHGDPLRFKARLCVQGFNQIHGLDYNETFAPTGMLFEQDKSVIYLSQPNHIEHGLEELGLTESRTSDSPLTPVIKLKEASNDDFEKFKSLNINYRSAIELMNYIASRTRPDISLSVNASFADDAISRKSQSGYLFLVHSSLIAWNSSRQRNVVGSTTEAKLNPLSDAYDEGLWLKSLYDELWKINTEIFHHFIDNSGLDDKLKKFGSNSKTRHLDIKRKALREQLNNNKIKIHLIPTQLMPADCLTKPASKVIVNNLVKLINHSNPEGEIKISGGV
>g199.t1 length 1172
MVSSAHLALLKAEYAYTPQSDDEIALEEDMHYYLLDDTDPEWFKVKLKMPPSSPNPPRLGLVPANYVMPAPPLRVVTAIYAYDAQSDEELTIEEDESLNVYEDDGEWSLVSRCSPEGHNGVGYVPTTYLGNAENDHSEEPVHVSSNASHLITSTIQSPVSPQGAFGSVDVATWSVTDIDHKKKKKKGTLIIDSNFLTFAGESDKMGVLKYDMSSVSITKTEKGKHLILQCGAQERHFLVSEENLDEIVSKIQIVQQRAQFVSSSSPKAKMNMTLTPALRPPSAMASSDKPPASTIRKVSFATPIGKPATALYDFEAQGDDELTVEEGDRLLVMDDISDDDWWKCAKQSNGQEGVVPASYIELDQGQPSGNQEAAEAAMTAAAAGEARNRRIQEEEDARLAQKLADEDRSEVQLEKVRAADRKLILAREAEQRMNNEAQLAARRKKESESRRREAEPTMSSQTFSNGPPLPRLTPRPGSAQGMGFQVGHVSTPAPPRRPDSAPREGRSKPQGIIRTWRDRTGQFKVEAEFLGLQNGKIRLHKLNGITIEVPLAKISSEDVIWLEGATGRTLKSQDADDIPLANLTLTTRPTPPVAPKPSRTPARPPIDWFEFFLNAGCDLDDCTRYATNFERDRIDENLLPDLESSTMRNLGLREGDVIRVQKHIKQKYMSSDENGAVSVHIRKDEELARKLQQQEVNPAPNIFTNGSNGSLKTTRRGRPTPSRSGSSAVDISSLESAKDKLIDTTQTEATTSTSNPLIATTFSPDADGFDDDAWQIRPNSTTPAAAPTENLPLRPASASTATATPAMSSQSPKTTPEATKPLLTDEIFEKIMNYGKQSAIQSLPAPSSLPPSTPQPSNVNVNGPRGPLAPVAFNAPLLNPLVPLNSGMKGFVPTRATGLQSQPTGIAPQNPSTMPLGAFNTTTPMIMQPMGMGGIGLNMAVGAGFQSQMMQPTGLAQPPSLGMLQTQPTGMLHSQPVGTMLAPMTNIGLQPTGIHQMGSMQTQMTGYNQSFSSIPTSNSSGMNGSSSFDKQTTASAKSFNPVDIFSQMKTGQFVQQSTNSVGPQDSNKYNALRAQPTGFGSGGNFTQQFMPNSSMPQLQHSQPSVFLQPPLPLVAQPTGFAAGGYILNQQQNEIPASHPNVQNVFPSNQFHHPSPQSPPPPRITMFGLTCYT
>g200.t1 length 139
MVQEEKSHQDALESLGRGPSSYGPLMRASTITPLSWLDTQIPETKKSSDTKKKRAPNWVGHKEEELAISWLYISEQPEFATNQTGEAFFRMVEANFNTHSKLHYRDYNQIRTRWAGLNTATLKFSSTYFGIESKPPSGS
>g202.t1 length 374
MSSEDNLNSITKTIPLLDTTNFKEANPSLSGAAEANVNAKRTETALILISRIGSEAFDTVIDIENAEDPYHIWKKILKRFASQSFNNKARVSLKFMRMEWNGDLKLFIQECRKILNEVSLVKLGVPPNVLCYSILAKIPKNMWTVVDTLVLNEALVSFPEATLSKLQEFVYSEESRKNDKSTESIKVKEETAAALYQKSNHKKPYRRNTNYCTQGKHDPISAHPEERFWQVYPELKNKPSQTAQNHSSEVQPSFNIAMALDPVFLNSEISLKSTVLYSVSTGYNKSNLNAQAIGTASLINNQGQKIILEGALFVPNINRNLISLVRIFKNDLQLKKIENNIISIKIDNSFVLNGQSKNNLLEIPDVEFSAMNKS
>g203.t1 length 196
MVAKTLYQDQTRKVFTFESAWLELRDAPKWKISIDKTPTPTLLGTFEILPSTPTDQGAVTNLTNLLIDWATPTPTPSHNNQQRPNGIKVAKGAITHLEFMSKKLKLMEDTSTTIQDWSRKRYKEMACANNIQEQALHLGILSKDISACVDEFKREYLMQAKNDIIALLTSKSRINTPNTSSHHIPTAEATQRNEDH
>g204.t1 length 166
MSSTSSQNHPHNNSNHDNSTSFPQFQNNSDSTRKSLDLDSYFNDLPNSTTPKRSKSLCITRPVRRALRFKRLNKMRRRNTTITVPPSGDEREVDEDDEDEDDDEWVKQRWNALMDRQRLAEADVRRTILSRNRLDPLELSRWLDSEDTCTLPLPNLGVQLRMMDKK
>g205.t1 length 435
MAESETTKDIIAGWIGGAVGIVISNPLEVLKVRLQTNPHPNLEQGNLSNLLYSRSPSPIHHGHSSPIALALQDSIPPSFPNNNSTWIKRNLIKFKHINPSSSSIVSGLGALWHKEGPKFLFAGAAAPILGLAFIDSFFFATYGKCMSAFNQDREHPSRLGFVFTSGAIAGGIEVIKCRAQAEHLNQETGSKSGSFVIAKKIYQRDGFQGFYLGGLMTGLRDSLSSGLFFTSYALIRRSLRVIYSHEYFGTSTSSSSGSTEIPVNMIAGGLSGMISALVPYPLDIIKTRLQVNKVTSSYQASCNRQQSPQIPKAEFKVTKGYSPASIIPIIRQIYAEGKNLILPNLHHTRIYRLVNFFLPIIDQFKTTQHSPSTDSHSVLVSQRRRMMKMSLKVGGLMGFFKGLKPTLLSSFVGSAITMGIFEFVFDFLGKSHLLS
>g207.t1 length 376
MDPPSKSSRLKRTGPVYDHQVNNGRFEAPDWYGQNIQVSANTRVPLSSRNIYGDQVDSLHQPNITSPNYQHESSRRGPTHHGKIKPIPVIHRQLSESSLKAVKWMGQKVMGKKIYEEDLAEAWGPSELIWQDGVDPYNRPIPQGPTVSAPLSLQASSSRHRDLYIDPHEYRVERASPSTIAHISRQHSHEKRDIPKPRNQILIDHRENYRPFPLEPRVKTQERHLASSQSRASPSTSQLPLNQLRPSPSTAAHVARRNALEVRDILKLRDQILIDPEEIYKPIHVGPRVKTQQRQQHLKQSNPSDNRKAYNPRRYPRIGDSSAFSQLVPLRLDTGSSQQLASSEASEYPRSPSPHSSGRDSPTDPIVCLFAPLPNH
>g209.t1 length 308
MSSEKSVVDISSDATKKGVVLTDSNFSSWRSSIVDTLSMKNLEKCLDSVILLPGEKISIYEPKELYDEIVQYHASRSSENASTLYDKLLMSTWVEGSFERSITQFRNSFNMLCEHNDKTGHSAEDCFILHPDRATTYFKNLQAQHVTLSQNERSHQAFLARTHQSFVFATRSTNQLAGTIFLDSGASTCMLNNKAFFKSITYKPTLLFLADNKEVIAEGYGVAALQTEYGFIPLGVSLYAPTLVSSLLAMSTFLSKNMCIMPDNDSYKYDVTTIDGNIIFTGSFQSGVFAINNPFICNKVTTAPELLH
>g210.t1 length 332
MLFQHLSLTETSKINSTVDLGKIPLFDLDFDNKSNVGTHYSDLDDSEIHETSSPIMIGENELVNLQQPSDVPSISQSSQKKGYTLVPHYLVAPRDISADHCESDIMPSRLQGQTANLITLEPNPDDLVTYEQAINSVDRLKWVEAIDVELGNMEMHKDKYKARLVVRGFLQKEGIDYNKTFSPTGQLATLRLMLAISAKLNFELHQMDIKCAFLNGKTDVDVFIKVPEGVKLNLDYGEGLKLNQSLYGLKQSPHMWHQTLVQFFNTIGFVSSSEDPCLFLNSNAGTEGFIFIHVDDLIIGGVRFDWIKDSLSKRFEMSDLGECSFVLGMRVQ
>g211.t1 length 280
MVLAPIPWARLALSAYPRPLRPIVLFSSTVTLIWSLGLAVKFIQDRSDATETARMKVFDLILCIILFVVAALEVLGIAAVLIQKILAIRIYFFLSALAAFLVFSAELIRTIAHFAVKTDLVEDCRNALTGAKGETLTGVAAAIDANEATRLCDDDWQRGIWWDIGWLVLTSCLALVFTGIVGAYYHQLLDPSSGRTFVSQEGPSDQRTNGRAPDGTNSYPMEPYHNMTYNVPQNQDVPFVPPQYVMPPEYRPVNPFPLEQGKPGNKETLERVSLSDPPPR
>g212.t1 length 343
MGEFSKLKTAGRRKRQLLSALDTEDAWINLTPETQRVPMHVTTAEQTRQNQKFLLNLASSEEGYSITTATPLPPLTITTANRLASSTPTMTAKPPSATNPPHSSLASAANSHLLATPKPTQDPQPSVSSSSSNSGMIFIGFLVGVAILAMTIATVSYAIKRWCNKRQRNRIDDDSWRFLEQTPKNFESIFTGFQNKHSGRIMSFADEKCISSFIDSKGTGRETPQVPPQLHQSSLLAPYQPEPHAPEHPSNFSRELPESPFTAPNFHIRATMHAVPSLLPATMARTFDFNRPASAISPLTSETRIPQSTMGEIPQTAITVVGKINIIKEIKDNDHKIIIFTVI
>g213.t1 length 175
MGQSGSQLLQEIEKSSNFTGDEIQRLKKRFMKLDRDQSGSIDKDEFLQIPAIANNPLASRMIAIFDQDGGGTVDFQEFVDGLSAFSSRGDREQKLKFAFKVYDIDRDGFISNGELFLVLKMMVGNNLKDQQLQQIVDKTIMEADTDCDGKLSFEEFKQVVANTDIAKQMTLEALF
>g214.t1 length 215
MSNQIQLDNILDSLITISNQLIQSSTKALSATINSRKSLLTTYSTLESLIDKSIQTHQLELNLKLNSYKYSIDQFNQDITKVENLNNSKNHLKINKPIQQFNQNLKSSSCSIESKSNLTHLSSFSNYKPPKLIKSPSSTLLKSPIQIQTNTSTKNSFNFNSNSIKSKSLFNPYSISLINSNLESNSNFFNFQSSFNSFQQLNQNNLDFKLIHSSF
>g215.t1 length 741
MATKGLKSIAPVPTAADFLDIVLSKTQRKTPTVIHKGFKISRIRSFYMRKVKFTQDSFDEKLQAILTEFPILDNLHPFLSSLLNVLYDKNHYKLALGQLNTAKHLIDQVGKDYCRLLKFGDSLYRCKQLKKAALGRHAFLSFILQNLSGQIGALLITSFFPHSSNCLFFVNLSSYRMATIMRRQKEPLGYLEQVRQHMSRLPTIDPTTRTLLICGYPNVGKSSFMNKVTRADVDVQPYAFTTKSLFVGHMDYKYLRWQVIDTPGILDHPLDEMNTIEMQSITAMAHLRSCILYFMDLSEQCGYTIEAQCQLFHSIKPLFANKPKFIVINKIDVCKIDDLDAERRQLIDEIISQEDIQLLQVSCFSEEGVMEVRNQACDALLAHRVEAKEQTKRVENVANRIRVAMPVKRDNVERRPFIPEPVLHRKKYDINDPNRIVLEKDLEAQNGGPGVYSINLKKSYLLENDDWKQDNIPEIINGKNIADFVDPDILKKLEELELEEERLEAEGFYESDHEEYEELNSEQEDAIKVTASSIQAQKKMIRSDHARKTHQNLNRAVIPRPDRPAMKLSDMLNEMKRSGIETDKLEKRAEIIAKAKRLAYEASNQEKKMKKRKAGGNEDEMKIDGVEEEGEGWTDEEGNEDEMEVDDDEKNQGKKKMKGERGSFQVKLGGRIDPKREPVKDRRVAGIGRPSEEVKARKLQLLQRREPNRLAKAGEADRHIPTKMPKHLFAGKRKSGKTNRR
>g216.t1 length 1121
MRPDLNRQGWTPNKLVDFHLKHNPSFPIASLANISTPINQNDNIMINWDEAAKAILIQAEFFLKIWQADLNVLRTNRPVIGILSTGEPLSYFLTMLALMRLGYIPFAISPRNSAAGIAHLFQKTHCQGLLVDFDPKIQFNPTEKLQRQQVKEFLDLMPEPEAVMLEKMPTTFDFFPRLETGLAWNSKENDFDYNYYIEFFKPMSDLNSGTMWILHSSGSTQLPKPIYISQANFQGALNIHKFNHFPWKAQITSMMVLPPYHSMAFNVGFYPMLAEGSISGLFLPQSVLNGSCQTPKINSFNVMMAMRKLNCSIGVFSPFTIIEFHNDSKYVDFLKKMERVGFGGGPLHPQIGKSLVSQGVRLVNIYGMTETGCMSKLFSEFYQPIQWEYFEFSPHITLNLIPHEGDQFELTILPSENHCCSMNAENEEENSQAFHTNDLLSKHPSLPMFRIIGRLDDQIMLSNSEKTNPAPLEEILCLHEAIESSVMFGRGKPQNGVILEPSTGFEVDLDDPKAVERYLDIIWPAVQEMNRFAPTHSRLTRSLILVIDPRVSPLPRTPKGAVSRAKTIKIYESQFDKIYEKAENGLETSQNKLISDFYNANGEVSHSKIVVAIKSMVEEVFDQELDQVEDLFAQGCDSIRSVNIRSKICGIFKSKSIKKILQVPSNIVYQEPSILKLAAWVQNKLTGPKVDTTMESNQSKLDLTLEKMSKMVRKYKPKLSKIVLITGTTGFLGSYVLADILLNRDVDRVFTLNRINSGCSVLDRHTNAFRARGLDCNILDDNRLIFLEADNLQDLPEAQLVELSNSVNYILHISYPVEFNFSFESFEGAIGFTAQLTELFKNSTRLGRDKPTFVFASSVATLANYSGPPDQWVDESEVDFESAVGSGYGESKRVCEKIIEESARLYGFRSIVVRIAQLCGSRNSGAWNQSEWFPLLVQSGVRLGCLPTGEDDVAWIPIDEAAMSFNDFAFYDDIKDDTCGSIYRNLVNPNPVSWHWIISILQQLLTKNLENVYVGKLDIKLVTYSEWFQKLSEISQDERLNVKEIGAVKLIDHFRNQSIHSHGGLHQIKPKGYEAMGVKRLKTKLSEEESVHLNKCRSLSEEDVSMWFNYWIKVGLLNILL
>g217.t1 length 924
MASGKSIEILGIDEEELLKTYKISSLKPKKWEDVDPALTLNDSQDFRSAGIGSSNSTKFSSKGEDDPLGLARGPILTDVSGALRATASTTSKTFDPKTFLSTVHPNASFSDLKNGGLRLRESLEQRSEALKILVESEFDRFVAVKIANEVVYEQMKEGPLRPQGDHATAELKESLRLATSKADQVFTPLLENRKKAERLRSTLGVFERSKFFFNLPGTLIEAIEAEKFDTFLLAYKRGKNMLDSKPAQVLNLPPPCNPEEQAQQKRLFDRVWSAVEKVVKDFKLKVLTELRARHDRPKTVEEIEKAIEIVLELDPTSDPAWTYFEKQHQLIIDKLVSIFNAAATKTQTIITRANCKTFSEDQLIDDLRSSLVVIDSAVINDSSPILQSTIAVEVWSAIHELIRIPSEFLSKELAVYWQISSGYLNGQYGKPDDKKAKDIRKRRIIPCKQMLNEIILRYCSLLSEFFLLSSDPNSPSFNLPITDLPEFAPQYANSIQVAFYLKKATNLLSELLDAKIFHQFEDWIQPKRNDGDAQPVGTTLYLKRIYNFQRYMLLNSFSLAGGEEKTGLQIFNRQSLGDQPAGNKLKTNSSIPTFSSKKAQAAFLDSLYGFLDGLVHVAFSTTTNRPLAPTDIETSSIGLGATFFITDDDTDGKDHQAIESDESIDIRLLLTISNLSNLTTIYIPKLFRQFSEAFSVDMNGETETLADVIGQLDALLMGDYIKRKAEIIKEMIHTGVLGGKIDWLTAPVPSGINPFVYDALMTLVLVHSQMTSIVGPIPSSQIGGESCVKIVLSKLVEGLAEECLKAFGSVEKFGMGGMLQATLEIEFIHRTLSAYITPEADQSMQGIYQKITTAYQRLPAVGERDETNQELQNELENLKKTLHLSRRTTALAFVCFKKIKSNHNNLNSSVSSSVAISDTTRHHS
>g218.t1 length 1358
MTNHLQSIRPSLADLSDADFFEKLEVEANQLRNPSNSIHNEFNVLPSIPSTRQKSETSKAPIKNSRFAQQRKTELQETGNLDKDFPARTGRFELELNSETTYDNTVKTSAIADIKERYGVALDTSNHVFDHKFSSDSFLKTSPLMSTSSNNVACSTDLPSQVSIPPWELRRLASRNSSQKSQSTLVDKKDPPTTQEPSCFDAVPLNSMLKSFPSTEKRQISSENESLLSKMSQDEILQEQAALKSHLMHSNSELLTKLLNKINFKAPNKQAPFATSSTTAPISMIEKQSGYEEEEEVIACKPSPFQTEIPSHLSCQEDKSNPITMQDSREPYPLMFNWNGVRVVDRGEAHASFVSPPDDNSIHIHQTNHFTFKQLLRLIVSSVPAQRIMGFKILNQIIIRHFESSTQAIDDIEMSLLVQELTSAAFDLLIVTSQATRDRNLGVSTSALILMSSIFSKARAAQSSNSKHKCLVQPVWIEHLLLQTTFLANFHSQFQHQDLPRPSMTSIVQILCDMVALGESSKVSEEIVKRTSFLEVIVQALIAVPWPMDSKVHSQLPDLAAFKLLHVIAKSSRACSQSILDRGLLTPMLRFIALPYWNLMEQTDEASSILKDHILEVLINCMGLQIDLMAIFARYGLGTSLRTSLDPLLRTTMTGLHKILQNSLSVTCSISSSVVTQQFNLISSYLKLLQSWMWCADDPHFSDPPHSINWSQVTEWESGILDFLRLALISSPRPPGVNKVLASACDLIRLYVVISLKKKLNISDCLATLNSLMPQLQSIFQTVALTQVQSCQHQKLKSDASEPELLISLAKLKTSLNQITIKPENQPILSSGNLKYDFPDYVFAWGCRVAFDHEELSLLPWALSVLHLKWKTNSNLEYTLLASLFVRNSDGVIVGEILAETLSHCQCKIHSQYQIFNENTVQIDVSPQLSQLLPIFLDYINYSGTSTQISEPSAHQIKNQSSQNDKAAFLLPSTWPLLAITCLKLEHMASSSGDSQIRNIDIARSSYTLAVVLQSSLNDIQTRFPNLSDIFQRFLSDRYSVWKSVMGSVIATNSQAYWAYRQGAKENIWCSILEDPVCSQLIIRLIQISPPRLPEPQSQLSTKSNSETVKAQESEEAELYAIFTDILSIYDLSSFEKNHTFMKILTPFLSMSRAREFRGILFSDHPEILKNMWQVCLKDVMNVDDSRDDEALEKYLYPIEDNAQMLHKFAEFLITIDDSKNLDSIDHSFLLRYLVHHVASQCWNFELEESIRIDLIKIILGLGGRNLNEINHQICQLILNYDPSIISSERISRLSKEGNEKLNVYDLDPKNRSQRFQWLVENFSRNKNTCQIYLDRIRDIDWMVSPISHPILVPDDVN
>g219.t1 length 915
MVKSRSLYQLNANRWGEHNEQMAQLGTTAIAMNNNGFRQAILKTALEKIQSSQRTITPFGGTRWTPSKLLWKSIKERFASSQAANRARTFYDFLYVPFKEDAVETFITKIRVSIKKMVDVGIILPPDIIAYLVLFKFPASLNDFRRQIMHTDKELNTEYVFNHLTQLHNETKAQNKELNALSGETALIATRSKPKSKPNRKNRCIDGYHNPKKDQSHSSNECWHLHPEIAPDWWKESQSKWKSKNHSNDVAHYYSLLTLWVEHGHQNQRIILDSGASAHIFNNRDFFTSLSSCDNKSINTGKAGVCLPIQGKGCVQLIWGNRAVTLNNCFYVPDIIINLGIPPSEVDSFECKCCVTSKITRTSFPGTLMKASRVFDRIHLDLIGPITPESHQHHRFILTLVDNYSGYISGIPLHNEDETTSVLINLLELENKRLGYFPSVVCSDGGGEFVNQRLALFFKTHLIQTIVSEPYHPEHNGRAERANQTICESVRACIASAEIPKKYWAEILKATCLSLNQIPREPEEDSPWKIMHGSELPSNYLKPIRNPVVFLNLKKQKGDKFSPKGIEGKLIGYIPKLHFYQILTNNGEILSIKHVKFLKNQASKDQFIDSDLEFDIPRTPSLLQPISNELSPHNVGSNQASQSENETESTTTEEEESDEIEEQLVPTTETEEPRQTRVLRNRSTIIPPFRYGFPRERVGFHHYHEPKTYHQALETPEKVKWQEAVNTELDSIKNLSVWEDYHGDKPINPLNTTWVFKIKDNCHGDPLKYKARLCVQGFNQIHGLDFEETFAPTGKVKTLRMLLSYAVQSKLEVHQFDVKGVFLHAPINEHVIINTPLGSARRTPYLKLKKSLYGLKQAPKNWYSTLTNWFRSIGFEESSSDPCLYLCEDNESRLFFHVDDLIEEFRAVRAECSAD
>g220.t1 length 288
MQLSKVPGSWVHSRTRRKHHNNEVSALDTLKYIAQELPSTSLNSEISPPPPPVSYSSPEEPKKNLTSESKCQLCGVSQSNCQIACDLILYVIRLFSQLPHNCNLDSLDSQIPKDIRTVTKRLRLNPEIEQHICCKACFSLYDPSEAPASCTFCTVSTTKPCGEKIFKTTSSSFFSRFPAASHSTMPVPAPLKPPSAILVYHTQPFKDWLEWFLNVLHIENDIDSWKQTVQLAPSDKIVDIQQSTAWKSFEIKAEPKLSHNELRLTFSLYMTGLIHLVISLQEDKLQWE
>g221.t1 length 401
MRQRRQTRMEAINWREARTLTEQNRLLKAYGTRWSELNRLPYWDPIKNVALGMMHNWYEGVLKHHWRVCWGFQQETSKSNKFESDSDEEDQNQEETSIQGTTADFQETGLLHIRNALQDIIVPRGVTQVPPNLGDPKHGKFKASKWHALFSIYLPLTLIDFFARNASEIPTGAKESLINFSSLVVCKNIVASKSINQADCKRFSESYLLYTQSSNLIFNTPKILPNHHYSLHLPQQLGWWGPLSNVSEFAGERINGILQNMETNGIIGQIEGTVLRKFCQIQRFHAKTWTIESHTVNKKKVSLIQLHPEVYESILQEMRKTDPNLRSYKEIPHPPDSQVLTPYVKEEQSFESLTGLYISKSKQNSFVAYKKDGEDKFGWVNHIYRTDGFGDRLFLLERYAA
>g223.t1 length 408
MSDPASVVQVQGTKTTMSESTQVSNIHPTLRVSGIEQLKPPDSDSNYLDWNFVVELHLEGTKVSYLLHPLDLKDRPKTWHEDNSAVFSIISRKVHPSNYCYIREFKNDAKGMWDSLRQAHQDSSTGGIMYYLSVTESVSQAKSSSGNKNPNKNNGPRTYFCTFCNVTGHDLLRCTSVAKILEDHKGGQKPSNQKNLDKQNDRKRGNPKNKPKATAGQTTVASIGHVNPTEESDYSGSETAGNAVVVSANSVQCSFGDANLDSGCSVSMTLFVKYVTNAREDDTPVCLANHSVVLAAYKGIGIVPLEEPAKIPMLVVPDLHEPLLSISGLCDAGLSVLFTKKTCKIYYSSDFSAEGSVRGSGYRKGNLYYLPTQNVRHSASSTPIKPGIDLSLYGYHQRLSHVGLKPLK
>g227.t1 length 594
MLRLAEKTIRLSANAKLNPNHSLYLICFSAMSKVALALSIIVPLSLSRFLVEWLSINPSFLDRLVVFCLSWSIGRVVRLQLEERELQRRATSRGAVLAPLAPSLLPFGLSVIIKRMRMIQSGSPSDVLELFKIGSSKSDPSSSKTFHKVIRIRTMGVENIWTLDHEDAKYLLSTGFDNFGKSPSFKAGFRRLLGDGVFASDQRDLWAWHRSLTRPHFARDRIADVVAMEEHSRRVACWLEAQTDLGNSVDIQDIFARYTLTVGTQHLFGRCVDSLNDLIHDRRQKNGPDSLHFAENFVTAQHRAIIKTLLPPIFISLGIYKRDKATEDVLEVVDKLVQDASRILTSDAKTHPSNFDHVERGPVAENLLDHLLASGCTKELVKHECLNILLAARDTTASLLSSCIYELARESSRKTVMWSKLKADIDRSGSGIDGLLTLSQIREMKYLRAILNESLRLHPPVWANTRHAFKDDVLPSGVFIPAGTDCRYFIREFQRNPEVWGKDAEEFDPDRWIDERKALQTNDPFSFQPFSAGPRICLGQQFALTEASIMIIRLVERFDGVDLVTSEAPIRDEIPGVTLSFRESLKVRLKKVQV
>g228.t1 length 777
MSSSSFKKNIDPALLLGPAQPRLPLLASPTPNRTPSLMAQQERNDYQPSAKIEVNDRFESSMGCLSYFPVPPYKTPPHSLQSQDDGHSIMKIQSTVVSEELDPYLNPLTHSPNDTHSPSPSPRPTQKSTSERPRPTCVDQSQTLFSKKVGKLEFGEHWIHQQNELTLENSKPLDSIASELDYSFKRLININLFKELLDDPYGRLTFRQAIVDGLSPDPALDPNLSLSKFDLWVDCQGINNLLGVLKSCSLGLQDIYLNPNSTHLKHILPSSKINQLADSIKIIQSLNLNPVNQTHSSQSHTEDELEEEPWLKQRAAGPHDEEDGIRLNSIENDLLRSLYHNEFPLYIKKTLISNVKVRLGKVDINDADQDGLGECFCLTNPRLRDHPIVLVSDGFTKVTGYKREAIIGKNCRFLQGPGTSPQSVQRIRDGLNLGEGCTELLLNYRSDGTPFYCLLTIIPFRDITGALICYVTGMISSKKGLSFLMTDPNGKTFESSTNSTNPPGLNQHSLSQKMQQCISRKTSLGLDMKLTLADVKNQVTANVTLGDRNAAGPICFDGKHNAAGSITYDIPANDKENSFFPKKLFRRLVGINNRDQRVDPPLLNHDSACDASITLDQRLVGAEGWFHDPKPLNDQMKNFEMIYSQLIIFKKNLRRVIFATKAVIELFGLNNFSNNKMVYNSKLIQIDFIELIWPMSPLNKTSVSHFRNQLKEMIKYDIATTLDCQVGLIERKSSFSPGISDSLSSKLKPSKIHLTPLKDKDGNSVAFTCLFAPRDLL
>g229.t1 length 644
MFIIALVAAILRFKNIAHPAGVAFDEVHFGKFLSFYIKRQYFFDVHPPLAKLMLAFHAWLIGYDGEFQFEDIGDSYIDKNIPYVGLRSFPAIIGSMIPILVYAIMKESGYPAFASTLSASMIVFDNAHILHTRLILLDGPLILFATCSLFAYIKFYKLRYNEFTKPWWIWLSLTGLALSLTISCKLVGLFTFFTIGSVVALDLWRMLDIRQVQPGQVIPYADSFEILFTHSSQDHIGHHVLARLTCLIIFPFFLYLFWFWVHFAILTHSGTGDDFMSAAFQQTLIDSPLTVAAEEIRYNDTLILQHRTSKCFLHSHLHRYPVRYPDDRVSSQGQQVTCYNHPDQNNYWLVEPTKPIPDSGRGRIVRHHDVIRLKHVLTNSYLYTHDVASPSLPTNQEFTTWPDVPETDEAYNATKWQIVIDDAHEGQQWKTKSSHFQLVHHITRAAMWTKSSLTLPAWGFGQQEVNGHKMYQDKTLLWSELLDQYIGFKAAGLYGWQSSRMVVLRNLSLRGSVRNRLYRSGGFFIIAWANHYFPFYLMSRQTFLHHYLPAHLFSTLIAGVVVNFVATEVVNHPISILGPSTRRRPKMIADDSSKEICIFLAFFLTVLVATFYFLAPLTYGTPGLNPDQVRLRELLSTWNLHFAK
>g231.t1 length 508
MRDSLTTSEVDGSASARLQGGIMGSTKQKAVTLRKSASTFLQRKLTSRKKPTRASTLPAAPSSFKASNESSASILLPTKLSENPRKILQQVAEYFSHGTHEVRSISDKCSCDSTPTSNTGPYPPGGTTPSESRAPRRKKHNHDFPRQTSPEHARPTRARSKSDPTSNHISAPFLLTSPRCSSINLTSSTNHLTRTPPRADCSPSPISSSTPSPLSKEITFQFNQVSLDANSTSGVPKINKELNAKTNEQKPRSVPQHQTKLEKSIVNRENTRKEILHEGIVAHQKNDLILSAILFEQCAKSNGGCGVGMLMWALALRHGWGCPVDTTKAFGWLQLSIETLLRELNEARIEKQSYDELQDFEINPQGQLASHNLAIEIKGITSELLLALYELGQCLMYGWGCERDKELAVQYYLLAANHGDPDAQQEIAYCYEIGSGVKQSSQNAARYYRMAYAQGIKKMGYQWIWKEKVSPFFKTLIRVLALIIIQSLYGQYKYNPTYAKKKSIKFFF
>g233.t1 length 148
MKVKDFIQRDVIKSLLGDLQNSEHTKNPKSLEKVIDSAIKKRLEAAKISLESSPPRVEINQQNLNEVKILNEYASLISSIRPQESLSQDELVKLVDGSMQEFGLSADASLQERQNSLGKLIKSTKGKVDPNCDGKQIADAVKKVLQLP
>g234.t1 length 220
MDKFVIRKDKVNDRRAPATSRPKSSFSHARDVSSVKSRVPQVPFLSSRVSHVNRIIDSTLADPSNPICHNDAYRRAQHVNNSSTGHQQSNGGRSSSAQASYNAARLAKLRAQAKPAETNILKQVIVYVNGYTGTEVTNQALIGMIQSAGGQVRPVLNATCTHIVTAMPLSAKKAQKEIDRKKAGPRIVTPAWVLDSVRLGKRQPEWKYPIQELEAPAKDQ
>g235.t1 length 485
MPYTETDDPELGSFIVDASLTYYPVKGAIEIPDTIKQLQIVFINTNSSRAITAGVIEVNTIGNIFRFPLTSLGGPSMSSYQVLCQAYSKEEYLAENSISLAYLPNRDGKENAVRMNAESGTMSVQNQNGTLETLIPFGFAIDYNRVYSPSHLTNVIEFLQELKVQLILSPESIDDTARLDQVLRKLGQAGFWVQYDMRNIYWNKDLVMSHLKIAKQHPNFLLYHTAMEPDGQDIKLDVISEADQLIEQNDPYHPTSLTLSCEDYYFSNYTDGNEVVLTNNQTPYQSIYGSSACDGCKGSFVDLVNRLRIFRNKRHLLGRDRTMQLWAVPQAVGARSDSNQVPTGEEFLLMSTIYIIEGVVGLMTWNDKMNLSSDVNGDSDTGGVSADIRKLFRKATIISSTSASAEEVSWEVDSPYPNLPSTTTLQPISVYVSKNSPIPELIQTEGKISLKSKLQGYGYGAWTVRPSSSDNSSFESGDVNQSSTP
>g236.t1 length 724
MSEPPQENQVPSHEETQPFPFDPVGTENRKRGSIEPAELPSSNPNSTLDPAEKRQRIDQRPRASHTALMNLDQPSTSPQQSFAPTIPDRVSPQPDSSRDPPQPQSIQPPPRSDQDQQSVKDQFGKPPPPSIDQRKRQEEQSRQYLLAQTQPIIIPSYAAWFDLTKIHPLEKKSLPEFFNGRNRSKVPSIYKDYRDFIVNSYRLNPSEYLTVTACRRNLAGDVCAIMRVHAFLEQWGIINYQVDPDTRPAPVGPPFTGHFRVLLDTPRGFMPLHPGTVSRKTPASLSAPIVTSTAPASSPPQQQQQQQQQQQQQASGPSNIDLRKNIFTNHSNETTSQVIRCDVCGTDCSKVSYHHTRVRNYDICPNCYQEGRFSNQMNSAEFVKLERPVGMPIDSKWTDQEILLLLEGLEMYSDDWEKIAQHVGETKTREECILQFLRMPIEDEFIKSSNLDLNSSSILGVGKIPLSGAENPVLSVLSFLVGLVEPKLVTDMAGKSVDKIKEDLRSKVLSIQEDNLPRKSTTQSIKKTEETQPESDLIMAAGALKPNIATTEPPINNAMEIDETSPNEHPTAKQTAIDIAAAAFASASAKALILGSEDEAELGKLMETMTEQTIKKLELKLKQFEKLESMVEIERRNLEQWRQNLSIERQVLVKEINEFKKIKQNHSVNNTNLGESVVDLDSIHNDRHHGMMGLPVQVIPVPTNETNGDFRFGESSQHGTLTIG
>g238.t1 length 105
MRIKAHLRAKGVLNACLMPPDPDLSGATLTAYNKKNIEAVDIIMNYLSNTSFDAIIFPENEESANHIWLKILSRFAVDIIMNYLSNTSFDAIIFPENEESAFSIG
>g239.t1 length 109
MEVLPAFGNDLVIKEQNKAEFYLGIADFSTSTLEAVANVEIYSSFLDFLRKDSCFKAETMRLNGMLSSFINAETQGSKSEDKEINKVVERISSVIKGQFLLIKDSKRSE
>g241.t1 length 228
MQKKARLGYYPIRVCSEGGVLEPYHPEHNGRAERANRTIAESVRSTIRTRGKFNNKGLEGKLIGFNPSLLSYQLLLTNGEIISTKHVKFLNKIESSSNNKNIDLDIPMKFASNTPLYSEQEVVEQEIPPPENSIEENNQSEESDNNLFQLVDSEEIISDQLVLKQPQIALSDRSQIKRPGRNKINRGPASLGRLQWLSDNSAENNGFNQIYGLDYDETFAPTGKVTTL
>g244.t1 length 376
MSLVANTTTAMSNADECGNDFPSNPQLTLRIAAIFILLVTSMLGTLFPVLTRNSKRLSVQPWIYEGAKYFGSGVILATALIHLLAPATEALTSPCLSPGWSLYPFAEGITLASIFVVFIVEVIAIRVGTSRLASLGLKYCAHGIQAEPIKSPGDIASPPGAKRDTNTKVDITETSLENASVTTPNCFPGAEVGAQLIGAAILELGVIFHSMVIGLTLAVNAQFTTFFLVIIFHRKNSLHSTLSGTYPVIDPPFFPEMFEGLGLGARLSQLSLPERYRRLPLFASLLYSFITPIGLAIGLGVRNSYNPNSATALMVSGCLDSFSAGILLYTGLVELLAHDFLFNKTLLLEHSNTKLILEIVAVMSGAGIMALLGRWA
>g245.t1 length 407
METSFIHTTWPEIPSEIAEQLLEELVRLFNGRKTPHTGFQIEQLDCISFSQYKNKLRSLKRRRLMKGQKLDPSHDDKLSEVVGEISVSTTTQLIDSGNIHAKKEMSNTDEIPQPPTLLNHVLLGINTVTKEIESEIQQRHQTTFQSSSRIPNLSMAAEDGTCQNTSDLSDSAITTLPTCKINDLVHSNSKKNDANDLRKDEQVQPVLETASKYKKLSLIFVCKEDLNPISLVEHLLQAVATLNQHRFPQDPVLLVPLLKGAEKRVSTALGIKRAAVFGFHGNNTYISELHQITEKHIKPVLPPNFMVSQDKTLDTSSNKLKHKGLKLIPTHVKYYQTTAPADMRKHQMERSQRKKQRKALWKLEKNTNSYDGKVNHRKKKIKKTLKKETNTQANKATIPQCIGVITP
>g246.t1 length 408
MNIIKRLNQLSAQLDHVHPQSKHPITALTHSRLNNSHSISTLSDLDPQKSLRLSASLIIIKPLESTTPDGFNYQTLLIQRNSSQRSFSSAYVFPGGNLDPNDHNHQSLIQKSNEDQLDDALILENPLKICAIRETFEESGILIGLKRAINHEDSFLQNFREKVGAISLISQLAKFNDVQDYIPSDSTTSDNNSSNLFCLNQLSYFANILTPNIFTKRWDTHFYLTILPSPVSSKSGTEEDKSSLEPGNMTYLATPDGTETVLTTWLSPGEALRRCLVDRTCHSDHIIVAPPQFYLLSELSQKKDYRELTDFQNRMVPPFTPELVKLSDDLDGSTSCLTLPGDSLHSSSDKLLSHHTSPSSHLSSFKNRIYVQNESNDFGNQSGKFFRPTRVQRYGMQTIFGSGWNDLN
>g247.t1 length 329
MLKAVVPALSIVLPANGGRGYRSPPNSTSEAPAPKRRQPDFKYWKRMKARASAPLIQSAPSTSEAPAPKRRQPDFKYWKRMKARASAPLIRSAPPGPPPLAESTLDPSLLPKLPDQTTKPESYIHHYFVPRNRQYDLRPEEVITRRATLNLSRQPDFKYWKRMKARASAPLIRSAPPGPPPLAESTLDPSLLPKLPDQTTKPESYIHHYFVPRNRQYDLRPEEVITSRATLNLYHPITHGTCVLAPLGKEAFCKVSFLDFNSISVEDLAGCEKLVCHLINRTSYAAPVKNNGTHMAQSKTTDPTWVVACGPTAGGKVQLGAKRLGGIAR
>g248.t1 length 572
MSASEHLNPQNKSDVDTFRDEVSIVNNTVSHPGTFNASHPNRLLIKHYPLDVTKGKPIPPEDLINLAKDRNSGIFAEFTEPSQSKPPPKKTKHSNIPTNNQSDNPTASHSTPLPPILPVSLELEAPDATMFTEDDILHQNIAVHSACQSLRENHLPHGKTELLNVNVPSAGKSFATWQNRAPNCERTRLLSRNLRIFQPTVRIWIPPRTHYNRSANQQSKTPPLELPQFALVQSEATHNPWLKEIQKYCKFWKPAKIHLIRWPNCIASSIQLTAQDFSFKPPSLGDLTEDNLGSHLLILEYLTHXVLPQRTLNLKHIASSIQLTAQDFSFKPPSLGDLTEDNLGSHLLILEYLTRCKTNSATPGEDETKLRNDMTLKPLYQLHDLIIDIFITYSIIRGSSAADVESEAASPAQSQALVGQKKELEKYRSRHNYTPFCLYLVAGICGLIFAPINRQFASGESALGFLSVVAHVFPKSQLQRKKELEKYRSRHNYTPFCLYLVAGIRGLILAPTNRQFASGASALGFLSAVAHVFTKSQLQREGLEPVWKRLGAYVDSLFIESFLTPNILFNFR
>g249.t1 length 292
MMGLPLNSKPKDLPSSVVPGEVSAWDSWREHRKNAFNQRLQEVADLHPNSNEKEIKHMQKEETESLKSCLLSVTFQSSPTIPSSPISAYVTKEMESDLAKSGFPRFTFDWNSSTHHDNLWNTVKVDFTIRHWLTWAKQNNVDVVETALPGVKARFLEWIHNQDFEDDNADLAPRRLDATWRSGAVEIIICCLDQVAMERARTAQKKISVNGILLWRDHHMPDELDVVPTRFPIDAYSADYLTQIGEFESAHLTTENMALEELSQEMYRKTFGTNPVVSSTNPIPSTSDLQMS
>g250.t1 length 305
MKAITQGPAPTCDEPVFKQIKSSGKPVWQPIQVFCYQNLEHWLERKLLDSNFEDLIDAYLRYKPTTGFLKDIWDGTLWNSFRYLDDEGKPYTQCSGNLVFSIYVDWFNPHGNKIGGKSLEAGAITLVCLNLPPEQRTHDDHMEWSKKWLESVDQPRRDAIVKEYIGVRYSPLNDLPYWRPLEYSSIDFMHALMLGVLKDHSMTYQGLAAAETRRFKKHASDDTEEHGGKRRLTEQNLEALKQSSSKTDIRSRSRLLQGPAVGRYVTVRYRSLIGDKCFLAKTRKVQRDNFENQSSKANSSESYAR
>g251.t1 length 265
MALQELSPSVANHLDRICLVQSNIVHITQQLQYLWDEHGAAEIGCMGGNLQLINEEFICDIKSLSHHHLKNISVASTARQAKGRELQGMNAFDLIVLLFRGIVQAWEGPTQRYVNQVCEVVRKAYYDLIRKEFPTVLQEYIWEGVQEYLVQIRKDIFTNVKDIQEDEFTLLYTHRLVFAHCCDQNPAPRPSEGDSDYEAAQEHSTIGRTLLSYTPIAVNRYDNAIHLYVIRRHLYRNCGNNLENLFNTSRGDMSHIGGSNNNSDP
>g253.t1 length 591
MVHRIGVHACPDCPKTFSRWNQRFVFIECPPPCLGEFKRESLRLALLSEKFALEYVARHRRLRHLGIRPWCCECGSSYARSDLLTRHKRKCEGKRSNTHVNKVRDLKLPVSSQDYQQSATRNISPVLSYELLQDDQEPPSYQQATMYQEPTTTSITLALPSESQACLAPTPGNLPSRSFILSAERQGPIERDTVHSKINENEQFDFSQDIHGQTEIETDSTVFNQDEIGCDEQICTTKNSSSSYLGDPFDSVIPYIQPHFFISDVPESSPFYLNPNLWVLAFLCQRSQGFTIPHLGILSRFVSRATQVILPVIPMIHVPTFKTALTTIHLGYALSVAGAASENSPHAIAYTDQSLTYKRPLVQNDFLSRKNGFNFRFELFQALLVYQFVGMFSHLEVQRIRSRKFSQTIIENFRDLCFIERLRKTPDYIHLALSGEVPLDLAWKLWVNYEVQKRTAFLVLISSIQLKGSTQNELKLAEADLPLPCHEDLWMAKSAIEWAEAAQNHSMECLIIDNNKQKNNILSNKNLKFHHDERNIGKESIPLLSEALANLNLSDQNQYQYPSNRLGCFAKTVIHHTRSLASQATVRSAIF
>g254.t1 length 401
MKEHEFWEVVQQKPDDNLLNCTWVFKIKKNSDNEPIEYKARLCVQGFKQTEGLDYFTTFSPTGFHQCAAKPCVFWRQGTFLYLHVDDIAISSCDPDVFKNQVKSKFNVKDLGEASLVLGMKIIQNSDHYLISQEHYIENLLNRFNFSDLSTSRTPLNPKIHLTKATQSEENEFKYLNINYRALIGSLNYLSTTSRPDITYSVSDLSQYLNNPGIIHYEAAVHVFQYLKYTKNFTFKLSKNSTQENTLKAYTDADWGNCEDSSKSITSYLILFNNNFVSWKSKKQNTISLFTTEAEYKAIGDAVKEIMWIKIVLKNIFNIHFSIPTEIYEENQGAIDLANNETNHNNFKTKHMKIRYHSIRNEIKINKIKLSYIRSALNLADFLTKPVGTTSIARAHQFIQN
>g256.t1 length 234
MNPSGIKRSIPTLTSTSTHDYDSTHERRGQAVMDKFLSGEDLSSHAYYCDEDAIQPQGSPNWNHFVEFKEGKKKELVDALVEIMNSMTNICKCSEKGRLYFSNISSASMQGFRNDAEKKFKPDIAVVQISPDGKVMKQPRWDDRIAFLIEVKQNRSALDNPATIGQLINYLHEYRLSNPHRFERYGLIISGKQARIYKMDPAVICRTRICDLNVLEDFLECFHFLNKCQIDPYR
>g260.t1 length 117
MAAKPTGTIKFFVDFVKPATDGVFDGAAFEKFLHDRIKVDGRAGQLGEKIKIQSEGVHKLSVSSTIPFSKRYLKYLTKKFLKKHQIRNYIRVVASSKNTYQLKYFVVDEPDEDADED
>g261.t1 length 117
MILTEYDNNSPQVTDSSEEKIFLRSPLYTPAPMIEGIQPEIHHYLREDSKPKGTKQLAYWAIGSFVERVASANLSITRSSQTQITEYVTAVEVSGALMPGTEYPLATHAARSIKIVL
>g264.t1 length 242
MRTKIHWMSLFLPWHRQFMFLYEQALRNECGYTGNLPRWDWTLDSNDMTKAPIWSADPVVGFGSDGRNFTDVNPALDGGAVTDGAFANWDLYYPEYHQLQRNYNLPSQYKVAGRSWGSQYFDQAAVSRIQSQTTYAKFAVALEGTDPASTGPSNPGPHSIIHVVIGGEISPTSYAANEYLWWSWQNTQRSNRLNAYGGPTTRGSTKDTAKLTDSLKFLGMGADVQVKDTMDTYSAKYCYTCK
>g265.t1 length 527
MWYSRYHNQSLLSILYIILVAEGLLATHTHRPANVILSRAPQVSWLDSFLNSWFNFQPRPSQVRPPPPPSFPFPQVHQNPPAPFNPPAPVNPPAPVNPPTPVNPPTPANPQAPINPQAPINPQAPIPQVPQNQPVRQVNLTSTTPLTPTPTPIPTPTDSLPFTPTPSPVTSLSISPPSTPTPTTSLNSSSPLNNTPTGDQVCSEIRVRKEWRNMEPDLQRSYISAIRCLLSKPSRLQPRTNRRLYDDFVYVHDRSRSRVHWTASFLPWHRHFIYLQETALRACGYTGGLPRWDWTLDAQNFTQSPVWSSDPDTGFGTNGANLDSSIDGVRSGRVLDGALAQVTLLYPERHFLERGFNSPAQFNSGGTIYGSQYYNDVAIQVVQSSENFLNFHVALEGTNPTSSGIDLPGPHGAIHTIIGGDMSPTSYAPNDKTESILFTLITEFFIFIMEMWTIIGLNGKMPVQTLDWRIILEIVQGVNVNNAQLTDMLTFLGLNGGADLAVQRVMNTRAFPHCYECELLVYTDPIG
>g266.t1 length 350
MGHVSYHRLRNKLGLPVKANINCEACAVGKITKASFKNSHNSAKLPFEEIHLDLIGLIKPSSTEGHRYILTVVDSCTCFCSGIPIKSKDQTPEGLIKLIELEGKQFGRLPRIIHSDRGTEFINLTLKSFCESHLIRLRHSDSYTPQQNGLPEGYNRTILESMRTILKDSGLPLKLWSHIVKVLTDSGKILDTKHIKFIDFNPSKSTTSLSNLDIIDLYEITNSFPGASEEDPVLLEEENESFNDLADKPTNNQEDPVWIKMEESDDSGDSDLDIQHSLAPASASPPPPRFNLRERTTVVRPDVYGCLATDPRTFRSAINGVNHAEWQQAVDNEIKNIKDLDVWEETTQKT
>g268.t1 length 211
MHPKTLDPPTVMSADIPIPTMSPEIPITQLQNSPSGHMSPPTQGRKVIKKNPQKNGNNKQGNQSETADPSPTQPKKRRSQKSWRADKGNDGKSSLDLVVEWLTTGENYNFWRGGKKSKREICEMVVRFLVDNGIEGRDWKGVEQQHWNPNIVRQKIGANKPVKALKISMQHTRIHIVARAADFASSITKGRLERVFQRFFRHPMVCSITIL
>g269.t1 length 423
MAPQPSSINIPTNKAELTELINLNQASPIPNWHEILSQTTSNLLCCLPAPGQTDILDEVQQPDLDRILYFHILMSRLQTCQKRLDPHKTLSHAHKFCMTVDRNHLQICLRSRSLDWAVQLTDFDMDIDQEDYPIRYQDNLIYHYRAGIVQALNRNYQRAIHLLTIAVSAPGPGISQIQVDAYKKLILISLLCNSSPPVLPPYTNSQFKAAFRSVASSKVYIEFINSYELAEATSEGYVQLVKMAEKNRPCFHKDNNHILVKWCIESLPKKVIKKLIPIYVAIPIATIDMMLGNVINGNAESLARSMIHSGELNAEINDNTSVIKFYDEEKTAQDPEETQKTLEQIVNRVNSSEQLIKEISAGIARDKEFLKRLVQDLKHSLTDKHHSSPNEILQSVASSGIDKNFSGIIEEDLAADFGVVWED
>g270.t1 length 173
MEQSSLVGVGMLNIDTPSQDEVPIANILTTLVKRAKENKGKKKKTTIKSTIDPAVEIVEKSNNEVESDRGITKIDPSNEISEDLSLSNVEVEFQSIHIPSQPISNSLVVSKKQSLWNCALQAQKDGDQALADLLLSMYDRFEEQSFNLKITLVSLKRTALDNQISIEVSVKHF
>g272.t1 length 637
MLKVPLSKALLLLPAWFIVRSINVAVLSAASKEHARFEIPTIPVVGSAFEEKTYDYIIVGGGTAGMTIATRLSEDPSARVAVLEAGIDYALSPVNDQLVVTPGSDTLGCGSIDSINDAVDWTFGTTPQAGANNRKVRYARGKTLGGSSARNFMIYQRASKGSLNQWVELTGDPDWSFEKRFIDYQKSFTFTPPKHDLRQEIPSAQYDGRAFSEANGPVQISYPNMPQAFSKYMQLSLNEKGIPTSHDFNLGVLDGVQYASTTIDPQNGHRSTSRAFYQAAKSRKNLVVYTTALAKRIIFDNSKTPRAQGVEFEYTLTQTSINLTATKEVIISAGVFQSPQLLMVSGIGPKDQLTTNNIPILVENPNVGQGMQDHIFFGPTYPVHSIETLTRLSTNPLHLSAQYLNFTLRQLGPLTNNVADMIAFEKFSESNLKKINASSLIAYPADWPHVEYLSAPGVVGDFSNLLSLNLEAGTSTGKEFVTILAALVAPQSRGNVKIESKDTSVKPLIDPGWLTDKVDQKLAIEVFKRTREFFSAKAMQPILDGKEYLPGSSVQTDDQILGWIKDHLMTVWHASCTCSMRTKDRGGVLDSHFRVYGTKNLRVVDASAFPSLPPGHPQSTVYMIAERAASLIKQENA
>g273.t1 length 496
MHAILNEEEVPAFIMKTDLKIGSDNCDEILKSQSKKVTGVLDVAQHFAEWDAPRIYRREMIHKDSKEWVKACETELSNLERMGIRAQDGAIEKYKARYIVCGFTQVWGEDYFDTFSPTETFASLRMLLTLAAKFRWEVNSFHVTAAYLHGPIEQEIWVKLPEGMMVPDDQKGKVLRLDKGLYGTKQGGHXALKSKFNLKWKESIDSIVGIQVHCPNLPEFQLSQPFLTNKIIGTFSRHVNVTPSHPLGITSLLVTKTEGEEVLNPNGYLSVIGSLLYLSVATRPDLAFSVNFLSQFSKSPSKRQWNTLHHFLGYVKSKSTLCLTLKTDESFPNLTTWVDANWGGKFACATQGSIFTLFSCPILWASKRQACVAVSTCHAKLMAFGWASRATIWLKNLFEDMTNLKITPIIQCDNDSAVKTARDNSANTHTRHIESEYFYVNEQLKKKAIDIQWASTKTQLADIFTKSIFRTNFERFLARLQLSLKNRVPTMESPGG
>g274.t1 length 110
MQNQSRVTPSAVEDTPVLFPRNTRPALSTVLTSLPSKQNQTKSILLQPVTLMRYLSKLVTPLDAKGSNFHAWLKIGVAELDSGVEAFEWILDSFTTYSRTTHIDLIQQAL
>g275.t1 length 716
MGSRASNRSSAPRSMSNYSEDPTLTNSSSPSNRLNPQGSLLSETRQRQSRRDEAIRKKIESELQRKRPTQKRNNNSYNNGQQLGGPRPRRQAGTVSALRPLPALTVPDNITVSDASQLCAAKRTCFSRILVVIGDGLDPRTTPVSAIMTRNPMVTRDTTSATEALTTMVTRGFRHLPVCNDEGDVIGLLDITKVFHESLEKLERAYGSSQKLYNAIEGVQTEFGNGNSSSNLASVNPLMAYVEALRNKMSFPDLGSILDARTIAATVGVKTSVKEAATLMRENHTTAVCVMENDGGRIAGIFTSKDVVLRVIAAGLDARTCSVVRVMTPHPDTALPSLSIQEALRKMHDGHYLNLPVVDEAGQLQGCVDVLKLTYATLEQVNSISADSVGDDSGGPVWNRFFSSFAAGGSVDEDSASAISGSHFGTHHEVRPHTPTHRTKQSQDGAHLQPGLETPGSELAPNDSASVVQDDNESALAARSGIQSVASSQQYHSMIPQDFDDGTYLFKFISPSGSAHRFQARYDSYEFVREIIIGKIQSDPFIAEHHPNSNSTSDNVMKPDPNDFQLAYLDDENDLVLVTTDQDISDAVNQAKKQRKDRVVLHLRGGKTWGNSDKAINQKKSNEEELNKSHQRRLKAVNEAEEIEKEEVENDLKSQVSKNHKSSKGTKNVHISDDSTVVGGDGITGLGIPKDMILPAAIGFLGAVILGVFLASRPSR
>g276.t1 length 397
MASSRSAHRGSSRVPSNDSPIDKSLLYPPSFKRTRPKVKAPVSPSLPPSLPSTPRVRDPTSPPLPHSFPSRPSEPSISKTPPASSPTNPLPVLPGQSNTRRNAEHKRQLHRISSFPVHSSSSSQSPWSPQSGSAKFPAPLSGYPSTIPPLPPYSPPVALRLTKSIQSTSEALPSPSYREKRHRLVSLFTKPFHRPSPRKIPTPSRPLCPPESIASMIPSRRAPLPPSSNYTSPNSREAPASLPPSVQHPSKNVRRAPAPPRLKIIPPTPPPASPVPPLQTQTTTPDAHLHSFFPTKPAPAPPKIKIIPPTPPPSSPEPPLLPETTTPDAQLPSFFTPKTAPDPILPSNIVQTPVLAPSSPSFVSPRPEVAPPLPTFLPKSPRHPPPRPPTPPRRRKS
>g277.t1 length 739
MSTALLPNPSRTDDFLATCNVLLHEADSCASFFKKRCEIEDEYQHQLTRLVSRQYDLDRKLDPNGITIPQSAREAWQEMCANVKQEVQLRKNWIKLIKQNVIEPLERFKSSRERTVNRIRDELRNSINEHKEYLSTVQRLKKCYDRKCEEVAQVHNLTEAAEFRDKLLEDQRLASSTWEHVPNKSLYSSTSTDQFPTSHPITHSPARPSTETLNPQTKSSVIISGATSSALRDTVTPPPANPIQAKGTDVLHALRANTNNFIQRLNSRKENKSGNQTMNPIEELIIRPSALRGVKVKREAEEADRDYRKGVFHLETLRLRKEQVIRGARRATEEMVYEISGELKESFSYYNDETRIQAVSWISICDHAQHIVMKINPEADMRQYNDSTVNEYEEPKVLYENAFIGPCLSLLFGVAINDYCASNPHKGPIPLIVRKCVEEIDRNGLKQEGIYRISGKLHNVTQLVHEIEKDEDTFNFDPTIHDMYTISGVLKLYLRQLPQALFPFPLVERVSLSQQLEESRPEAFRLLSKRIRRLPIAHQATLKLLCEHLNRVASFSNISKMTSSNLGLVFSPVVFLDEPGSQQLPAQSWKDDVMSVLIEHHEELFEGLPTETSGLERSMSQKSSAIRNRTISPSARKSLEAVRYESYSLSGSPQISPSPSQQFNNNHDDQIETIHVNNNQLLSSNDLSTQPLLPPSPSLPASDQDVLINSQTLFSNPPQRTFSIRRNPKHTSQDNKSSS
>g278.t1 length 253
MFLLPRRKAISIIITTLLGLLLITTIFLISHSSLPNHQRNLSYFLNSLRFTSTSSLDLIQEKLSPNGHLYFNDNLHQSLHHISQPVIHPIVSLIHNATQAWNLKLNSQSKHISAAVAEYQRRHHRNPPKGYDQWWNWATSNHVKLLDEFDQVHKSIKPFFAIPPLIFNQRVNALVNNQTKWSPMIFVISIRNGKLSLSNQNPRDDMKIRAQETINLLQDIAHLLPDLDIPISAEDLPGLGYIVTFTSLDQYEA
>g279.t1 length 359
MSNIFKLYAIQHVVLTPQNLQDIKDQPGLQGWPNLCPSQSELRLQLDGLQTIPNSGFSQSYIHDPVAASYFCDHPDLLQNNGFLSGTRPKVHPFFPLFSFTKSHGFAELLLAPSSQVNQEVGDDPDWEEKKNQLIWRGRTTGTWFSNLSNWRQSQRTRLVKFANQARGNVSVRTTDSHDYLKYLQADTQALNVKYFDVGFTGSPIQCEYSDGSCEAVKKNYVFKPFVDFSAANTFKYSIDVDGNGWSGRFHRLMSTKSAILKSTIFPEWYADRIQPWYHYIPVRVDYQDLYDIMMFFLGDTNGQHHHDHLGKKIALAGHQWSQEFWRKTDMQAYLYLLFLEYSRLLNRDSNNLNSMDYF
>g280.t1 length 414
MGNHQPIQKGSGSNFLNGRFFKASPPQVENIHEEKEWSMNRDEFIKKWSESNYLNWKMQGINLMLMDLMGTYLSLNNKTPHIGISSPVNSYDYKRLKKIWNQKDPFISRKELFQAEATIKDHLGPLEFLRWINAFRLSFHRHTIAANWKKFSDATPVKHFTSKKKLLLAFHYGISSDPHSVSYPPCSSNILAENPSQAGGYDTINEILKAICGHRDAQRRIALKRYWADKYPTGLLNVPFNRLFNESEKFGLNVFTIAKVIDVLRIPSLGLDSKMSIDESYKQLLEVMTNPNSILSWKDSSERAWLLKTYGIQYSIPLINLSRLILNADLRDIPLSTNVLKKLLGKKINIEKGYKIGYETLWCDFGLNPKESLLTSRNSGKPEDIEIFRANIGKLQKDNLILLQNWHHFLSHGH
>g282.t1 length 532
MKRDCVEAFRLFHLKLVDITGYRFSFEEDPFSESSLPLRRSQATVDYLIIGGGVVGLAIGRELIKKFKNKSIFIVERNPQPGQETSSRNSEVIHAGIYYPEDSLKTALCLRGRTLLYEYCRKHKIPHKKIGKLIISRSPGETEYLKKLYKKCEKLNQDERLRKKVLYGRMEDRDQDLVPLRILTGSESLDLEPNLSHDVCFSLFSPETGVFDSHSFITSLEDSINNSEDGQVVYGTDVVRIDKSPNTDGWVVQTQTATHRAELEPEKNSVLTQCLVNCAGLNAHNIYNHILHPRSVQVQLGFCKGSYYSYNSQKGVESVQHLIYPTPIQARKQASFDGLGTHLTLDMDQKIKLGPDVEWLPTKFVANEKSSVDDRIKLEILNEEIQDFWKSELNPNDQRLEMTYQSVKAFLPGVVKDHFSPDYSGIRPKVLTLDQDQNESNFKILVQKNDSTIDRFNKNILNDFYIKISEPGFINLLGIESPGLTSSLAIAEYVTDLIRLNFLGQTNREFKNYNQFSNTDRFSSVGHLNDWA
>g283.t1 length 425
MSTKPMTAAAAIMASSSAKSNAPSPTPTPATKLLSQMSQLTELEPELPVESLKVDSLALMKIVKHAREVAQPGSASVASGQILGIDSAGVLNISDAFPLPSGSLGSNIEGEDKQTSQKNIARYTASILPRLSALGSDANIVGFYCSTINGQHCATPGFMETLISMQIGVPTVAGAKATKANINVRSKIRGGKGVALVYDLASVGEGTVNLKAYRLSKDFVETYKSGRFDSQNLANHKLTASNFLQEVPLEIQSTALLTAFLATLIAPSKASEQNSTVSQSSWGQSNTGSTCKLVDFIPSFSPIGLPSSTYADSPSTLSESLSATIASIDTHNTALSTLSFQIRQLARDRARLEAVINKRKTDNEARAQQGLPPLPPSAEEAALKEPSRFESMCALAGVDCATQKLSESGGLGVIRAFGAKAGLTN
>g284.t1 length 527
MARRSSDSTQGNRPIECSKSQKGKSFFSILTSIIGTIGPKTNSPEMINKLRAQGLNIVRMNFSHGSYEYHQSVINNARAAEASMPGRPLAIALDTKGPEIRTGLMVDGVDIKIKAGHRMRMSVDPAYAEKCDDKVMYVDYTNLPKIISLDKPIYVDDGILSFKVLEKDVNGSFIEVEAVNDGVLASKKGVNLPGTDVDLPALSQKDKDDLRFGVKNGVDMIFASFIRRAQDVRDIRDTLGPDGRNIKIIVKIENLQGCANFDEILAETDGVMVARGDLGIEIPASQVFMAQKMMIAKCNLAGKPCICATQMLESMTYNPRPTRAEVSDVANAVLDGADCVMLSGETAKGSYPELAVAMMAETCFLAESSICYPPLFNELRMLQPKPTSTTETVAMAAVAAAMEQNAGAIIVMSTSGNTARLVSKYRPACPIITLTRSAQTARQIHLHRGCYPFYFAQPRPTNAAGWQADVDNRIKFGLSRALDLGIVKQGDTIVAIQGWRSGSTHTNTMRIVTVPVNAADLALSPVL
>g285.t1 length 311
MNRFSVPTLAKLHKLSPSRDNDKLASKEHVPALAKVHKLSPSLDNEKLKKPAAELVQEKIIVPTTPPSHEEVERFSSTQERLAYALARQHTEPSVYKQQLTPESVTRIIASKLVPPGDPRKPGYKASLRTFSKQHEAYLKDLMKQQLAYNYVDNLSNKWNQIKFNRLRGPTEEESKGHQVKLESHSDIPLDQLLKSMKIPGVQSTQKNQNKIGISEYFPDFERLEPIFRKKLEAEDERLKDTPYENLNEQLRQEINEIVEEIYSQKFKDNVAELAKLNEKIDQHAKILAPQFPALTRIFEDILSRKISHTS
>g286.t1 length 2397
MSWAYRSIILAGVVLQILSHPYDPKLIDYNININQTGGNQIISYTSDWPDKSKNGYTPSPTNWRALPTYTVLLDKFVDGDPTNNDYFGIQWEWDLSANQLRHGGDIAGFAQDRVLDYIYGMGYRCIFFAGTPWINMPWQADGYSALDFTLLDPHYGTLAEWRAAIDRIHSKGMYVMLDMTTTTMGDLIGHTEFLNASTPFNIQGYQVQWKYPPHTPWDLHHYVDFNFTNTRSPCRLPNFYDHDGSLLTSIDKSIECYAGDFDQFGDIEAFGVHPDWQRQLSKFASVQDRLREWDDGVAAKLEHLACMTLRALDPDSIRIDKATQQTVDFVGKWGGAVKSCANSIGKNNFFIPGEMSVNRERRGRQPRNYANLGFKEASLVQANQSQYFMRPLGQNGLDSAAFHYSVYRSLTRFLSMDGNLDVAYDVDVNWSTAWNQIFVSNDFVNHHTGEIDPRHLYGTSNQDVFRWPSLKNGTEKLLLGQLITNLVMPGIPLAYYGEEQAMYLYDSQASNYLYGRQAMTATRAWQTHGCYKVGSKQYFNMPLDKALTGCRDEWNSLDHFDPTSGVRSVLSHFTYLRAKYAALQDGFNLIQRGNWTSYGLLPGSNMTQTEWGFWSVTRGPTDMQQLSGPNANVTVWMLYSNLNTSKTFDFDCATQSWISAPYPAPMTVRNLIYPYETYNLAGSKSPYYLDGKAPYRGCLQSVTMDALGFKVLVPVDNWTPPLPQLVKFSPGHDARILSQAGSDNKPIAISFSFSDAMSCDSVTRALTLSYVIDPSSTSKPRINTDSPTCTSIPPILNTVNSAPAAVWTWSSQILDAADGIYEIVVNNATNTAGVHTGSVDHLLIRKGAHDNPIAFQKVTYSKNLLQVRSDGLHRIVSNAAGADLMRYSSDFGKTWGKWQPYASEVGLPAGTFSDAHFWEGDHIRVQYWSKLSGSAAQQVDSDHGYSGTGVRTVPQLLLRGPFNQWGYDLGTSNDFQVHDGNLTFDIMTSWPNYFQVTPFDVHDQLYWGDVDGDGALDLLPPNTQSSNYLNLSKPLSPHLGWRIVVNQADMTWTAIPIGDELVGIFVFLLLIIIPPLTAILSCWIFRKAFYSIKINKYGFKEKKGFGINPFLDLMKQKTSEFRPTRGEKGEMGMISAGIGAAMGIKIRGARWPDDMTMRRKVLIATLEYEITDWKLKVKIGGLGVMSSLMGKAMHDVDLLWVVPKVQDLEYPQADPAPPIEVTIFGEKYLIELQVHKVDNITYYLLDSPVFRANTKSDPYPARMDDLSSAIFYSSWNQSIAEVCRRTPDLDIYHINDYHGALAPLYLLPMVLPACLSLHNAEFQGLWPLRTKEEADEVCRAFNLSKEIVTKYVQFGNVFNLLHAAASYISHHQKSVGVAGVSDKYGKRSWARYPALWTLKTIDSLPNPDPTDIEALDESPRNMKAVMIDETAEAQRPEDKRKTQEWAGLKQDANAQLFIFVGRWSLQKGVDLIADVFTSVLEKRSDVQLIAVGPVVDLYGRFAAAKLARLMELYPGRVFSKPEFTALPPFIFSGGDFALIPSRDEPFGLVAVEFGRKGALGVGSRLGGLGLMPGWWFPVESDSTAHMHSQFAKTIKAALKSTKEERAILRARSALQRFPVLEWRSRMENMHRRSIKASRKYAGRLAAGPDTPSRPRSDMKIDIDPFASRDSIGSPRFEDQTQYLTPTTPFHLQLSPPISREGSSQSIPDIRTPATWQSPRTSEEYESEGRDFSPLVTGSGSRNPSISDDGTKCINGRRISVAPSLHPDLVAAREHDEQYGSFLNKANRQLSRKLTSKLTITHGRQAVKDPFIPGPSNPRHSAIDEADEGELLPPVRLFVGGARARNSFDSINSIMEEHGADSPLNQAIEGFTDENGKVTQEFIAKLSALNSTNSKADLCIAEYLVAAEKAHFKHVRDDKLALAKSQHEILSPKNPSKRPMSYAVSEWTLNNKTGEKDVDEEGEITEKTFAVPSELNKWQIKLQQVYYGWPAYTILLALGQVLGATSFQLSLFGGTSSQRTFDLYIIGAVNIIGSVCWYILNSVKPATWSLSLPWVCFAMAFLLIGVPKATARLRERPITVFFSTNFGEEAGGAANTWVYRACIVQGTQQIWVAALWYWGFKLQGTNPSDTASVPPAWINAFTLTLSVMCFSIGYVLYVGLPNYYRNVPGQVPNFVKTLLRRKLVLWYLCAEILRDYWLSGPYGRNWSFLWTGTSIPVWATVLLIFIFFLGVWAAIMKALSHASKKHTWFLPIFAVGLGAPRWCQMLWGTSSLAMYIPWAGPAGPYLGTSLWLWLGVLDAIQGVGLGMILLQTLSRVHVAATLCLAQIIGSTAVIAARATAPNRIGPGNVFPDLGLWDLSGTIKQSPLANWEFWVALVSQLIIVVGYLVLFRREQLSKP
>g288.t1 length 1382
MNNNSLSQSSNSMAGLKKPPGPRLSALPIPASKPSLKKRSKSLGGSALEQLRANNLADTLTFELTPRKKARRSLLPGKSILKSRPTLTGLERTTSDNTLSSTLHSITQLPSRATSTGPEVPPQLSQLSHQSEPNYFTSSIQQPPSQQTLADNPIAPESNAPDNSSDMDLSDDQGLHRTSLGSNTTNILRRVSFAAKAHVRTFGSPIIDPDCSIASSIASNTPNQPSAGSSLMPDENNPPHADNTADMSLDDSLSNPQQAIAQKVFLNPQQQNPPILHSNLARSDVPSSRDQLKPHKSSRLSTAIAGFGAYDDEDEDEDNENFTSNENALKRSKVLPPNAKNLPMVHPDSSSIKATLESHINLSSIQEDPERSQDMDITTPFQPIPTNTIHTQQHQKSTDSIAHCGVNPTIPSGIPRLQSSSTNDQQRRNEINKSSRLSSALPEYLRNHHPTEETENLDATEPSSLVQSSLTTTTITSISSMKSQITANTHERPPAQTSSHLSLVLPEYMNGDDTEQASDIQPVSRYGLTAAPSVIKNLSTQNLIESAEDDDEAVPDHHQSAVLSQPRGQPSSSHETPKLSSISETTQSTNNINMTADSPPQNIPNKPSRLSKLFSEWGDVSHEQDDVNDQDSSQKLRITSEPVTKKQRSRISEFLHPAEVSADDIDVGNLALIDLDNEQVGPNLGLDNPRPSPLAGLPSDVQDNEDLMNISFEYKSNAEGVPEPRISNSAPSAILPDSQSTIRFDNFPATRLSVGPRLSSIRNFVQQQQQMSSASPSRRLTQSISAGASPKKMRPSFLSPRRSSTAPVALDATSDHSQNKNQGEAFSSVAQETNLTHPAARPSVGSSIPHQLNTTLSVTTSASQQLPPPTPPAVISLNEFFEQAEIKFISLSQPRVRNHDDHQSLINFPSSSSFSDQIFAGMVKIPRLRLLETSSRSLKQKTEILDLATKEHESLIERNSSRYKVLKEWMNLQEKKRFFEEEKKRKHPAQGQGQIIENQKDLDALNSLMNQLRLKKNFVELKAKQDSLLFEIDMWKSFQSNLSIRTAKLNQDLELMRKIETDVKPSTESLRDRKRQLTESIRTRKQKISEIESCDQNKLKALKAEAKELLQVLTETEANRRALAESEFEKNLWLGKFSELEQEKIDHVKRIEQMKLDPNQTEKLTVQELFRIKNEFEFLQSFMGWELIKFDEKSIEFNFLQRIKVLFHLDPLQPDHHLNVARIELDWLQSLPLDSIISQEYLHDDHEFVQEISSIWNHARELTDEIMKAGARFRIKIDEVVSTRPSSSFSIKNGSKMNVTVMIRSRKKLTCVDAIFLFDGQEILDWKSNSALAHVSCTVSCAFGNADCLNLSYIITESLDKGQRDGLRDGCLEVLNVLDSSP
>g291.t1 length 355
MRIESATHIPVKPSVIPPASGVLTILNQVMTDPSKQQPNGGIVLDQMILELILSLATRDDQIIKRLEDTCSQLKAITSRVTSLESPLKLSQGDKSGSKQTYVASVLKSSTSPVIAPSLSVPSKKVISSLKPNRAIIHSNPLNNMLKDLPNGILVHKANDTWLMENKHIWTKDVHPDLEASPSTNLVIAHGVPTSFNVDSPMRKAKLAVDNDFPVEALTHIRWLAGAFDSAKKASSIVLSFTNKELALQIEKSGLYSEYTYHRTSQFKPRPPQCFKCLQMGHFGQWCRESAKCAKCGDQHITKDCPQGLGGVTTCVLCKQGLKNKVEGVADVDHTPFILSCPYKKGWLLKKPLWLS
>g292.t1 length 520
MSSSNSSSNSTTNRSNSINNEMDKLNSNNNNDEVIPQIVNPNSISFSQKLGGKMTINCEKTKLAIENAANLIKFKDEIIAFPTETVYGLGASAISSNAVQKIFNTKGRPSDNPLIVHISSIKMLKKLITNEDKNLKQEEEEEEETEEEINKLIEELEIPLIYKILIKSFWPGPLTILISIPLNSKFKFKISNLVSCNLNTLAIRMPSNLIARGLIEKTGLPIAAPSANLSGKPSPTNSKHVKNDFKNKVPIILDGGECLVGLESTVVDGLNENENYLKILRLGGLSLELIQSCLNKFNNQNNQKFKIISNFNNNLNLDFKPITPGMKYKHYSPNAQVFILNPILSSSSSSNKNNNKKKSIPNLYELVLNFCLDFIDPPFSSSSSSLEKEKEEFKIGLILIEESELSKEFEKLKLKLKQGNVKNEEEELIKEEENFEEKIKKLKLKLKKIKLINSNLGKLNQPEISGKKFYSSLRNLDEIFFVNLILVESLPKFNLGKTIMERLSKASTIKIPFDVLIPNT
>g293.t1 length 1048
MKLSLKICFYIYLFRLLNSLLSRTFFQPDEYYQSLEIAHRIVFGYGYETWEWKSNSNGAIRSPIHPFLFVPTYWFLKKIKLDETKLLIILPKFVQAGIATITDIATYSIASNLINPKYAPAALACSLTSFFNAYAGVRTLSNSLETALTAIALANWPWITGSTLNSWSNLIISISFIAITIIVRPSSILFWLALTFTILKHSSGNARIDIIALFSVIGFYGMNSWHFYFTQGFPFLNLSLFPAVILGMISIETNQSIYEGKIKNEEMKSVGFLMPCHSTPWQSHLHKFHLATNGTEERIWMLNCDPPLNLTSHYSDESSEFYKDEMLFLKSRFPKQVNVDFPATGRRNESMNLIKYEWPSHLIMFESLYNKIQEYLIELNYKIIYSKFNSLRHDDQIRRSGNAAQTIFTHSIDRIITPHEKSFDSILGTTHDILQITIYLITSAPKQLRLKWKKYKARQFNKSLLLPPTNPPPTRLNLPTCHHPQLSKSKTTTFSAPSSANPITFNAAPSQADSSSYLTVPDKKYIPTRKLSDGYRRSVSNNRSKVFGHETFNTRSTCMNNRVIYPFRSGSTSAILSKHSNNSNSNIDSKSSQLNLSLNENMNQFDSNFNQNQVKEQENNSIIIHDDSISIQKSNPLTPSSCIYNPSIQVNRQKRVRNMNDDDSLAFRKAKKALRATKCTPKLNTCQILPFQASNAQRTLNKQKVEHLSKHSTSVTQSHIQDFNAPPVSSVVTPISEVNFSQSTPEAPITLRRLHDPNEPLPPPISSTPHQIESNLLNDFLPHEHEKIREKALNSVHSIISTKEFSQNISLNKAYQLPDLLYTQETQAPPSSSQPSSSVNIDPTPDLILSSHDKILQAPIVRPRLHDSDEPLPIPGSQSHKYDESLSLNDSLPDEHEEIREKALNSLRSLKSSSDFTYSNPSTGWLTKRLPNSNINNNINSNQSYRFELKKNNIKLKTSEILKNKKIKNHSSTLKNDNKNLIIKLNKNNEEILKKNKVKREISGKLGREKNNNNLIIDKFNLSPTTKISSLDLNVNLSKQEESSNSLM
>g294.t1 length 276
MGKCSKDKRDIYYRLGKSEGYRARSAYKLIHLDEQYGLFNNLDQPVNRVIDLCAAPGNEAVKIVAVDLQPMAPIESVIQIIGDITKLETANEILSHFEGQKADLVVCDGAPDVTGLHDLDEFVQSQLLLAALNITLSVLKPGGNFVAKIFRGRDVDLLYDQLLNFFTEVDCSKPRSSRSSSIEAFVVCKNYSAPVEFKPDMRNGLLLNPISKYNELNVNEDVRCIIDFVSCGNISSWPDSDMNYPPILSLSDNCPIAPPTNPPYKDFFIQKSQFDF
>g297.t1 length 751
MSNEELQPNKNDDGTIKPKVKKGKHKEPKALTLEDEKLKFKSKKGKQPKPNPEKDYKQKPKGSKQKKTPQKLLKNPPENQNLSSCSTPLNIFKDAIESAAVDPELYKTFKANKFPPLKPPNPTLTLEKETKDYNNLQKTKTPPSVDQQTHANTLSKQSAKKKPPKKKSEPEASIESSYEVKLAIERAKALSERLKRDSQNIFENATECIDNKAAIKIKAQPMNVKQNQAESKKPSSAQSRRNLDASSDDSQSDFPLIHETLLAKGADSVSSSKSKPKARKPKRVESNETTEQKNRRTVFIGNVPIDCVSKKAICRSLLEHILNPFKEEKPLASRARIQSIRFRGIPLATPVVDKKKANEKSMQRSKAWQDSQAESRVGFDDETGGRAGRRGAKPLKSSDAMAAPPALFLTPDQKRKVGYVTGNFHPEAKACIAYAVISRVPESASEVSRAEPKDLSAEQLAELIATEADGTTFLNHVLRCDIAGGASSQNNDNQMTCSISLDEQRRTLFIGGLDFLEEEDSIRTAVENKLLKEKAGLPDGATSWVERVRVTSNAVEEMLALPEDSFIIGKRKVRLHKYLSTGQAAALKKITDPKSANNKKGKKDQGPKRKGSNQDQDKSSNSNQSGGKRKKIKLDLTKEIETNYKGPDQSKELSNLSKVERKEIKSNNQLRVERRMLKKQNKLKMKILSNNNSKSIQDTQTLKPAKNKLKHKRFGKFGFKAKPAQAKSDPKSKPKPNTKSRSHPNANKSNT
>g298.t1 length 1383
MSTDKGKEPATDRRRSTSQHFSVSQPAVPSMSTTTANSKLDEICDRIKNQPIEQLRASNTFNISKLEADGSNYNAWLVTLNQCLEFITKKKGILMDKNVHITTSEEIVIKQALLFTIDDQLKIGVAEINNGLEAFQWLSDCFTVISRTTHLDLVCKALKLKFNANENKADIEMHFRKIKAIGKELFRSGFEINNETFIGLLFHFLLPNLDQHPFVNVCRQLDSRLELDKSQISNRELVRLAKIEFSHFRNSRRSNDNPPQNQSRYCSYCRNKGHSVENCFKKQRDQQKSSNQSKNFNISRNSHNSSRSNATAHQTSLDDQDSQQTVAKEEDVIVQYVEFRQKFDDDNIDVFLQGQNTGLMGFDLCATHSFTNDLTLLYDKRKLSSPRPFRVATNVPSSFVTLVGKMTFENESGTMTINNVYYSPAFTTTLISIESLLLSRGKQSIDSDVCDVSMNTPKNDALLWHWRLGHISIRRIEQMIASKTYPSLTDRLVNKNFVCEDCLASKSKLDRKRDSEDKKIEPMDIIVSDVIGLFVESFDGVCFIVSFRDLGSTYSEGFLLKKKSEVCNTFKRYIEQMERMTGKKLKCFRTNGGGKFTSKEFTSWLKDRDIEHQNSMPYEPKQNSAAERLHRTIGEMARTSLTSSDLPDKFWSWAYLWSYFTHNRLINSITKDKTPLEVMFNRKPMFDMLRTFGEVAFVHKPHHLRKTKTDIRAWRCQVVGYVQRGKGWIFWIPTANTFFESSIAKFPYSADVDIAPSFPHKNTSTLSNSINQILNPMPVNVPKHSVFDLLNEQDVPSYVMDTKLNLETNAPFNTIKEQHELNNGVSDTTRRFMCWNAPRSFQQAMKRKDSEAWKAACDTELKNLQDMNVWHFENLPEGKLLTDARWLFVIKRNQDGTIEKYKAHYIAQGFTQVWGEDYFDTFTPTSTFSSLQMLLVLAARNRWMVHSFDVTAAYLHGPISEPVWVKVPEGINIPAEHAGKVLRLDKVLYGTKQGGRCWWKFFASVLKQHHFQVIHYDDSFYHFSKNNNICLIWIHVDDGVVAALSEEMMTKIKAVMHSEFKVKWKDTLDSIVGVRIKRPRPDIFVLSQPFLTSKIIHTFAKDINVLKHQPLKEINTLKSTEENEEIINPNGYLSIIGSLNFLVIATRPDLSFAVSFLSQFLKNPTKQHWEAIKHLLSYVKYKGTVSLSLQPKDTQTPLATYVDLSWGGEFSRETHGSVSLLYNFPFLCARKRQTCVAASTCHAELMALGWTTRSNIWLKNLFQDMTGKSITPLLYCDNNAAVKTAKDNTSNKRTRHIDRKFFYVNEQLTKSNVSIAWNIPTSDQIANVFTKLLSGQLLEKFIACLKISQQDYDIHYGKSQGVVCARASIIHPPRFSVSLILNF
>g299.t1 length 1008
MFCLNPVKPGAGSDTCEVRARDKQNPDPSCRVGTLYSIHLTTANTRIMNNKRHSFNRHSQAPLHKRTRFIEEDPAQHHRRNYQHLIHFRPHSHYSPDRLAHDTLHCVQDLEGLSLSHQNPHRLNTYTSISHFIAGFPPPQSPVQVDYTTASAAEKLSQLPSNIQSHSQSHLVKQNSKAKDTKLVISHTQGLPSPPNPPLFCHSSSQYKSNWTQVVKKGLQHKSTSIQTSFNRNPWICVQSQSQSQVNLNKSQLYVHNASRSIANLPKRASLLSPNAFAVLSSHSMNEKLPDNHSGPSHSGNIMHEEKGNKQMPVIIDDDKQIDIILDTNILLSYQHFLRAVIPLLSSSCRILVPQAVLRELDMQKNRQQPVDVYEAGRSSLQLTMGTLARQATNWLLSITKSNVSNVLIQKIEEESEVKRRMDADTQILSYAHQLFLQAKFENSGAVIALLSNDNILRLRAQSEGICCLAMSDCHHSPRQMMCYLRNFAPHPSMASPMASTGPSPLRSLSPVHLRSRLDVNKQTDGPSVKSWVPSEKDAQFTFTSLLPSLNEPSEPDAPSGPDQQLLGLRSHIQKPRPCMGCESEIQSTLQVSPDKIHHYCPMCCEVICRGCMRVTGCDWDCPGPFHGKVCATMKCCAHGRAAILLELLGQLDGYSLTSYYKLSFKDGPKITHLYGDKALTQYMQATTILLMTGDEEDNQLDYLESILLSSTLLDIISQTLLSSPLTNTSGILSGHHGHQKIVWSRVTETSHQSNATKVKIDRLRESFPSLMKDVENILRGRSESRSTVIQQLLDNAVHVPLCYTLENLFRSSMKLKTSQSDSKITLQDIQVTDSSHCGLAQLMEALLDLKSIYESKMIPQLSDSNIKLRPGCQKANHVSSSHDPEHRDWEEKSCHHDTKGSNDVNHERPSILSSQIRSDDEVVRDDVEVVIVKTRQTVSHKPVESQVIGNGSGAKVQGTNGRSKQNVIAGLKSTCSVHKSFDKVDLLTISSEDSDSDDSGIEVIHLN
>g300.t1 length 577
MRINSGETRIMVDSGSNFHSSFSNQHPPNHDALSLGFSTHSADLKDDTQAFNFHSVSIDQSNPHHPSPPPSIKNSDQDDQQISPSAGNHPSTLHSSKEDASTMHQTSINQPSLSPSSTSNPTNPKQHQASQIPSSSNSSENYHPSRASLPISQMAAPPQPAEKSRAGRKALAAIRGGGGLGVKGSRANIFEQVISHTRPKYLPPKALTEDQKHLKEFNEMMAASLELQKRKSQLEAEKKSARERLLASYQPTWEKEVLPNWKSVLRDDASGKALCKMWWLGTMPPRHRGRLWHQCIGNAGAVGRSAFTKSAALAKSLIDSNPSRYPTEILQSLDDDIAITLPKLKLFQEGGAMYCEFRELLLAWSVFWREKPYYPIGSSHVAAMFLINMPPADAFLSLVNITRKSCLSYFYNNRQAEVDAFCRIFETLLAERMPKIFRNFEQRGIKPEIYLRPWLRSLYAAHVPLQLATRIMDVFVLEGDSFLFRVALAMLQILEARLLNPDKQEVEMVFKGEDRGAMAIVARDTMSVYGERKIEDVTAEEAYEEMGCTEDNLFHVLNQLNWNEPLWERLVSRELPD
>g301.t1 length 275
MSTGIGVQLNGENYASWRVAMMAKLRLEGVLDFALGTAAKPDATDVEAVTKFSNSSSKAASLIISSINETSIQFLVSSIGEAESLNGVRVWTALSNKFISNNIISQVLAYENFAKVQFTKVPKFIEEVRATINQLKLAQLDFPERFLVVVLLSKLPPTLKGFCSIMNLGFKVSSVEHVLKQLKLEYSQDLIKGPDTETEGPSPVQSLYHVKKLKACKYCKKTGHRSKQCWLKYPHLRPSDSSSEGSNTSETKIKKSNNKIEKKPEKEKESHFFSF
>g302.t1 length 658
MNLTLLPKFGGELHEPWELHKVRLISWLRIHQIPENDESIRVDILTLSLKSNSAPLNWFIHQPSDLKSNFNQSLNLLQNKYGNDLRKEMHLISAMNCLQVRSFRDHEHKSEMVFELINDLEQLLTCASVDQDVQRREYLLRCFRGFSGALKMMNRTTSYDSAVLAALNWEASVISKAEEAMVRAAAKRQPSQKSQHAHARSNSHPIDTVKHSSDRPQADLPDQFITHDFQTSSHPVRLHPDLYHKTHLPPSQPRPQKFSNENFPIAKASQTSAASAAAYMAAGVKDDTDPSQMMESLVDPHLLARQSPRHLNRFYQLGPHPNFAGVHQEGQEVIDNPRPLVTQPQKMKIKPLIYDPQKNPYPPPEQLPENKPQDQNNRLEPSPSFPRPQHPLDTHGPNFPTPNSQEVNRAQMSNSNNAVNPSQVGSVPFPSPQATTQRFSGPSFTRRSPVPLMPNGTPQSTNGLLGSSSSHPPFLDSTINLPSSTGSIRQRLAPPSQQENQGNQRNLQKRPLKLVKLRRKGSCSTHNSNSSTGSINQIKGFLGSLNKRTGRSSQSGDESDSTQDHGPNTPSSLDPGGGGGSGSGFDSEGNERLRPMQAQFYRLFRKHNHPEQVRRQNRAMFLSKPSPETTKGKGRAVDIHLTSADPTRSNHGSRISNH
>g303.t1 length 235
MTLSTLLAKTHNQPDYDLKHRSVSPTRNRRSLSASNYGTTTTTSYSNVAQSTSSDDCYQTTAAAAPTTLVTSQPISTIPTTCDITQPKFAINNLLVTYNDQLGKISDSITTLTNQVNANSVQQVGGLIAVELQKTITILTTCLSTVQKCGTDPKPLSSNKGTNLSDVSWSAFQIVLTLKTVFESVSCLYKPFPAIRQTCSDILLKLSTALASLIGACGEQLNLFDTRFFPLPKNI
>g304.t1 length 845
MSLSNSRWSTAEEKKKSNETNNSSSKYIAPNLRPKLIKEETNLNSRRVSSNIIINSSDRTLSKKFSKPQSTYQNDESKLNSFINSFDNSMKIHLHPDPMSLVPSPSRGINKKSSFKESNYEKGENENSSNYEEKDLTNYEFQVEYFNWFLNKRLKPYRNLYPNKIKLFLYLNLKDNHKEESNNNQNDNNIEIRKNKQKMKYDKNNLESNSITSGKEVFKSQIDQISNLIREIRKLREGIFASNRKDSFSIVVYELSAELALEALDFAQLNTLLSRLIFDFYKNVPISNQDLIKEKNKLNIKEQEEEEEEEILNYLNENRRNQGDILNRRLMFSRVLLLLPIVTRFDLSEFLNQLNEIFMIESMKSNFSKLKEINKLFKLILRKNYVKMNEKLIKPKLRKIIKNQTNSSTEWDSLLYLNLLNLIRTRFIWKSIEKSCYHLKLEDDVFIFNLLSLEFYSLDKLNEDYSLLNVHECVDDWLFKNPFMPPPYTCNVFTQQSLTFNALFNIIHQENDIDITSIGQVLSGISSIQPEFLFHSCSMCLENYLSNDQIVLLPCHPSHFFHFDCLRDWFKEYLNCPLCHSQEPFNQLIVFDFDWSLVDQDTDRYLFEVLDPSLRILLNQRKGTLHWTDNVADCLDQLANRGFTRAQIQQTFSTLPLHPAMKRAINALSKPIISDEESKKRVINTQFLILSNSNSKFIELVLSHHDLYDTFRGSIITNPADWDDEKNPNRLILRWRVDPEGPPHNCSLGCCPNMCKGSELASYLKEISKSKTFDRISYVGDGDNDYCPIAQILTKNDYALVRSNRELSRRIEREKLNGNQLKCNVIEWTGSWEIEQIFLNKLSQP
>g305.t1 length 657
MALGSYSFSFHLSRWIVLVLISLSQFPTLITAASSLINPTAIVVQKFGVRYSKDNSTLDFDLSATSIGTGLNLEAQFNLNAYGIHGLNLSVDLCTVLSGILCPLPTYNFTGSGQYAIPNSRVPSITPLAWRVPDLEAVFTIELIDNSTNLSAACLQATLTNGLTVGLSSVVWASASILILAALMAIIAAVVTPSSPLLSTPGSFFYLLGNQIQQMSMAGMLSLNYPVVLRTWTTNFAYSVGLISSSAISRSIDNMRDHSGGNGFHTAQDTVALISRLYSPYNQEPGTVDTHTLTSSSARAFAVEAMNQMLFATDSSTAIRNSTTEALANRATSISSSGLTPTSAASVDYSVPIVTRNTTLIDPGLAAYINQVGFPVENAFIPVCLSVGLRVLLFAYPALSLFTFWQWRIGRSDAWPPILFSVFLWFGVTFALAFMAWKLVRHYCHHEIWEWSIVLVGMFKPGRWWLIGPLSLISLLRMAFIGFGQGSGQVQVISEMILFLIQFGLMVIYRPFGAKLTNVAAIIQSSMGLIQSILLEFLVPSVNIKPIPRAVIGFVMIAVHSIGFIAVIIFGAWPLIGELKTVLQRGEKLAMSGAEEQALSRKEEDPMNPNHSTNRNTITNFHDDDESDTSSQTRNNQSAQNVMTHTDDHLLVKNKDE
>g306.t1 length 150
MSNTLRPYLACVRATLNAALTLEDFSSQVVERHNRPEIEAGKTPEVLLTPLYISRTPSEYVLIEPSINSVRLSIKIKQADDIEQILKPIKSFDISFLITSRNIESMIRVKVVDFIIQFMEDVDREISEMKLSLNARARIVAESYLTQGEK
>g307.t1 length 168
MAMVLTMMQAVPHYISSFREQRLSSIRPFSEFFDYQRISRPNDLNAATSRITYNTRYFSGNYALIVAVLAVYSLLTNPLLLISIGFLVGGFAGIQRFGPDPNLAAEGQMVTQKSLYITLFVIGIPMLWIAAPIATAMWLVGSSAVTVLGHASFLEPSVESEYSSVQQV
>g308.t1 length 393
MLTVLGAYERYTEGRKQWSNIVHVSRVLTCLIWSHCPYVIRLPTEDHPATDDEKLRGILEKKSFINLIEGFAVSLKHYLRGGPLSSDLSLGDKIEHSSAPTQSPGTTRQTHRNQSSETTRLDPRHESSISIDSESGEFQPHNPIISSPFSSPFPPPRQLLPNYNPPKGRFLDHLPYGIVKSVWKGTRNATGFRKKKANYSRRVHEDNIPLEMICCMYGYIAALKQRKVLDVPTANVLLNSISSFSDSLATLERILTTPIPFGYIVHLRLIIWGYLMFLPFQLLSTFGYVTIPAVALISIAFLGFLQIGEEIENPFGYDSNDLDMDHFCQNIIARELAEISALPPPSPEEFMFSPFNLPLFRQKDNRSAIELLRSYSTSADIEMLLRTSIPSSK
>g309.t1 length 575
MAHIKDSCPNVSPEEKSTYLANVIAENGDSESNSLKPADQIRDDGDNSIRSVSYIPSRKHSNQSVKQYFQPMTNEKIHNLHELLLKSLISSNIPMTLLENPYFQEYQSELARSVYKLPRRVNMLENVLPMVHAKQEISLSETLQNQTQLTLSLDGWTDNSGNSIYALMALKGSKGKYFLDVLDLHCKRHTADNILVALKKSLNSKQIGLEKICALVTDSPAVMIKLRVEAFESRESTYPEDSLHLTRSQPHCEENCQLSKHGTNCESVQSHEGGFQKCLELFLDPSVDTPEMTGSVIQVIKDQDHFTANQCLVRLLKPVVDVIANLERANTTLSDIWKELLNSYIAIRDVDVYSCFEPFKRHCLNVLESQTKDWKMTRSEASSLQDATSRYYNSLYPFESKSIDEPLNYWLNVPQTPESRTLKKLAISLLEIVPHAAGVEGLFSTMSAIKTKSQNRMSPTTLKMLAQIKLHLLEATPASKKRKKEEPKAKHSEYENMKTYDAFLTPTKLDEFETGAFTNEQLAVFTSRENAFMETLFDFDKWEDSPQQPDPEVIEINPIINNAETNWDPNEFWVP
>g310.t1 length 134
MDPSGSVTIRTRQFLTNRLLQRKQMVVDIIHPTRPNLSKDELRDKLAAMYKAPKEQIIVFGFRTQFGGGKSTGFALIYDTKEALKFEPKYRLIRFGMAEKKPAVARKLRKERKNRAKKFRGTQKKKADQAAKKK
>g316.t1 length 81
MARVNQISVNQPSGWLFGEKPLPKGQKRVREDWELIWYIGFWGTTFLGIIMHIYKPDRSIQTWARKEAELRMDKLPTYEKS
>g317.t1 length 143
MNKFCLLKILTFVSFSVPPYSLLPTPYDFTVNAVSIDKASDTRGIATGREAQLYQMAQLSPSTKPSEINAHGNLIQRDMAYTLSDDDTPARLLDNELRSKAIAGIIESKQAENPIEDGSTAVPKWHSYEPLDGFSHTLKTQSN
>g318.t1 length 1284
MGVQGLWTLISPVARPINLETMGNKRLAIDSSIWLYQFQKAMRDREGKGIANAHILGFLRRISKLLYYGIKPVFVFDGGVPTLKKQTINERKKRKRGGQENLAKTAEKLLAAQLRQAAVKQAQKRSHVKDTGDLITEDTVYFDDSIALDFSEKNVARKKARLNTTAETSTPDPSPKKPAPRFVPKDQFQLPPIEQVPSFTEKDSDHRLATEMELKQFIHEFTPEDLDINSPHFQSLSTELKYEIIGDLRIKSRQPNQTRVEAMRKTSDHEFSQTQILNLKKRNDLTQKLLTVTDMVAKANLTIPIKIAAQRNKEYVLVKASEGWILGIENQKESGSARNPLKIDVESENDDIRSEVQTIDQLRPLEPIESELTDSDEGIEFEEVIAPTNTAEGTRAQRDADLENAIRFHYGTRDPESMVGFDETLADKPKYDRNLFQDGDENDEIMQDIMAEVAVHEHLNQGNRDQSESSHHLIEELNKTDTMIEQVETREVEEQGPRSSIKLDSNSESRRPIAGQSIIANALESIDLEVDDEFYVPSSPPRPTDLDIAPKPASSHSLALEQSIAESEKVNQLDKINQQLDSTSKAPIVSPFASLSTAPAAELEPPLNRLDAEFDLDDKRNETTELQDHHSTADVSPVFENQELVTKNQTIAEPNVSMDSGNSLNQQGKSLSSLSEDVALKFSSPKPPEVSTFQNGCPSSIENLAKQMYPTESNFEATPTVRAQTPSKSNREVVRGSPLPSISHHSLLKSDNPAESNEDVVLDLGDLNDTGPSGDVAEISIEGAQIAGSDEEEELNKAVEAEEREVDENLALESNQWNEFLSGIEDQEKLEDMRQEAELEIKRLKEQRAKDRRDGEDLNLSNMTQEIQTLLKLFGIPFIISPMEAEAQCSELLKLNLVDGIITDDSDVFLFGGHIVYKNLFNQNKFVECFLLSDLIIELGLNQEKLIQLAFLLGSDYTPGLNGVGPVTAMEILSEFHAPISSITDHSKLSGLINFKNWWLKVQVGKDTELESGTSFRKKFRKKKDKIWIDESWPNPLVAEAYLNPIVDHSTEKFVWGLPDLDAIREFLYDHLSWSSAKTDEVIVPLIKRQTQRSNGTIQTQGILDDFFDYSIENKSSRKAPPGINSAFSSQRLQKIVKQWREKNSTNTIKDTNTNQEDSELITKSIESSSSKNVTKKTKQVKRIGKIKKTSKLINKVKKSNEDFNKVNKNLNQNQNHNKINIREKRTCTIKQNNINNKNNKMNSKQKQNQNSDNDEFLYSTDDKEEINKDENFSIHDDSEDESN
>g320.t1 length 231
MQPRGRGRPPKFLRVPLTSMARIQASTQSTDTSQAITANGNSQDASTQERATVASSATQSSMGTQASMGDTDEISFSQVPVSQLSVTQKKMTCRWTDADDLILVTTLMDEQDLHAGTTTGFKPSTWKQCAMALAGSEVNTSSKYKDNSACKSRWHALKKQYLSFKTFSNKSGAGWDETTSMVSLPPQGWKESEANQSAAGRELSRWKNRPFPLFHDLAGSGELMETSADEI
>g321.t1 length 278
MWMDELMCNPKPRPFYENMGMRVATFLKLQHLLDSHGVLADSRHVGSTEKLGILLYALINGLSNRKLQQRFQRSAETISITINQLVKDVTGNKTLIKRFISLPNNDVQRAQEIQSNPKFSPYFDDWIGAVDGSHVPVYVNDQKRYINRKRLCIPKYPGGDSCLIPYRGTKYHLRDWDVAGGTKYDITIQVKVIIVMTFYHNFIQVNDPEDQEEMERRIVVDARQPTTEDYGVLHHTGTSIMESARASAKRDEIAQNMWDDYQIQLRHRQRHGHRLPDR
>g322.t1 length 517
MCFDNIKVSASAWDTNLAAANPKFLSVNYQASGGGAFLVVPLTHTGKLPDLYPLCRAHTAPVLDTSFSPFSDTLIASSGEDGKIVLTHVDEDKLTSALRIEKPEVIDLEPVERLNGHVRKAGHVKWHPVAENVLASSSLEVKIWDVEKAACAVEFPQQPDMVGSMSFNWTGTLLATTCKDKKLRIYDLRSGQLASIADSHTGIKGSRVEWMGRLDRICTTGFSKFSDRQVFVWNSDDISKGPIKQMTIDTSSGTLMPFWSDNDILFLAGKGDGNIRYYEYEADDFTEYKSSDPQRGMCWLPRRALNTQDCEIARAYKVGNNLVEPISFIVPRKSDSFQADIYPPALSGKPALSSTDFFAGQTTEPILISLDNLSETAAPPIKSSLYASSPPAPTSTTITSAPVADPPTSRSLSRAPSPTPPKQDFSPPIPNEPTVISTLQSSPLPSLVGLSNDGNFNQKNSSSSSNSPQIDSLLKENQELKDELAEKDSLIRHLELQLEKFKTNQRKIIELSNNTFN
>g324.t1 length 117
MAQGQGTRRPPLKELISPRAPLYRSYYSCDGTKAWGEQYKRFPEHHRHDDVHNSHGGRSREAENVFQYYSAEGEREWAEHRLRVSIAREEAQKKKDREIVNLVSRYYPYGHTEGHSD
>g325.t1 length 487
MNSFPPRSSKQHRNTSSVNLHPFSQENSLPLIHSSPTINVFRSILTGIDPSECEENGENAFYVCDLAYVYQQYFRWQNTLGDRVLPFFAVKCNPDPVVLRLLANLGTGFDCASHAEIEMVLKLGVQPNQIIYANPCKAGSFVRHAHSKGVETMTFDNHDELEKIAKFHPTAKMVLRILTDDSGSLCRLGEKFGAPLDSIPGLLEKARDLNVNVIGVAFHVGSGCSNPQLYMDAVSCAKSTFDLASKLGFKFDLLDVGGGFGDDNFDLLAKSLLVGLDKYFPIGCGVQVIAEPGRYFVTRAFELATHVIARRKTPTPVKSKGQDSAFEASILEDSPLTMYYINDGVYGAFNCIIFDHQVVEPKILTLGGVFYGLTEAGYPAEPLTPSLSDSKRSSSNKSIASLLSTSIFDQKRAPLPFLGEDLEVCKIFGPSCDSIDLVCPSILLPVKYLQVGDWLRWPNMGAYTICAASQFNGFKISQVVYTIGTYY
>g326.t1 length 310
MVIVGHNPMIFQAEIEGELGIKYLNEVRFLLGMNIRISNDKITLNKTHYIERKLKEFNIEDINPSKTPMQALTHLDKPSEQQRLAFISNLSQLLDCPSHSYYYAALKVFAYLKFTSKISLTISKSKNLDIPAYADANWGNCLLTRRSNTGFIILIDKNLISWKSSKQKTVALSLTEAEYQGLTDLSRELVWLMNMIKEISLFEIKSLPIIFEDNKGAFDLAISNTSKNSFITKHMNIKLHFIRELINNNQLILKRISSEENIAAFLTKSLNSNQLNIVMNKIGLTYIDLSALTIPDQSTGGCHSVKYCYE
>g327.t1 length 725
MKGKLTRRIYKNHFDVTTAPLQVVHGDLVGPISPSSNGGARYFLTLVDQFTGFISITILKEKSKTAKFIERFKVFFENQTGKKFKKLITDGSGEFYNQTLSSILITNGIQHNVSPPYTPQQNGKAEQANCTIIDMTRXYENDYSAYKVIRLEDKKVITIKHTYYDPEIFPYXFSCLPFDEEENLPIEEEMNNQEVFTEDEIEKDESVEIEENNEDEIQKSHSSKIINATEVSTPKTHNQAMKSVDKEQWEEAEKKEYENMKNHKAWLERSRRSTDLPIPSTWAFRKKLGVDNKLTEFKARIXDMVKMLPPPVFEGSEGVIFELKKAVYGLRQAPLIKPEIFRREIEAEFAIKYLGEAEFLLGMKIERQNDVLIINQAQYGKRKLAQYDLCDEHPASCPLNPKLQLISASSQDQDSLKKLEVNYRGLIGSLNYISILNQPDISYSVSALLQSLDNPGLSHYQAAIQVFCYLNGTREVGLTFKKQFDFEFKGYVDSDWGNCLITQHSITGYVIILGNHLLAWKSSKQNTVSLSSAEAKYKALSDMSQEVALFSSLNNELCLMKTVATIDIFVDNKAAIDLANSETAQNGFCTKHMDVRLHFVRELVQSKLIQLKYISSNQNPSDFLTKAVGRTSIRKSLKEIGIYQNSKKEIGVNQHSQDTLNQAIQSTAACWNNIPSAKRDISSQVLLTKLKNGQQLLKTIKRFSQSENLLYQVDTHRSKLLQRIT
>g329.t1 length 497
MSTVENVIMTRIKNTIEQQIIQSNILHQIENSFKEKFIEFQEINKTYMENIVEGIFSKIHTSVQRNEIIEAPVEKNFGELLSKIIDQISNISTKEDKDTIKLISKNIKINNEAYHYLLGDNLKIHPKLDEMTEKIDNWDYEENEEILSEDPLFTPQSKKSESKYRTHKKDTPLTRENLASSLRHSIEERTPINKEYKENKNVPKIKNWPTFKEEGEYDHLEFIKTKHLYKEDFELNDNSVTSRFSSLFKGAAKKWFNTIRITYGRQTWDXMETKVEESLFDPEKDVSVKWFLDQKDRLTAVWPELSLEQVNFKILKQCSGDLEHARKPETSKVENDGKPTNSIRKCWKCDETGHTAQYCTGKKINVIEPTDSNLENHSGTENGNQFDDGSSVSDDMVEADQNMIDLEFDIADVDYNLLPQEWKSGENIKQISAARLMRTKPIRGKGYTGGKNNNTVAILYHQEVDILLDGGAFFLVVCKKYLGKVMPPMEKKIDPHY
>g330.t1 length 1216
MSDTKEKVSKSSIPKLDDSNYPKWSSRMRAYLRSKELWKICCGETVNPSEKKKFEAANILISHLGPLAFDTVISIENKDKPNLIWEAITERFASESINNKARVWLKFMRFEYGGDLKDYISICQKMIKEISVVQLGIPDNIISILILAKLSRDLWNVVDNLIMNESIILHPIKTEDISALKAESSRPPPLHPCTKGKHNPKANHPAWRCFKLSAEEKELLKSKRDAKANVIESHEAESDYIEVAAYNIVASKESKPAVLDSGASHHIVKDPRYFIKKRSVNIDIATGNFNHKMKSVEMGEAYLKSSSGAVIRLENVLYAPDISRPLISLNRLFNSTCVISKDNSKFKINCDDNFSFSGNVVNNLLELEDSVFILKTSAKCLLTSVDFTNWHLRLGHPNNLYLKKLVPQAIVNDNCETFKICKGTRKPFSGKFDQVHDILEAVQLDLVGPFQTRSHKSDTLEEIQKFFTCIKKQSGKSVKKFISDNGGEFKNALFTEFCSSSGISQHFAPAYTPENNGIAERANRAIIEKARCLYAQANLPPRYWAEAVVTATDLCNLMPSSTRNFKTPHSVFFKKDVNMEKLRPFGCLCYVLIPGVYRKDKLSPAMEKGILLGYSNSFTSYRVLKMDSKAVCVTRDVSFDEVIFPSLTNESLVESSFQFSPFETINLEDDDEPENMQRFDSFPDQEVSSDRPSKEIIGDICPENIIVHSRRGVGAEANALSFDSETIPIQQIYSHPKKQKWLDAISKEIKNMESYKVWEIIDKKNDDRPLNCTWVLKIKPELTNQPEEFKARLCVQGFKEIFGRDYNFTFAPTGKLVSLRMLIVFALQKNLKFHQIDVKCAFLNAPIQERIILNPPKEVETQKGKVLLLKKALYGLKQAPKSWYLTLSSWLLSVGFIRSHAEPCMFWSSNTWLYVHVYDIAVFSKQPEIFKNMIASRFKIKDLGESKHLLGMKVHQLTIPLATPMKPGLKLVKASKQEIAEFSKLNQNYRALIGALNYLSVTTRPDITFAVGCLSQFLKEPGIIHWESAIHTLRYLKGTKDFGITISNKLSQHQIISSYVDASWASCPITSRSTSGYLILWNNNLISWRSKKQSTESLSSTEAEYIAISDLCKELIWLKMIFCNLELDIALPFIIHEDNQTAILLAKNKSNCSSFKTKHMNLRYHFIRSEVIAKNIDFEYTRLDWMLADFLTKSVGRSSILKALRILQAGMPLSSD
>g331.t1 length 140
MWNIFDSMVLNEELVSYPETMLTKLQEMETIRKDILDLEIEIAVVMTHNTEAQPTQTSINPSLFSVTAEDSLCLSNECLSYQYKSTAADSGATHHMVNNKNLIKLETDVNLKISTGNDNNQLNAQKFNINSQTFQQLFEY
>g333.t1 length 634
MDSSFQQQQQPDFLLNPNPFHFQTQETQKQQTSNLTTEQKDQLPESSSEEQQHSLVQQNQSTTSTYHVNAFGVVDNPSNQTTFTRLGISNRIPGGGDCQKLCPRHQRMANEGTNRALQEEIEKLPQSDQEAINTAWSIFSASNVHRRRLILTGLLTICCPSQLTFLSDSLKSACRTDPFIRLPKETSLKILSYLDAFSLGRAAQVSKLWKKLADDDLLWHQMCQQHIEKTCQKCGWGLPSMKNRKRSPSISNSIQSLQDPKKCKTSSPSQLELPSNDHHPSSSNPSMQISSSSSFSQPDSTLIPSNSQNISPAPPTSPNSIQDSRKPWKSIYTERLALERNWRKGEYMEKILRGHSDSITTLQIDEQNLKFPILMTGSWDRKIKIWNLDTFECIQTLEGHSRGVKCLQFDHNKLISGGMDHVLKLWNWRTSECIRTIHGHSSGVTCLNFDDELLASGSADSTIRIWNFSTGAGYVLRGHQEWVNTVKLDTKIHQETGRKIKLLYSGSDDGQIRIWNLLNRQTVKILNGHVAQVQSICLLTSDHLHLHSDSLISGSLDNCLKVWNLNFSFNYNNNFKNNQNQNENNNDSLLHQDLTFNLDATCDRTMFGHIQGVWSVDADKLRIVSIWSFGGRNS
>g334.t1 length 568
MSRTPRRFLALAESSSCDEDLISIPNVQISSRERVIKQQEHEIDQIQTVQQLMLNRPRVIELLCECDALVATESQAAHAREAIEKFRQEVLYQHQPSCSKERRMEKDGTVAIHQSRPFDRLIYLLDRYTVYCTIMGLSAWPIHHLKVAIWIKDDVISLKSRVIPLRKTVRCYITSMEAVRVKTQHVFHHPGEAEDQPLTTRPILKELLDHLPISRSCTPQNPNLFEHDTIGGVDRSTLLKEIRAYSGDTISTEAFAKVQAARDSTNHNDGFRSGRKKADPHMHTLARYMAFCRGVPIPIWPIEPHRVSLWLRESVLSLASPQYDGYKVSLRTVQVYLSRLEYARLRTEVVFKAQFGNLATDSLYRSPVIANILESFNPNPEKNLEILDQKHQVEESSEPSSVLGKRKFTINSLSNQVDQYQNYTSTSHSRISSSRSSLATWRSDSLSECQTSSRSRSSSFNSGWHESSPMPDSEQESVRSPASSTRKGCLTYILCSEKPEGSLLSSLENPINSDQETNSSSTKNHPTSLRWNVSPLSIPRNQKFQPRFVIPSFASFDFALNNSNEHLK
>g336.t1 length 424
MAIPISCSRANTSPKRPWSKTGINIYKKLHDMSDKKLEEYIKHLSIQYYGQAAKPLQIQTMLNLFKGRDSFVLAGTGFGKSRIPELYYKLYPQMCQAVVLVLNPLDSLGNNQAHEKKQAGFSAINLTKLSFTKQVAEDVSKGVCQFVYLSPEIFLNSKKFAKLYYEPAFQNRLALIVIDEAHMIYIWGLVESGNTKKAVAAHFWFEDFGIFRPSYGKLGPQLLFQNNKPLLLLLATCRPAALEAIHKSLKITDQNVHVLRSELTRPEIHILHVTMEHSLASSLDFIKILPSKKDVANNKLVPTLVYSGSRNQTLTVLKVIGLARETPGLGQNWTRVRLVVHMGRGDPASICQMMGQCGRDGNKALAVIQGYIPLWADDPHYFAEVQQEKDNNMPPCQCSNCAPAESATVIKLSAEADLDNFDYI
>g337.t1 length 359
MNSPSSSRLKQASSISGSSTDSNHSRPPGWVHFVAGGLGGMCGATVTAPFDLVKTRLQSSTYLFETSPNTRSLHSSSANSSRRPTSQLFYHFIDTGRIIRDIHHNEGFRALFRGLGPTLVGVIPARAINFYVYGMGKELYCHIFTPAKGDSSTLVHFCSAITAGIATSTATNPIWVIKTRLQLDSSPGTESSGSKFRSDAAVINYPNRPPNRQIFLPQPPPPQSNPLNSLVNPLGNSLQCIKKIYQLEGITAFYRGLTASYLGVTEGTIQWILYEKFKRLGFQFSPELDERQEGTWSTKMLAAGAAKLIATGITYPHEVIRTRMRQKPPPPPAKSKYVGLFSTFRTVLAEEGVSSFTLL
>g338.t1 length 541
MLLGSIRLFHNSINFKKSTLYKSSSIRFYSIDINAAKTSSNGKLFKSARDAVSDIKSNSMILSSGFGLCGTPNTLIQALSHRPEIKNLTVVSNNAGVDQFGLGILLQSGQISKMISSYIGANKHFENLYLTGQISLELTPQGTLAERCRAGAAGIPAFYTPTGYGTPVQTGSIPIRYNPQDPSKVAIVGNEREVREFEGKKYLLERAIKGDYAFIRVWKVDTFGNCVFRYSAQNFGGVMARNAKITIVEAEEIVEPGEIHPDQIHLPGIYVNRIVPATVEKRAEKIVLRTGSSSSSTSEDNKQNDSINSNSLKDKNDAKLASKRKRELIAGRAAQELKDGMYVNLGVGMPMLVPEFVKPGTTVHLQSENGIIGMGPYPTADEVDRDIVNAGKETVTLLPGASTFDSTESFAMIRGGHVDVSILGAMQVSKTGDLANFMIPGKSVKGMGGAMDLVSNPDSTKVIIVMDHCDKYGVSKIVNDCQLPLTGTRCVSQVITDLAVFDIDRSAGKMTLMDLQPGVKLEEVMAKTEADFQISSNLEHH
>g339.t1 length 94
MTNESAICSRDLFQTFSQSQQGVGAIQYQVEANAKRFSLLPAIRYKGVVAMTVTENTVKGRDFEVFLRWRLVSFRYLFFLISSELDEILYFMLI
>g340.t1 length 97
MSFRRWKDRSHFSDQFHSAPICVSRRKGLATSANPLNKPRSVPAKKPHDLEHPMPERKPQISFPIPSELNAVTRPEGSTPFAPDRLPANLLRPEVIE
>g342.t1 length 291
MFQLEDFHPQWHVKQMVISNENEDIQQENELPIKEKNEEVYLGQLFRQFQYFEPGEQRYYLTQISKLFEGKYELRVIQEPKSDPNKCFKGQPKGSLNKMMKNSQKSTTSTKRDLSAFEFVVQKIKRGRPQKKDKKSPVVNRKGKKTLKAEVDWETSSSSEGELPEDFVDVEPMKTRSGRVLQKTKSEELDDENIKKFGFKQCIGPVEVIPFLADTYRRPVVLFAPCISKLIITNVSADGNCGFRASAVSMGRSTDEWMDIRKEIILEMESENSIYQDETSSKFSGVKIWQL
>g343.t1 length 343
MAALSNKRMAAPIKKTSSSDTAGSDDQSSVSTSIPTNMLRRHPASLIPRHMHDPVLLGLLKAPVNDDLIEYVAERTLAVVASPKDPVQLPTPPSTPIKGSIRFSMSRPSKQAQSPDSSTKDCLTVTDTENGSHVPSLTTFIKLTASQSNAQAPTLLVTLVYLDRLRRRLKGAKAAKGMQCTYHRLFLACLIAAAKFCNDCCPRNVHWVKWSGLFTLSEVNLMEQELLMLLDYDLRVEEGYLLAMCSPFIPTPSSKQSPLTISTSSPTSCKSLRSVSADTNESPSTPSCSPIAIRVDTRYITSPENENTHSKKVKISEAFSNSPTTVLKRAKSWYGHFRASTNF
>g345.t1 length 284
MHPNPTDEKRSSVSSVPRAIATKPFPFDCQPLPRPNVLTQPLNPRLQANAPKSLACLIHEERLNDPQYSRRKAEQPTVVKPLKLKGKEISQYISSHSKAPLTPCLSSPAMVFPLISQLSPGGSQKLLQKQRLHAPTPNRKRKQNNLMKLDESHVSNLSSTCSSGNTRRSMYRRPSQKEQRLEDQNEILSSFLKNNGGYLDDSEDEDEEEKERETSFFTRLSYPFDFRQPSSRNSTLLSSNPSTRSSSNSSSASGFRPSSSRPAPTHLSQLSVEEALSLISQKYT
>g347.t1 length 320
MLGLYTHATGCFVRGALPGQKVECYGYNTVRFTAISGLLYFGERVLREVRARRETEIVGVLLHPSGTMEIRIKKPSFKYVAGQWLFFQMPEVSRWQWHPFTISSAPDDPYVSVHIRQVGDFTKAVGHRLGATPELASSLTDQVKDGMRGQDARNGTFVDITGARVNTLPKIRIDGPYGAPAEDVFQCEMAILVGTGIGVTPFSSILKNIYYMQQKGRLGALRRVHFIWINKDISAFGWFRALLQNLEDIQTDQAFLRMDMYLTSKLNEDTVANIVLNNAGAEYDALTGLKSRTHFGRPNWRDLFTQAARMAWRKLCKLNA
>g348.t1 length 223
MEGKPAIWIFGHVDDLVIISFNTEIFKKEIEKEFAIKYLGEAEFLLGMKIERIEDVLIINQAQYFERKLAQYDLCNENPLSCPLNPKLQLTSASQQDQYALENALSQFLDSPGLTHYQSAIKVYCYLNGTCNLGLTFKKQKNLTFKGYVDADWGNFSLSSAEAEYKALSDMIREVAWISSLMNEVEILKDSNSITIYFDNKAAIDLANSKTSQNGFRIKHMDV
>g349.t1 length 1238
MSEATTSRNAGKSRDPGSRTSTPVLRADTPAESYEADAPAELDPDHYVKQMNKLNNNMNKLNTNMTKFMNTTYSAEQRLPRQKDILSLHRLINADYEQLQFDGSNFVVWRRALNETLNYVFKTSDFLDLQSNFARATDDDETAVLILLQNTVNSNLKLLLTDYKKPRALWNAISTRCITVNKLLSLILQSTINAPTTTDENSFRNNLSQRLNNANHTPTVDSVSRVIQQLDGESYSGTMSNPIIINKVNQQHRFSTKALSNALHYRGAQPPPPQVEKHGNDCRYCGKRGHWSSQCRQLLKDIASGKILASDKVQPEQRNGTKKTTPVQLRNIDGGAEPDKSVLIDSGASACVSGDSPFFTLARMLTEPVPVLMASCKHNLHLTGIGSLRIPTPTGVINIHNVYHHPSIPTVILSLSKLTASGFKPVFDSKSNMSLHFKSLIFPTLFSNYCWHLITQSPPIVVNAMKDRPSNKPIDWHRRLGHANDKMVKTFLERFVDPQLKKNWQDFFCEQCVLSKATNQRFLPHSSIPKKDPLNLVVSVVMGPFEKDVHGNQFLLTFRNHASMFTWVAPLKLKSDVTTRLLSWFEMLKTRLGKYPKIFRSDNGGEFLSAKLSTILKDRGITMVSTSPYHPVENGEAERVNRTLNNMAQSMLHSSKMPSTFWSYAQQNAAYIHNRLSHSRIHPNTPMEVLFDQRPVPEYIYPFGARALVFKPEQWRINKLDTRAEECHLFILNNLVLGEVDTMLQARVQHDAITSLPLAADVDIPAHINQAVRSPYSKQWRSAALAEIGQLEKLRVWEATDAPPGAKFIGARWVFALKKDTNGAITKFKACYVAKGFTQREGIDCHDPYAPTVSLMTLRTLLSLGHAKDLTMALFNVSSAYLYSPIGETLYVKPPTELLPHLKGKVMKLNKALYGTRQAARCWWLHFKGVLSRFGFEAVEIEASLYLYKKGTSFVIVWMHVDDGLVVSNDTDAVELMKRQLMSELEIKWESTLKHIVGINIHREGDTMCLDQRLLARQIFARYDCPTVPKNTVLPDTTLEISEEEGFDTTKFRSRPGRAHWNTLDHLIGYLSKFNQRFIQYNKGTDTVALYTDSGWGGKNERSTSGFCILVFGNPVLWGARRQDVVALLTCAAELVALSGGTQHLANLKLILDEVIPGLNYSILCDNQAAVLIGSDNASKKKTRYLHRGFYFVNDFVRQNSVKLKWIKNTNQLADIFTKRLGPTQHTANSSKLNIKAI
>g350.t1 length 335
MPVRLGINGFGRIGRIVARNAIIHGEVDIVAINDPFIDLDYMVYMFKYDSTHGRFKGTVSTSNGKLVINGKAIDVYAERDPTAIPWGKSGADYVVESTGVFTTKEKASAHLKGGAKKVIISAPSADAPMYVVGVNLDSYDPKETVVSNASCTTNCLAPLAKVIHDKYGIIEGLMTTVHATTATQKTVDGPSGKDWRGGRGASANIIPSSTGAAKAVGKVIPSLNGKLTGMAFRVPTADVSVVDLTVRIEKPATYEEIKATIKAASEGPLKGILGYTDEDLVSTDFIGDSHSSIFDAKAGISLNPNFVKLVSWYDNEWGYSRRVVDLVCEMAKRDA
>g351.t1 length 187
MESQHFQKLLETILNFQSNTVMNLNQIISNNSRKINSILETSTILIVNEDQDESDEPIHGGSRTGRQPNLPQNSSAGFDRLFKDYFLDTPVYGNTLFQQTFRMRKALFLKIVHNVEQANPYFTQKPDAVGNLGLHPIQKITSALWIVAYGMAVDLNDEYLQISESTLLESLYPFFDVVHHIYGAEYL
>g352.t1 length 157
MPKWNSYFQDLKKKDEKSTKKKEEENMVEDKKLKRHLEDSNLFEPPSSPSITTLDEISSTTNPIQPNSSSCPIGRKKAQESRLAAIPEGDHRWKDNMAKAHMELSEQEKHQTEILKTQRTAIQNQSGAMQKLSQSLNEENIMSKDQSNLDEDLETVK
>g354.t1 length 116
MAVSDNATTNKAGKTYPIAASVLLCIERVYSTFKHPNQVFIDSRASHHMFHHRSAFRTYKSTSGVIELADGNFLNAVEEGTVTLFALNDSVVTLEALHAPKLVEPLIMFGQFYSKN
>g355.t1 length 882
MKPITHLLSAAPANRASSCSVILPFNQSLVFGSGKQLAVWLCTHQHARYPPCSLFKAHPAEITVIKNLHSNSSAVISGDSIGNVIISIPIPDKWKILIRLTGHKRSISCLSSIKLPYKNNEKEEYLILAGASDGSLISWKVEINSSSDLMEYTNNTLQTIQIDNQIALDAALAFLPNQSNRRTYLVLALAGTDGKIAIYSFDFSSLSFSICFRLPGHTDWVRCLDFILDPKQSQNLLLVSGSQDNFIRIWRCEKEIEENSFNKSTPNLTLDDPFQTLDELTQSLKEQGQLTNTQNILPIDKNRQTVEMKKYSIKNTCWSFVSDALLYGHEGWVTNVHWCINPTGTLQLLSTSSDRSMIMWRASEEFDNVWLNVERFGELATSTNLGFFGAHYFINPQDNLETVLASGWTRAWHRWSKVNNKLVWDPQIAPTAHYGPVTGLDWEKEGDYLITCSTDQTTRIWGSWNKSSCEIETNKKLSWHEICRPQVHGHDLFGVSFIDDGRSKFVSISEEKVIRAFEMTQDFIKIIKELNIIQSSFFDNLNNSQKIPERAIVPALGLSNRVEDLNESNQVVKNLSQVTLQSCPPFEDQLLSKTLWPEIDKIYGHPSELSAIATSNDGKLIASACHGNSIQTASIRIHKTNENFNLIKNGILQVHSLTVTKLIFNQDDSKLLSVSRDRSWSVWEKIKNNQFQLDQVFEKSHNRVIWDAAWSPSFLNPSFFVTGSRDKFIKTWVQFDLSSSVQSNEIISQKENKDKKNWNLSGLIKFDQPVKSCDISSILFNHDHRILLAVGLEDGSLFLYSTLDSFTWTPITNINLSSVYHDGAINRISFYPKKLNFIGDVDDHNLDHKNNENDNYNNENKNLFRLATAGDDSVVKIFDLFL
>g356.t1 length 1056
MASSNSRQLLEKEEKEIQSIKKKPSFKLLINKLRKPTTITTPPLPTIINPHSLSIIPPASASSTTSSSSSSTTTTTTTTTGSLHTASSISPSSPSSFNNLSVYSLPPILPTHSIHLNSNHSSSLELLSITHLSHDQSSSSHMNQIPISIQSNHNSSSSSHITLNHIKPPLSSSSSNSSSSDLHQSYHTTSSKNIQHQPSSSQSLLSPPQTPSTLYSPSPTIIHSNPSSAPTPVLPHTNGLLRMKKTFKRSKKISSTNSINKIDPLNIRVEHPTSIHQNILPNQKIHSPLSAQSNDFNSNSSQNQNLNTLSTPASISKPSNWLRRVSSAPNTKAWIRSNTNLYSNQDSTKNLNSNQTPIPPVPPFPAHATGFGQNADGTYILPSSSPIGINSSSNQSRGFRKTSKTISTSALSPLLRTSPSRTRFLSNAINHHAGPLTSKSTSSSYSLKQQQSISNLNNNTQTLSPAVPFIECKRSYSSNSIKVSKSEVGPQSFEKIKLLGKGDVGKVYLVKEKPKKTLQQSDEFGHLLMNTSPSHQHQPERLYAMKVLSKKEMIARNKIKRALAEQGILAASNHPFIVTLYHSFQSEDYLYFCMEYCMGGEFFRALQTRPDKRLPENDARFYAAEVISALEYLHLHGYIYRDLKPENILLHQSGHIMLSDFDLSKQSEVGGAPAGVKMITPNGIPLIDTRSCIADFRTNSFVGTEEYIAPEVIHGNGHSSAVDWWTTGILIYEMIYGFTPFKGPDRQSTFSNVLKREVYFHDQPNVTQLAKSIIRKLLVKDENLRLGSQSGASEVKHHKWFAPISWGLLRNCKPPIIPPTINVLDTINVKTMRESNSLDLESQALKTEPIGLPLNSKNSRLLNARQIKNKSNQKKDNLNDGIKKLNSNNNKKIKKKMIKSIISSAVETYNKDNDIELNLIESEEDHTFQVNNNNNSEPVLDSNNVNIQDSSESKMNENLSSIMEQEPTKEIQKEEKMDSDSDDSDDNDNNNDDEDDDDDGGGDGEEEIKENLEENNTRLVYHSHHSLLSSHSNFNGSDPNDPFFHFSSLSLHHDQT
>g357.t1 length 322
MENTILAIQEFLGLLGIFLILEGTPEEPSPYYSDGGQAQYARFILKEARSELFCEVTSLERTTYNALVEEIHAQNLLTDSRSVSVEEQMYFHQVLDALVALYPQYVHLAPPENPERLNDPKYKSFKKCDGALDGVLIPITLPTEKQKTYRNRKGFFSQNVIAVVNFNFEFIYVLAGWKGSAHDARVLADAFTKGFSIQEGNYYLADDGYAIQKGILVPYRAKFKILTSPVEHNIHRQVQLVYALVMLWNFLQKHQQLDDDQELIQEDEASIIRNQKTQENEDLNTDYTGRRTCEYDTKMVWKWDRLAKQLWSQYQGYLQSRA
>g358.t1 length 1220
MSATYQDEEDSIFGDDPGPSASNKNNREHNELENEGMDEEDEDDDDEDEDEDDDDEENDRRGKPRKKRRRTRNRYIDDLADVDDEEEEEEEEEDGLGGPEDDFIDRNELPEADRASRRNLLRDITGDDLDAGHRGLDMTRHAREDADLGQIAQEYGRQNRAAARDFGERIPQNLLMPGVDDPSIWAVKCKPGREKDIVAALFRKFEVHFKTSHELRIISAFYRDSLKGYIYVEARLETDVRDAVQGFVGVYKAEFRMVPIEEMPDLLRTKKREIPIVPGGWVRIKRGKYAGDLAQVLEVMENGDEVGLKFVPRIDMNPKEEGMKVGSDGKKRKKGSTTSGGLAFRPPQKFFNAEEVKKAYKHNDVMRSQRGGFSFHGDYYREGYIEKDLKISALEVVDVNPRIDEIAKFLGDPSDGDPNRNLNLSQIAELSKQAGIMVLQPGDHIEVFEGDQKGVQGTVHSIQNEIVMVDPDPLAHPELRGAQIEIPAKSLRKSFKPGDHVKVMAGQNTDETGLVIRVREDVVTFLSDLSCKEVESFARDLRVAAEVGSSANTFGQFELYDLVQLDPQTTGVIFKIERNTFKVIDQNGNVRSVKPNQISAKRDSKYAIATDADGYEIAANDQMKEKPVGGRADGRRGRVLHIYRSMYAFLHSHDTTENGGVFVTNARNLVSVAPKGSKKDSGTLDLTKMNPEMANRLPVGGPVVAAGLGQRFKRDEDIGKLCYIIKGPHKGLQGIIKDINGLLARVELHTNNKTLTVEKTKLGAKGRDGKVHPLADLTRESFGNTGRPGGFGSGNRSSYGGPTGSNSVRYGGQSVHGGAGSATPAWGANGSRTSNPYADGSRTSYPGDGGRTSNPYVDGGRTPAYTNSGSWDPGSKTAISSGYGANNSWDAAESYNNTAAPTPAQRTDLGTPRDPWGGRTPAQAPTPKVERSVPGVGAASNLIRGDQSERREDGSMSSWGNTTGVTPFAAPTPTAYGGRGGNVAPTPNAPTPGGLTPYGGAPTPAAYNIVATPAGYGTASTPAVYSAPTPVAYGSAPTPAVYGSAPTPYGSNSNFAAPSPAGPYTHGANAATPYTAATPGGGMANQHPSALISISHMGLPENWPVPGIEVVITRPRDKPPFNGSRNDDDHVIVLGPISSARNSPYSVKPLASNSTLPPVPIEYLEPVPPRSAGDPVVILQGIYRTKRAITISRDASDWMVQLETGEQTIVESSHLAVYKG
>g359.t1 length 118
MAKSNADPGPASISPDPVYNSNDGFRQAILKTELETIPKLTEENYSIWRDKMDALLELRGDLHSLEEGKNALRPSDNVEIKILIISRLDSINHEKIVMAGNRNSAKQLWKSIKNRFVS
>g360.t1 length 187
MRRHKGDKFGQKGSKGKLIGYNPKLLSYWILTPTGGIIQTKHVRFLQWSEDTLSREDIDTPFNQTSSDSATQTLNVNAHPVLDQVNMEELQDQADAQMTESSDEEEITEQLVPTRAVPEETEGRTLQDQSKLLPPFNYRFPREHVGFHHYFKTKSYSQALETKERGKWEEAVKKEFNSIEHLSIWDN
>g361.t1 length 998
MTDSELVNKAIPPLTGENFQQWFFRIEIFLQHKNLLKYCLEAEDQELTGAAANTSRDKKTEACLILMNHLSPEAFDAVVNLDNSKNPNKLWLTIMNRYASQSYNNKARLPKSMWNVEDTMVLNDDLVSYPETTLTKLQEFVFAEENRNEITKTQTKENNETVTALYQDGNTKKRNFRPRNPNACSNDKHNPAAQHPEEKCWTAHPELRPKLNNQTHNTEVQSTLNSVNPSLFSVTAEDAVCLSNECLSSLSKSTVADSGSTNHMVNNKKLIKLDSSVNLKITTGNDLNQLNAQGMGTALLRDKSGNKITLKNVLYVPNLNRNLISIPRLFKMSLNIEKLNSDSKQAKMTIDNNFILNTNLEKNLFELDSDCFEEMNSIFSYLSCETQSDWHARLGHPHINYLRRIFPDEKELDCEICKISKMKQLPFKHKFKEVKEVLEAIHMDMVGPFKTQSISGASYFLTIIDQFSGYKRIRHKRELRQLFLTEEGSLTALNSRIFALSLVLFIIFSPPYTPQNNGMAERANKSIIEKARCILVQPKLSAKFWAEAVNTATDVCNVLPSRSRNFSIPYETWFNRKFDYKKLKKFGCLVYYLKVQQFGHSKLAPTAEKGIFLGYVNDFSTYKIINMQGTIVSTREIKFKEDYFPGSIKSILQNNLDPFLPFEAEIQANEKNNQISKSPALAPRDISSKIKTSNILDVDRRGNQININLAESEFSEPKYYYQEINSNESEKWQQAIEKELKNMKDHDVWEVIDNINNENLINCTWVFEIKKNSENEAIEYKARLCIQGFRKIEGKDYYTTFAPTGKLTSLRILISYALDNNLKFHQIDIKSAFLNATLDEDIFLRAPPGVLVKENQILRLKKAMYGLKQALQAWHRTLSQWLFSIGFHRCEAEPCVFWKKGTFLYLHVDDIAIFPKDPDEFKNQIKEKFQIKDLGEAAFLLGMKITQQKDSVLINQEHYIENMLLRFELNDLYPKKTPLNPQGKLIKANTKKKNNLRN
>g363.t1 length 337
MEQPPGFKDKPHPDWFCLVYQSIYGLKQSPQQWNIELHKALISLKLKQSNYEPTLYYETLNGKLAGALTVHLNDIAIVGGDFFVDCTIKSLGKLFTIGADDPLNHFLSIQISHNIKSWFLFLFQPHYFDSMVSCFLADTPLIVSTPTDSHYKDLVKRREEDQPLSGPYPQIIGSLLWLSQFSRPEIASAFKKLAQYLCDPSEAHRLAALRILNDSWSTKDLCLRLGGSLTFSLWLRYILIGLPLNPKCMIPLPFENEGAEALANNPEHHSCTKHINAHYHFIRECISDKKMVIAHVSTQNMMADMLTKPLPRVLLERHRAMIGLVCIFFFGLQSGLL
>g364.t1 length 707
MNQNTNPSLSSDHVQTTSDANTTPASTPTRSSTVPAAQRSWVWTYFVSNSDITKVQCTVPGQDGNPCNKLLTRDKTRSTKSMIEHLTLMHNIDDPSKREKNQQMITSLFKRKKCTLQVKLTPDSLKKMIAKMLASADLPFSFVENEDFIQLLELANPRIQTMMVKRKPISLEVLRLYLAYRHRVKQLLGSSKYIGYTLDAWTSPNKKAFMAITAHTINSNWEMVDMIIGMPTIHAHTINSNWQMVDMIIAMPTIHGEHKGENFALTLCDTLKNFGISHSIVSITADNASNNGTMARKVEELLEGPFRASHHLLGCMAHVINLAARDALVSFGLMENPVEATISLNQASENEESPDVGAEVNLKTVISRVHGLSAYIRASPQQQEALQSAILMVSEQQISPIDPSISATPAILVPASKSLILDVTTRWNSTYLMLERAIDMKDAYNLYCYRAEQEKYALSTLEWEKAQQMMEFLKPLHEVTEILCRSSYPTLNTAIPIYISLLKNVIQIESSYNLSQLITPAKHMLQKLKQYLIIALEKPAPLCAMILDPRIKLHYIEKNYSFLFNQLELDLSPSRSLTEFXXXIKKEQTAIEADVFGVRHDELDLLNAEIHRYLGKTNEVADVDILQYWRSQEKMYPSLASMAQCYLGIPATSAPSERVFSQSKGIIGAQRHSLDASSIEQLICLKEWTRKSKHFEVDVDDNECQND
>g368.t1 length 520
MADANAEYTVNPGLANLISPVNGHDNKLTVVYLKTAIEALPQLTNNNHTMWKSGMKNVLELQNLHKIINDNESPLTPLQNIQLRTVITSKLDPTIHANVVNHENWNSAKLIWQGIDNYFASTEAANRARVFNHFDTLKFDSNILNFITKLKNALAGLYEVGINLPSDVLAYTILKKLPPSMKEIRHQITHNNKILTPEICLDHLRMHANEKAIENGTVKNENLMLNTISPPSVKCKKGWHNPHSPHPEAKCWLLHPHLRPKSTSEVPVSTFLSLSGVPINSMLYILDSGASSHMVSEKNSFVAIDLSEKGMIRTSSGNECLQILGKGTICLNNSSADIFLKDVLLVPDLVVNLLSVRFLLLEGFVVNFHFNSFNVKKNNCCLMKGTYVKNFPIVESSISENSAHFSSSELIHKSMEHVSYHRLRNKLGLPVKADITCEACAVGKITKASYKNWHNSAKTAFEELHLDLIGPIQPASVDVHKYILTIVDSCTRFCSGIPIKSKDQTPDILIKLIEIEGKQF
>g369.t1 length 218
MVFAADPSSSTFQLDSIEDAIKAFQNGECLIVVDDIERENEGDLIVAGSKITTEMMAWIIKHSSGFVCVALPGKRLDQLEIPLMIESNTEKHRTAYTHTVDYKHNTTTGISAQDRALTVSKLSDPSSQSSDFNRPGHMVPLRAREGGVLSRRGHTEAAIDLCILAGLPPAGVICELVKPDCALGSMARRDDCAKFAAQWNLKMISIDDLVKYRQKLKV
>g370.t1 length 445
MQFSTLVLLSVNLATQVSAAPVPAPQLNYCPYGPLSCRPAYGYPNNNFGNGGFNNGFNNGGFVNPGFGQPRIFKRKDNVTIEDPTRTAPNGMIMPTTVNGEHPMMTHNTTMMSHNTTMGRPIAMTGVTPGMVMPSQMSTTTPSPNGNIKPQTARRQLTQTMNTTYPPTLLGQTASIAPTQNPGTPAHTPVRGQAPAVTIMYAPQNQMANMTPSYQMNAMPPSNQMTRLTPANQVMTPSNQMVSTSNQIMTPSNQMLTSSSEMTNPSNTHPTTHLTAMSPPTTPLTAMTPSTNSAVKLDNARRQLTSANQTTVLSQSMPLVSASSPMLPLHSHSSQMSSGTTPTIVMYSPNMAHPVMTSNQLNTVPSGTTMMTGNNPSSSMIPTYAMGNQASNMIHPTPATPVVVLQYIPSSNANPMSTNSSPTQQTSAPLSSNLTQSYPVLARPN
>g371.t1 length 518
MNDSLVDIDLLLLQKDLPSDKLDGVKLKSTSIQRHFSCWKRSKKRFIFYILPIFISTLAILLWWLKVIRRNEKLIKLNEGILNLKEQVNLKEDDIQESRYLSYLPHSGFHNQRISLENALTLAKVLNRTLIIPPCLLGTAIPWIEYDKLLNRLRSISTIGFQDCNLQVTGRLDIISSRECLSQIQVTWFDWNQLINLEEIQKSVKFIKRESFESKWLIKKLKINQPKDEILQIKEHELYQYRFSLTAGKKKNQIQLGKFNESLDVYKLLGNSNARLIELGSVFGSSRLKFYNDPIGKQARSNFRRAMVFNNPILIELSKQISSQFKHPSGFLAIHIRVGDNKFRSQATQTVYSIMMKLVIDHLKLRISSFNQTILENYQKNINYQNFKLNLKNKESLPCRREKHTKSNLLELNRPLFVATDSPLPEVEPALDIIFKLFPCTYLLQDFHELGLLKKIKPFPNVNSNLNQKIDNLMLPFLDAMIAARASYILGTPGSTFSTFTTDILFPSYHNLSIIEVG
>g372.t1 length 564
MRNSAFLLNYLLASFSLVQSYGYQFQPRDSYVVQNPPPASISGIPTAPYVSGQKAVTAQLKSDANAAIEAFSDSITSSSGNSTTQSSAETARLFQTIVKGAMSYPINQNIGSSATPSQDRLNSMAAAINTTLNSINDAADKILSQSDGALHYSDLKECIGGMVQQGGLHNGESCAINGMSITGVTNIMTSVLKNFGNNAIPTAILKQTAKALDPTFTAIIPAEQTFYDSVNNAITSVQASVSGQLISALNNAQNCFETAMKSDGTYAEKLQITQECNRNSKGNSVYNDLKTLYLSVTNQFVGYLQPNIIDSVHQIADHYLDASDPASDLTYFRSAIANTTSSIAASNAGNQVTYAYSLAKCLDSVVGTTNPQEASNIAATKNCLSKPDGPPASVKQIVYGYIQQIYGVLPSQLAAKIEATGVANLDSSDPQYASKVAALHTTFEQTNPGPEYVTCYEAFVDCLFNKDNGALEHPGNTQTVCLLGDACQKAPDGESNLAVPLARRGISHHNSYLQHLSRRNTNGHPTRASHVTPSVQKAKIVRKYVISTPPRSYLLDSFFKNVYA
>g373.t1 length 1042
MMIISKTNPYLLEDHQQIKRKNWYARLWAYHVLRQKESHKWMGCDHVFHKLCILPSLAESTSLCPLCPATDQVRAPAAPTSSTTPAPGNIPQHRPETIASISAIDDLSEIHSLSPSRQEGSPLPQFQYLSDDDDHFENESLRPRRSSANQHQGTSGTSGPVSGHQHLSNTPSVGPMIDQQASESTRAFPRSAAQNDHRNYGSYDEDEDFMRALSQSEAEHNDQNHDERFQVELARALSKSIDEHHRSHGIQGQEGSPLPQFQYLSDDDDHFENESLPPRRSSANQHQGTSGTSGPVSGHQHLSNTPSVGPMIDQQASESTRAFPRSAAQNDHRNYGSYDEDEDFMRALSQSEAEHNDQNHDERFQVELARALSKSIDEHHRSHGIQGQEGSPLPQFQYLSDDDDHFENESLPPRRSSANQHQGTSGTSGPVSGHQHLSNTPSVGPMIDQQASERRLPAPTSSTTPAPGNIPQHRPETIASISAIDDLSEIHSLSPSRHGGSPLPQFQYLSDDDDHFENESLPPRRSSANQHQGTSGTSGPVSGHQHLSNTPSVGPMIDEQASESTRASSRSAAQNNHRNYGSYDEDEDLMRVLSQSEAEHNDQNHDERFQNHDERFQVELARALSKSIEEHHDSHGIHDDSEDLELALALSQSEIDHQQIKPIDLIHKDTKQTDTVPQSQKYNLAHDKASQWHQSEKQESGKQDSDPKDPITQTQTSNLAHDKASLENESEKPDSGKHDSDLKEPVKSSIVSQDEDGIRKRESSIRQNEDGNPIRGLSPIETDHKNQNHDESSDEDEDFIRALEQSKIDYHHSHGTHDDLEDLELALALSRSEMHHQQVEPVDVKYTDTQKPDFVPQTQKSNLAHNKASQGHHSEKPKNRNQDSDPKEPVNKPEISGHVQSGPVGQNADEIHREEDFIFHKGDRIYHKEDSDEDSILSEEDSEEDEINQNKKIIKEKDIYRQKQDSFYQKEKIINQKKDDNLLYGHSSRGEESVYPPGYEHQYASYSENPIDETTGGDFVNWLLGPPTELLTSGRAHVTWAP
>g374.t1 length 295
MMITGLLLVFLLIQCVVPGVLNGVCNGETGKIDLYDGSSQIINYSELKHLRKRNIEGEEGPSVHPPAEGRQIEAPSGQHRAEEVNKAVKCPICWSTVYPRRKNWYARLWAYHVLRQKESHKWMGCDHVFHKLCILPSLAESTSLCPLCPATDQVRAPAAPTSSTTPAPGNIPQHRPETIASISAIDDLSEIHSLSPSRHGGSPLPQFQYLSDDDDHFENESLPPRRSSANQHQGTSGTSGPVSGHQHLSNTPSVGPMIDQQASESTRAFPRSAAQNNHRNYGSYDEDEDLKQSLQ
>g375.t1 length 1068
MIINFSSSSSSSSSASSSSSPLSSSCSPTPSSSTISSSIIKSKSKSNSNSTSNSNGLYIDPLITLAPTQTNLTKIALKLNKNHSKLNQIFTSAYLRAASTGDSDLLEWLISTKLNKENINRISTPILSTSSSESTKKSRSSSFSNPIQSNQNQNLNSEIKPILPTGQPRQWIDLDARDEDGSPAIILAAAFGHAEAVRAIVDALGQQVVNSRDAVGWTALHWAARNGDLTIVSYLLNHGASTSLVSFTDRLDSSPSNLNSCLNSRPSSSSNLTFQSDLHSSSSMISLSDISNSTPTAQGRSKRRKTRNRGLRPYDLTKHDEEGEVIRQILRIAEQTKTATPLQSRPQSRASLRSIRLAEARLEADLAQSESNKIIQLAEICSKTLEIDPTLLGLSKISHHQASKESNQHQQDVITGLLTSLNLEWEEEQQSEEFHWDRCEPDQMLVCSMEEIPRIFEAVIKTIEPRQARTDRFVPANMLFLYARFAAHMGTVELLEELLLGAVDLIEELIFARQDNMANSSFWLFNAICLLYYLRLDPLLKDLTIEIQVHLEDLINEIYVFIIRDAERRLDKLIDEAILDFESIPDLDVDFEPEGSWRFVRALTAKRNRTLSSRLPIPGFNKSPPKDNNWQPTSLIKPLSSLSSITSSNGHGPRATSLPDRSTPVSPSQKSTKTPILVIDLLSSVLFLLQAYEIHGSVIVQTFSQIFYWLSCEMFNRIISKRKYLCRSKAKQIQLNLSTIEEWATLNRLPIKLIDKHFEPLKHLLRWIQILSTINGNQSFDQLIESISNLKKLNPAQLLKVSRDYRFELNESKLEEECRQYLVQTQQDWDRRRIQKVIQLEEEEKRNIQSREEVLDSGAGEDGVTSPNSVSGGQDHHVHSQEAIDTDEGLKKAIKAIDLAFDNDDYETYRTYDPPMAPECLGELLDSRQMLPFGLPTSNEVLMKLKRTVPFGSIKSYLIPDSPKPGKEWWSNSTSLSDEEDEDEDEDVENEQNHRIDRNTTPTTSTPLKNSDLTDLTASPVITKTRHKSCDSTDCVQKLNTFQTVVPIVSSQVLQRIDLLVFRSHTSY
>g376.t1 length 431
MLRYLILFQIHNLPTILASFSFINHDLLRFALPDFPNRYIGNHTESICQKHESLFFNSENLKYKYDQVSTEPKLEPFQKGFFKSKCFPVPVDDISDEFCIFVNPTINHGKGMVIVASESTLQESFDSGLDLSDDPPNPRAIKVVKAPEKGGMGAVASYKLRHGDTVIRERPIGIFPLSSFWSTPPGQSIRRQAIDHLPIYTRAAVARLHGMGLTLDEFMSDLIDKNVYATKLTDDSETYGSLVLLGARLNHACRPTVNYYVDARTQLLHLSSFGTIEAGEELTVSYRALDMPSDDRRESLKKSYGFDCTCSHCMMSTESRKLSDQRIKRIYELDSISEDEKKSISTDEVEELLTLSEVEKIPWWITFSNLIAAEFYNSNGKTTKVKQHAEVARSMGLLLAGQRWSYLPDLELLLSSPEEHSSHFSRQNDEE
>g377.t1 length 1189
MPIPILHDQLKQTTSRLSSSNTLLSSPVTSPLQPSPSPCPPYLFDLAQADSNLRSGFISREPSLPSIMSMPSTRPVSPDHLPRSPKTSSVAPTHRHLNQLITNINSNNNNPTSSSNPTSPHLSRRFFTRSGPRALSNLCMFEDGLQHYERLRTPSLRGHSRRTSLIHSVPENQSVLKHQSLSNEMFELDLSDEFAERTLRETHWSDDDDDEEDEVDEDDDDDDQEDEEENNFHDRYNPLQRDREASGRGTRKLFRVGDRVGVGTIHQGYKVRDLFGTVQASSPRLAQTSLENHNGSGILEIVRQIGVGSYAVVYLVREVLYDPDLESESALLDSTLSQTPKASDGFASLSAFERAASTRKRASSKVIYGKDFALKCLSKRNLSDELLVLQRGEAELHRSLPLHDNIVALHRALETPNWLFLVIEYCPGQDLFYWLEQARDSQDLESMSSRTTSSAPYFPVSSDTHLSPVDHQMGDGGSADLSVLSLNTPPSPSLLASTADDEMLSRRRLRLISKMFVQMCEAVEACHQAGVCHRDIKPENFIVVDDRQGRSSDSWKTQSTEPQVGPRSSVIVKITDWGLGTSSKACEDFDCGSKPYMAYECRNNLSPTYDPVQADVWSLGIVLLNLLYHRCPWADPTCHDPDFSEFRRGPVTFLRSRFEGMKESVASFLAEEIFCEVGVGLHKQRRISAGKFGEWAKDLLQHMGGGHSHASVSNATIALSPSSARGAVDQRRSIRRSSLGGLSNVASQLFYPVNPSNPFPESLPPSVKLPETIQDDVAKHSSLLSSFNLAVPIPEALPKSIKTSEIMKENLYKFEKISLDAWPINALDVKELSEPTEILADDVLRPKEPIEATEITGEDSESMTCGSKIGSDKSKRRKRGARKGRKLEVKQNGSTEPESPSSASEKAQADMLDGLAEASQSLAREISQATRTMKQTDEVTTTKRKNIAERMMEKFRDGSNPDLQAFVARARAREAAYMGKVKSNTASAPAQLQEINKTTGPNNVFLRSTAMSTSSFGIGSASMSTHSSTNSTSWGTSSDSSFSKPSSTTHWSSASNRRERIQKTFYPSPPSVVGPSTAANVSTTTLGSRQDNGSCTTNSIQSSHHEISQKNVANHSNKKEESKNKLAQLLTSFKRYNSTVGNQLSTTSNSNSISSIHTASNATTAAGTGVTPSATAAGYSFPPLKADNP
>g378.t1 length 387
MVTPQRMRMIVEAFIDTLEAGLKEEGQCVAFFASGGTNLRVCHVELEGNGRFEITQAKYKLTEDQKQQEGEKLFDFCAECLSKFVNDQYVDDDGNLTLEDDIPLGFTFSYPCSWTKGFGNPNVEGHDVGQIFAKSLKKYNVPVKLTALINDTTGTLIASSYVDPATRIGIIFGTGCNAAYMEKVANIPKMAHLGLPPEAEMAINCEWGAFDSATHEHLPRTKYDLVIDETSNKPGEQAFEKMIAGLYLGEVFRLIVMEMIEEGILFLGQNTYKIEKSYCFDTAFLSLIERLAELIGTRSARLSACGIAAIVSKMGYLETGCGVATDGSLYNKYPQFPQRLHEALVDIFGEKGRLIKTYHAEDGSGVGSAIIAAMTRARIAEGKFTHV
>g379.t1 length 429
MALHKWEINSFDITGTFVHSPIDEVVHVEPPIELFPHLKKKLLRLKKALYGTRQAGRCWWKFFKSLLELWSFRCDEVEESLYKYSNGECIIIIWLHVDDGVVFSNDKGYLEKLRNNLEKNLRLKWAHRPDKIMTERYQQEIRRSIIQTYTPLANNDLKTSTSAPVKPTLYQSFIGYLNYIALGTRPDISYTVNFLARFSTCPDESHWTALNHLICYVITTKNWKLTYSVKKSTLDVYSDANWGGEFQRLTSGFIVFLSGSPIAWGSRRQKMSALSTASAEFIALGSATDILMFLLPIIRSFKAVPPVNLFCDNRCAVLVASDNASKSKMKAIERNFFFVNDAIREHHINLQWINTKTNVADFLTKPLQAVQHSKMLEAVLEGKNLGVGTDHQGLMISPRRYRTGAWTITLLDRSQCFHVFSLFYFVLSG
>g380.t1 length 1054
MTTREEKRRQDNPEQYVEQIEKERKQKEALKQKKEEQKKKRELKKKEKANQGASQLASSENPIANPDLKPNEPTPITSQLPSLPLQLIPFIPSPFKTTPPYRDSANIWHSRGDSSPTDPSCENDSSSSSSSDDAITPMASSRIVDNSENDVTARSKFLSQPGVYNSNVEHLKADGSNFTQWTRTLNRVIRLTLGYTAFFDDSQNYTRFTPAEDTCLLFLIQTTVADELSNTVDNCDSSTAAFTALQTNFQGSVRFRQIELIDKLIDLKAESLDIDVQTLPTLFNKLFNIFADLNKIGAGLSPLVESLVVQAIVPPPTTMTQSQLFQNIAFQLNSKTNVSGRDVQTILNSAYGEAARFDNSSISVNPSAMRAWQQHSTRPTANTTNVAPAGIRPRAPPHLQPALHRNTAPPPHLVAASPNCTYCSGTRHWKSNCLVLRQDANLLAPGSGRPASAFARQATPNNRTAWSWSTPIEDNQPNPQPMIRSVTNPVIEGVAGEGTVLDSGATHHVSTSFSNFINFIPLKHNIQLNLASPSASMTATHSGTLRITSGASTWEIPQVLFSPDATGTLISLGQLIDSGFQPQFLSNFDILLCSHSIDIIAKYQKRSWFISRIIPKTTLDPQKSPSHSLMNCYPVNSNDYKSPAYDWHCRLGHVSDKVVKSFLKSYVPEFDLKKWTPFICESFKLSKSERRRERLPETIPKEHNLDLMVTDVLGPLDPDIHGNRFLLTARDHFSTFSFVFPMKKKSEVPTILTNLFKKIKNCFDAYPEFLRSDNAKEYQTKEFQDFLASTGTTMIFTSPYTPEQNGEAERLNRTLGDIARTTLQNSQLPKNLWSYAYKCACYIVNRIPNTRIPESTPMKIWSGNDPNPDILYPFGTRAIVHIPKERRRKLCLRGDSSFLVGYQEDGRGWFFFNPVTKRITASECVDFLDFQGKTLVQVNPNKTINQPTIRSTMALGRIDVNKICEDQDKIIEEINDLKDIAIPTSLKAALQSTYSEKWKEACLKEWNQLTEIDTWEVVEKSNQQAIGTRFVFDIKRKADGSLDKFKARFVARRG
>g381.t1 length 972
MTQTIHPLLTTTEETKNQHFINEQQLLPLPSSTPISINQTNCLTQSEQSQNNSTLATDALLFQNLRAQAQQIGLDGQSLGWAIIQFIHNGQSNGRLSTSCANLIESLLHSTNILLLLPKSRLDQLTSEILLHHILLTAPSHHEATTTCSKFENEHYLCNLNGWKGLMESDRLIFTSPGNPIPLHQINNLDYRLILSKVRPSTSISNELTSPAQCRFPAYHLLSPAFKTITIPRLNCGSSSRGNAAQRLASLFTSKSESEPLTIQVRVCDRELDSLQLDQSISRAVSSRITDALGSLEENVLQIIQSFISRFSVYYNPTKSSTDSNPLTQGSLHLASNEEIAQAIQEMYRVIDHELEREYQEEAGAGGNEDDKRMIIDHTLELIEEVVCVELYDRLFENNEEDEKLSEKIAQLNLLDITLDHLGLDLERREMDDPDTIGTIRGGLDDIIKAASVELSRLQDSECRSPRDKVGIYVTVHKLIVEGLSSLPSIPMKKEGITTNVSSRPLSQQGDNPNEVEMSHTIDRTTIITDSSTMDRSLPMPPPLRSLEKGEPSANDEDLGPQTPKQQPLKTNNLQRPNSSSADLILPLLIYLIIKANPNKLESNLNYVNRFRYERLIKGETDYCLVNFSVSREFIRSFQGLGGYDLFQTSATANPSESLAERSDTGKRLVQTDLSGESTIYGTFASSVKSNKAKHGNTNEVEDAFMAASRAVGEVLMEGYQKVISSSLLDTPVAKLGLAGGPRSGPRTLEDVKKLIGSGSAGRRPEGSMNSWSDRVGLIRRNLTNNERRLSPPQANLVPFEIGSSNSNASNGSNAVKRISSLFQNNSYAASTSTPHHHQLSSSSNLLSQSDDDRVTIGKRLSSLPGLSRLNLNQSPSSSSITTTTTNANFFQGKHPGNLVEGSSQTDGNNSHVLVASTNTQQQSSLFMPPKGPIEKLEKCENSDHLLISDIPVLLADYQRLCKIGRSSGLWP
>g382.t1 length 517
MDSHATLSTQVTTHTALDFSQLVPDSPLSVNHLKLTCCWSEGNNLVLVSTLTDQHHLNSSMMNGFKTSAWVAASRVLEGSETASGSKIKDPPACCSCYNVLKKQYQQLKHLRNLSGAGWDPDMRTITLPVNTWAELLTNKSTAGKDLVRWRTCSFPLFDAISLLIDGQTVTSDYADFGEGSEVVSPYIPISLASPLLRAPSTSSMSRTDNAFESLVVHCGRDDEPPSPVTTELLTNKSTAGKDLVRWRTCSFPLFDAISLLIDGQTVTSDYADFGEGSEVVSPYIPISLASPLLRAPSTSSMSRTDNAFESLVVHCGRDDEPPSPVTTMHTLIPVRTSSKRKNGGSDIFLERLQQLTTSIGCSISNKSSRVCAVELPISLASPLLRAPSTSSMSRTDNAFESLVVHCGRDDEPPSPVTAMHTLIPVRTSSKRKNGGSDIFLERLQQLTTSIGCSIPNKSSQVCAVELLQRDEPTLPADKIFEAIELLRNNNDAEVYLALAPALRATWLRMKIGMGMP
>g384.t1 length 1047
MQRNWILFDYSDDTIYRDHLYRFGSGRSRDEAKHFPTRPVDRDKAEVELTLNIKKATSPEESAPKQKHVRKCIVYTWDYHSSVSIWTGLRVQPILSDEVQTFKALIMVHKILQEGHPITLREGHQQAGWLETCARTIGHDGMRGYGALIRAYVSTILAKLRFHRHHTEFNGLFEYEEYISLKNIDDPNEGYETITDLMNLQDQIDSFQKLIYAHFRGATNNECRISALVPQVKESYGTDAIDALQPLRERFNAQHQNLRKFYYECSNLKYLTGLINVPKLPQEPPNLINSGDAPELPRRPAKTPDIKAVPPPAPETPAPDIAEQARMLREYEEKQAVLKAERDAEARRQAELQARQQHDFEQMQRMQAERERMAQEELMRQQMAGMAAGRVAELEREILAMRGQYERDQMMLEQYDRRVKTLENEMMLVQQNINAQLASKDEMINSLQDQATLWRNKYEALAKLYSQLRTEHLDMLSKFKAMQLKANSAQEAIDRMERMERDMKSKNLELAHKDELERLQRDLRFAEERVGDASRSRSSETSNVIAKYTSQLNELEDDLQAKQNRIAELQRLLDEKTLEVSRISDEKDQELMILQEGMDSTIRQMNEMSINQGDTDQALNAQIDNLILDNQKKLNSIIDSILYACTQRVEDGIYELESTMHAGNDTATPAYTLSLIEKTQTVAMEFSAVFGLHIDGAPGGEHVEVIKTANSMAICVAEVLVNTKGITRFATNEDAADTLVLAGKKSGDAVVKFFNSLMSFRLGVIQLSSRKAAVIQGNGEVCTAFQQLSSTVERLIPKGVKDLPKDGEIGELVEKEMTIAARAIEEATKRLEMLMSRPKNEKHTAVEVQVHDAILAASLSIANAIARLIAAATESQAEIVAQGKGSASAQAFYKRNNRWTEGLISAAKQVAYSTTLLIETADGVISGTHSLEQLIVASNEVAAATAQLVQASRVKAELMSRTQVKLEVAAKAVTDACKALVKQVKTISAKSMEMRDQHDYTNMPTHEFKVREMEVQVSIVTLEKELTDARRRLGEMRKAGYHTEDTV
>g385.t1 length 661
MVSLRSEDGYGFSRLNSLLLQFKSIVHQSLQNSSFSHSYSPKIVYWSYIDRDRLELSDWINQLDQLESHFQHGFVQVINTSSNNTHPFKPTQKPILHDILRILNISLPGRLYVISTADPDLYGAGIQLIKSHPSSPILAYIPPHGSSFELNESISNLDYLFFWDNNQTVRLVKEFHSQQNSHLSPTNSERAAQEFEPLNLILKAHSLSLPLDTLKEYLKPWCSEFNESECDHDHQVIQYIDAAITNRIISISEQSTLDQGNPTCFIACRADTCNPFHLQSECASNDEMLSSPPAEKPELPDDSVTTTGSENSHRSTSEHLSPPKAPIELTDQSQCSTSQVAITKKDKIIKPESTPSGILFKQKHTLDLIENAGRPIKKNKSQPGSITSVPSTFVRSGPSSSRRKYLIGFNNTQSKVALGDFLNPLPSGSLGQEKHANQSNRGQPIAQDHEITKSKIPLGNSVFCERILESNRVDNDHPPLHKLCRIETNNWNHENTCCESKALSGEKRRGPLRLKFSTALLNCSSGIIINSLSIDQRSDGFQFTSQLFSCAKYPDQNETLRFNMSLINPSSYRFHHHSQQEQERKDQQVDQSENLSINHGTNHQIISSHLHFKSLVIPALRRLNPSRLHSCMILNSNLQIQHSSDTHQFTSITPFDLNQVD
>g386.t1 length 155
MTAMAMIDYLMNVDMNKPQFSQADNTDGIGSPMPLDNDIAADKSQDGSSTENETNTIENSGVNPSPDGLSQASSQSATSSDSSQRPCYTIPNFFRNTSQDTSGDSQQESTTSQSKSSQKSACLTAAFESTSTQHLKFSEKQLELDRQLLDMELED
>g387.t1 length 373
MLILSSIVIALTIAQGHLTSPHPNADTYSSGGPITLPPGGGVPPPGSPGNIASPSVHSPPPSNQGSSSGGNPSPPTGKIVSPSAHTAPPPPSKEVYAPSGKVPSPPAGVVSSAHSSPPPSKQTYSSTGPVASPPAPGPASGGNPSPPTGKIVSPSAHTAPPPPSKEVCAPSGKVPSPPAGVVSSAHSSPPPSKQAYSSTGPVASPPAPGPGGGCPVGPVGGYPVGPGSGYPVGPVGGYPVGPVGGYPVGPVGGYPVGPLGGYPVGPVGGYPVGPVGGYPVGTGGGYPVGVGGNAPCGTCGGIGGYGVNGGYGVNGGYGVNGGAIGGGIGGYGLNGGAYGTGTSGGFSSSSEASSESESSQSYNSGYSGIGGFH
>g388.t1 length 105
MLTQGSIVLAANDLVERLEEVQQLLSNNLAQAKEVQELYFDKQTQQALMEYPAGDWVWLLHRNIASTQPSGKLDFKKLGSKALKGPQKVLERFWDEQEVEAILCY
>g390.t1 length 889
MESTNVPIIGEGSASAGIQSQEELSIANLLTVPAKGQKVVKPKKSRITVKTAKTSREMEQERNKLIVNSPVIDQVNVTSTGDSVVVLDVDNLDIINEDQDVSDQPVNLNLPLSENVMISKRSALWNRAMQAQEEGDEGLAELLLDVYNKQEDKTHLNTTTIPLKRSDSDNLIVEQQIKRISKGKIACTIGKTNSHIYFGFPPYFESNVKELKWPIPLTIFNRQWQSQAHAFGTSKMLRDVYKFNEYVGLIEKHRRYVSKIKSTVNFMTVFRYDMMVRHHLFSHHIVKDGIEELVDISVSFPTLILEAKGDVKLFNEEHFKDNPYRIGGERETWDPTTGQPKSSNKTFSGIPTNVTGNFKSLGGPNFSRNQNQSRYKGNKWGPYHNEKKRPGFDRGYSDNRAQGVSKKKILTVFSVKQSEALPTHRLHVLFPKWQTGFKCEMNISAWKEALENSGLLGEYQDVIDGFTHGFFQGIPEHTIKGLRWFTPDNHLSSFEAREKIQQSFQKELNLGRMFGPFRHEEVESVFGFFRSSPLGAFVNGDGTTRPINYLSYPRNDSSIPSVNSLVDKLNFETTWDNFKKVARFTTRKNGVTKAYRQIPTRPDQWRYLCQKDFEGNILIDTRISFGGVAGCGSFGRPADAWKELMIKEFDVITVFRWVDDNLFIENLESKVDMRDVVQRASVLGVITNEEKFTEFSNEQKFIDFIWDGISKSVKLPLKKKEQRIEKVRYFLHYERKFTHQQAEKLVGQLSHVCYILPQLKCYLAEFYEWVAQWVHKSAMRVCPIGMQFDLKIWETTLLSFDKTRLIPEVDPTDIGWMGDASTSYGIGIFIGSKWSQFRLLDGWNLHDDGKKRGIAWLETVAIRLGLLTLLSIGVIKGRNFIVWTDNTTT
>g391.t1 length 1572
MKEQDNQEIAEVQANDPSKYKSNKEAAWERDLKAQKDGDHHLATLLLKLYDNLDREKELMAPKLVPLKKLVSEEVKSISEPVKGEDVIMEKKWKSQAQSFNTAIKHKSSEDSISSKLYNGYPPNSEWTQSITEWFLHYNNFIETLRDVYGFKAYVSFISFNVLYLKLVDLFLANIAGGELIKLYRFPVNPKPHTSTIKDLYKMDDSYNKDKHRIPVLEDDNFLEWQLRISLYLNSKDLLHYLMVSLMEDLVRLHADYVQTGTSASGRSTTRAAVNTETTPVHVLSPSDPAIISSKVRKEMRMTANFVAQHLGTGAFNEIITVDILEKPSVIWSKILKSYAGSTTKNQSRVFINFIWCNFKTTLSKYVSEIRSHMNNLSVVGIKLPDNLTSYIVLAKLPENYWQSVDNLLTDEQLMESTGHVLEKLKDWVHHEEARGGPPSLLTFNSKKQSASSTSNPAANYLNAQLFYTQLNSDNDGGIVLDTGASHHMIQQKYMFKQFSPLDCPVATGDKNSILRAKGVGTVMLASRYAPMELKDSTLKNNMLVIPKNPGIANVFLSKMPKNIQWHSRLGHPDSTRLKMMIPGADADGLCEVCMITQSVKSSFKSSFDEANEVLHHIHLDLVGLMATATPSGYSYFLMIVDQFSGFKYMFPLKNKSDAYINIKSYIETAQNQTGKNVKILHSNGGREFVNNSLKEYLLTKGIEHRISPPYMPEHNGFAERENHTILDKMRTILVQKVFTGQKPKYDHLRPFGCKAFCVIPKQLRTNKLNVVAWEGILLGFVNGASAYKILRLDTQQAFISKHVIFDELVFPGLSGVQLLNPSFLLIDSNNDSDALAHQGQNDNDQVIDNHIEDIPAENNDHQINAQNDDVTDTVDEVSPDPEVPIQPKRLKLKVIGPRHPTRINGNIDQLNVLPFRRRPKVLVVNSGGDVVPRTYKQALSGENKEEWMEAVNKELGGMCELGVWSVVDRLDGQYPLSCVWVFRNKHGVDGKITERKARLCAQGFLQIEGLNYGQTFSPAGRLNSLRLLVSIASSRGWQFQQLDVRSAFLNAPIEEEIYLKVPPGVNEYPTSKFLKLNKAIYGLKQSPLAWYKRISQFMKSIGFKISVADPCVFWRDDPAKPIYAYIHVDDLAIFGPSVNNFKDQIKKEFKMKDSGEADFLLGMKISRSNDRISLTQVTYVETLLESYDLSHRYPTSTPLPVNIKLTKPTEQEIGEFVKLNENYRRLVGSLNYLRCATRPDITHAVSVLSQFLENPGIRQWESGWKSKKQPTVSLPTTEAEYMGINDTAKEVCWARNFIEEVFNEKLVATSLFSDNKGAIDLANSNSSQNHFRTRHMSLRLHFIRELIHSSKIKITYVPTNEMKADFLTKSIPRFQLEKVLDCLKISAIEEVSSQQVGVRHCWGGVVCFFSRVIFLFISFTVLIYLKLVDLFLADIAGGEFIKLYNVKLFEKHRQNISTIHSTTNFKAETDVKTKELFTNNPYRLGGERENWDPITGKPKGGKKDMNQFKEANQNVRGGISGSNFGRPRYKGNKFDLYFHEQRKSPYLGNFPDNRQGSSKDKTLSVIIIIIL
>g392.t1 length 930
MQRYVAATGAIDHKVNHEGRTSLLVIISLTKKDKSSEKGLIIIPALTGSNYSVWYSKMIIFLRSKHLLEVCLEEPKILTDEVTNKMNDALVYLSSKVDDAIYNSTFPDPEKITPFQIWTSLKERYASSDIYSLVCVWSAWEKVQYVGSLLIFVNQKDHVFNDFKTIGINILQKFFSCAIICRLCEKRATLMDSLIADVKLLNDPLQFLKKLRQIANHEAITIIPNPKGEGSSTVALASNIKKSKFNNKRPFISCSGGKHNPQAYHSEDNCSTIHPEKQIKKNKNETAHLSTTVVASRSKNNSVDNEDSNSNNLSAPSFYYCFTTKSASANSTMVLDSGLSRCLISISQLMKNKLVIKKDVDNFEAIFHNQKLFNLNLINNLFEIKGTITPLSVRSTTLLKIAVPHEDKFIQDKMCSSCMKGKLTRKTFKNHFDTTSAPLQVVHGDLVGPISPSSNGGARYFLNLVDQFTGFISITILKEKSETVKYIEKFKILFENQTGEKLKKIITDGGGEFCNQNLSEILSSNGIQHNVSPPYTPQQNGVKAASAITNCLPSIAKSRSSPLELMFKVKPKINFFRPFGCKVWMVKPDVNRQSKFDSISWEGVLVGYENDYSAYKVIQLDDKKVITVKHDFFDEDVFPYCSALHKSLNKLNEENNLPIFLDLPILPFDEEKVLPFEDEVDNQLVENKEENVQVDVFEDQSNDTDEIQRSRSNKIINGKIESANILKYSRRKALLTLATEIITPKTHNQAMKSIEKEQWTKAEKKEYDNMKNHKAWLEQSLKSTDSPIPSTWAFYFHAKYAPTGKPASLRLLISFAVSNDLAIHQLDIHSAFLTCPLEDTVTMLPPPGFDGSEGVVFELKKAVYGLRQAPLVWYKRLSNFLKSIGFRIASSDPCVFWRGQSKNKPAIWIFGHVDDLVIISSNPEIFKKEI
>g394.t1 length 483
MTRCMLQKAHLAQEWWGEAAIMAAATKNALPSQRFDAISWEAILIGYSNDYSSYGVVRLDDKQIYITKHAYFEETCFPYLKSINESQENFNNNRFPDFYEEPALPFMEEELPIEEEKEENLKNQMERKAIKDVNLKIDQSNIINQSRIRKAVELLSDVPKTHNQAINSQESELWKEAERKEIQNMKEYGVWTERIRNNEDQPIPAMWAYRKKLGEQNEIIEYKARIFAQGFKQTNGLNFDNNLKIHQLDVKSAFLTAKLEEKVMLLPPPGYDFKGIFFFDLKKAIYGLKQSSLAWYKRLRDFLLTIDFDVSVSEPCIFWRSSKSQEFTWIFAHVDNTVIISKNPMFFKSEIKGELKVKYLNEARFLLGMNIIRNENSLVLNQEKYIKIKLNEFNINEILPVKTPMSINESLNKATDKEEQECLKLKLDYRSIVGSLNYLSVLTRPDIAFAVSSLSQFLNKPSNNHYKAALRIFAYLKVTKDSN
>g395.t1 length 374
MPPKKNTQKSTPNRPITTNTPQSNPNPQISSKAQKKPQGWEKDSINNGPSSMQILLDWITTPGNYDRWRGDTKMGTTKETLIGEIVAIMKSNEIHHRDNKGVRKKMQELQDSYTKASDWLLNTGAGVQEKDIANGTSKIMKSNEIHHRDNKGVRKKMQELQDSCTKASDWLLNTGAGVQDKDIANGTSNVKAYLLKVCKYYDALHPVMSQRSVTNPIAQTNTEIDDMPNLIQNEPNLNKEVESIGSPDYPLDPVLNCGDETILESLLPSIPLDYESQSIQATDEKANTDEDDTNTTFCQTASQSHPSNHSNTQKISAVLEDKMRKKKEKSLGGVEKTLNDAFEHHIKCLEAYEARESHKMELEEKKIVDQEKQY
>g396.t1 length 103
MTYNPIAPVYMEASIALGGQSSTFGPSYPRSAVQKQDPPPPPRSKTDPSSSSESTGLLDNPSVKVKVFPGLLDNPSGKVKVFPGEKTIDSYKTGLANPVSTSY
>g397.t1 length 1112
MTYNPIAPVDMEASIALGGQSSTFGPNFPRPSVQKQIPPPPKVKKMEKEYERLRKINTSEYDSEDPGPSYPRSAVQKQDPPPAPRVKKMEKEKERVRRINTSEYDSDDPEEVENPNPRNLEEELRQAEPGRAFIKIKNENLRFEGENFNTFIRRYERAAKACGASGWDMAMQIDRFVIGDDLLEEMEFMEGYESANGTIPNWTLLKKNMEEAWGEIGPAMKHTLEDLMELAKEWTQKGGIKDFKEFRNYSTSFGKIRRYLIANQHVEGDQTIVSIFLSAFTRDLKKNMEEAWGEIGPAMKHTLEDLMELAKEWTQKGGIKDFKEFRNYSTSFGKIRRYLIANQHVEGDQTIVSIFLSAFTRENQKGIRKELRRKGKGRYGPDGFWVPPGYEDVVRACEEEMQDDPGEGTGKLKLVRACEEEMQDDPGEGTGNLKVFTDSNKIMQKNLDQKKALDKGKAAREKMVSENTGPTLEVKVDSLADSIKTLTQALTQKNQPNEYSRPNNPPSKPLYEAKPFRKIGRDYYLPNGNLIPYNPSRPIRHIVAPESARVPKFNNLERSEGAPVTILKKEDNQQTNLTSFLNKIEWEPPQIKSDSFNNPLKMKNKTXHIVATESARVPKVNNLERSEGAPVTILTREDNQQTKLTSSLNKIEWGPPQIKSDSFNKFVSNGATTRGEASKQKKVRIEEIPMDIDKEFDFPGLVHESNPVQNTKSTPSMVCQEDPEYKEDPCFFSCALGFVSTEMEGEKVSFLVDSGSMVHVIPQSLVMDLELAYSEVNLPMSGVGGERCDIVGVIENCPIVFGKFTARAHLFISPQVKKSILGRPFRFDYQFSPQLLGEGFSSTFQSRLCENWQEGRLWCMTKYKPVDKEVKPVNEAIPQALNPPLRRPELSRNPYHTILTPFPPEFQPTQKVTAESWQKRPIPITGSAKEEFIELVRERVKTGLYEPSTSSYSSPRAVLPPATEDFVESFSGRACHGLGDIMGGYDERELAEESRPLTTFDTPLGRFRLTRLPQGATNSVAVYQAQMMWTLQDEIPECAGVFTDDGGIKGPRSDYGGAFLEENPKIRRFIWEFAIALERMLFRMEEAGLTFSGKKFACCVPALDIVGHAVCK
>g399.t1 length 158
MDTIDLNLNRDQIKNQKNSLCSMYSDYKFLCDQSGFGWDAKLSTRVQATKASEVTKGLEGLIGAINQAATSSKEAMNVIATGMMKNPENQSPNKPQSIYAQALEVLSGLFLNEIDDEDYIQFVSVLAEEENADIFLSLAETSSKSICRLWLDKQACAN
>g400.t1 length 1176
MLSSESEAVRQSIISSLFSPHSKGSAGQTGQAYISHCKTWEESPGAGEGKPRYILLAVGTTGHVFLHKSKRNANSSFSIGKTWDIIDLRSVELIDDSAFRLVIGQRSYTWFAENLTERNKFVNLLIRSFKQYSQGDLPDLIGLPNNDYSSPAYPSLPPSDPLPPSSSSRARPINPPTSPNPRQIPSSQPRPMYTNQPNLRTTSPTSNSNSAHVAPPHSTPTPSTHTRFSNTSVPSQATQNEPRRARTHTSNTVDSPISSPKYSLQSRPSADEESRAVGTSVSPQKPGRPKVSMAGLTLNSRFNSRTGSSTPESPVASRIISSPLRPNLDRPTTKEQRISKETPESARQYPVDNVKDSAVPSPLISAQKVLKKNELHPQTFPAAEKSAYEESTTKNQIGGANFDIPDVLSNVEEILEGFHWQSISSHSNKDQLANFGGSESVSQIEQQLMSELKALELAEIHAIIENDDRVGTIVTYLDESLAELDKMEALFSLYRTQLNMVDDDIAHIENHNRGLQVQISNQRALLEEIENIMQTMRIPDVALDALTKEPLDSQRGIDELEKAATSLYKAILSVKDLNNVAAVAAASEDKVTQYKRSCQQFCKRVYEFLIVMFKYQAELILNSKSNLKLKEEMKLPTHSSMEKYLERYCGLTLFVKEMDAPRYQQLCASYFATVSELHKSEILEVLLLYRQTIRMPNEEGLDATFTAQFSPTATKTIVPRNPLTKFDKKEKKDVNNSTEVSTAGEALQKFLIELVPHVQHEQNFVIDFLHVHSFLEDDGDTLITYAGYSGLEGYFKRAALNHVQKATVNTKFNDILSVMDLIFGFLPGEIKEWIEAMVAMDPMQIVSVMLALDLILGSSTLVRSEFMTKILEGQQRRSLNFFETTVKEQLKAIETTRLTVKKRKGVVSFVSTFPEFVQRVERQFKFVDSVDSPTRKLVNQLYEKIIQSMFEALQTMAKSEDDPAANSSSVGSQEDRDKHRLNYHTLIIENMHHFVTTVSKIEASALKTSLEKAKEQYDHNLALYIRLVLRRPLARFLDYFQGIEELLRTTEPSQISQLSQYTRGSIKRIISALDKKDIKKSIESLSKRVDKHFNDVINPSAENSVVMETVWNACEKELIKMILDWQSVLDKCYNINHNSNSESASIASGTNEKSTIKFEFSIDDIKYAFQKYRPGT
>g401.t1 length 345
MVNVISQALSEDLGLQMVKVSIQMKGVGGEREYHKEGQRLSFEAEAGRVVTIPLAKVGHGRGWDRRKNLLKMNLGQINQTSANLFCNPLLEIFVSLSGGSSGQRPTRESTSANFQQPTPPNQPFKRPLMPDNTLAREVSKTHSTRGDGHTTVCNLPPHMATQGGLTAHTAPAVAPQISEAQPLRERQIKLDTDGKQFLAWTQSLKEINWDHLGGEDFILKSNSNLFLERVGHTIILASVHTLLVSDLQCISTSFEIYASLQKKFKKMSHAAHMNIWRQLIQFQLSQYPSSAGMASHLRNLITDLTFLGVRMGSDMFFAFVLKWGVFQDDQLKTELKCRCEDFVQR
>g403.t1 length 758
MVSDRIRHFRPESIVYYRIRQRVLAIVYDIVFGTPVVVYDNSGGARYCIRYLYDKDNLSAITKTIPLVDSTNFNEWLVRIQIFLKHKNLLKYCLEEPNPTLSGAAEANVSAKRTETALILISRISSEAFDAVIDIDNAEDPYHIWKNILNRYDSQSFNNKARIWLKFMRMEWPGDLKIFVQECRKMLNEVAMVKLGVPANVLCYSILAKLPKHMWTIVDTMVLNESLVSVPEATLSKLQEFFYAEETRKPEMKNEVNKVKEESAAALYQNTNTKKFYKRNTNFCSQGKHNPLSAHSEDKCWQLHPEQRINKATQSHSTEAEVTPSFHTATVIEPTCLLSQSDAKPTVLDSGATHHMLNNHKYFEEMSPANFKVSTGNNKNNLEALGIGTAAIINNHGVKISLQDALLGHPHDTYLRKKFPEAKSTDWEVCTLNKMKHAPFKSHFKSVSSVLETIHMDVVGPFSTVSISGSSYFLTIIDQFSGYKAVKFLKQKSEVLDKVKAFKSEAENQTGKTIEIIISDGGGEFNNSEFTNFCSEAGIIHHFSPPYTPQNNGMAERANKSIIEKARCLLSQSKLSSKLWAEEFNKKFNYDKLKPFGCLTYYLRSERSKSSKLEATGDKGIMIGFLNDFSTYKLLSATGSLISTREVIFKGDQFPGVSKKELQSEIEPFVLKIQESSSNNQIDEIVEQSERINENNDISIENNDALEEQIRPSQEINRDILTRNILNYDRRGNIINVNLVESYFSEPKFYNQAINSDQ
>g404.t1 length 120
MSIKLEKLYFPEKFKIVHDTEGEFMSKLISLQITKTKAYTSVQFAAETGPNCDGAHFELGSELVYMNHSCEPNVAFELCGGWNGLLDRTWTLRSLVDIKKGDELTFAYFSTEWDMERPFE
>g405.t1 length 87
MTCSINLQSRSKSVKSCQISLDSKSFDLILVKDIKNYIHSKYKLDTNRQRLTTIEKKVLEDDNKPLSEYALKEGGQIIFKDLGPQIC
>g406.t1 length 474
MTNTPGYPGQLHPIAFTPGYTTSPGHQNIPTSTMKAGNLIPPMVQSPSQFKVHPAMNPLPRPENDTGGRLLSPESHIGSDSDQVDAITSQSQAFSGWLLSPESHIGSDSDQVDAITSQSQAFSGWSISQTSPPSQSQSQLVSGWSVSQRSPPSTIQSLPTNPNFDQTQTQSSISITSTSETQNVPNTKNKPQWTCMMERSALTLYAQATEEGKRSDGGFKSDVHRWVAAELNKQYPGMAFDTARCKSKLSQTFKKLHDAFQTCCESSGFGWDDVRCEVKALEEVWAAFLIRQRVKKVRVWVVHDVRCEVKALEEVWAAFLISHPIAQRFQNTPFPEWTKLSTIFGTAPTGEKSKSMGCPEAASHGPPKDKQAGQFSRDAIEPEESADKDEDDVSGINKHRPRKRNRPTTGSGFESAVDKLISAFASNAAVVDKLISAFASNATHSSSSGSQLLGGFQLADEDAVCQAIQNFQSG
>g407.t1 length 133
MMCRNKKTLVHLNLCPKSLLGISPISYALTIKVLHPCLKSSAQSAEHSALTVQKFFNDFFTFDDNSAHIINADPIEASWQSESVRQSRQDKTWTIKWCDSIALALWQQYQEYTGATRQRLARGGTRKAHTSSR
>g408.t1 length 112
MVLYCLVEVDGGVMNNSSIQMFFGQQIFGIVTDNGSNNMTMVEEIKKFKCKNNNGQDESDEEQGDEDQEEDINKDDPHNLELAAELYDKAEVELERDDIEGMSDEDDDNWYT
>g409.t1 length 767
MPVRHLDSYLYECGLIHTAPITALKDTRIGIDAQHWFKNLLSHPAYKEPFVSVTGGAALNVYQHMERELRLLEQNRIKPVFVFQGLPPARRDRPFFFLPNATDAHENPFLKLRTRDKGWEKYVSGDLEGAKALFDQSSSIQPNDVFNQIHRLFRTRQVEYLVAPYLNWAQLVYLERHPRKPYIHSIYGSTELFLFDGVDKVILSIDFEKSNIKFASKKEILHETGLTSEQFLEVCILSGFDFSPIFPPFIERPDHSFKHAIDLVRRYQTGLAAVMAYSEHPLVIKFGYFDQFCRSKCMIKFSLITVAEEGKVVPLSIGSPNSSIPPSISDIPADLHEVFSYKLPDEVYFQLCRAMVSPTLLNVLLTGLWVEQPPLCGGETEDYCSFVRECLTENPSSPRCVALALVLSPLHPFWQKKPVSAIYYFDPHNHYTIPHTSNVTLSLIEKISNWNVPAGVVEEELKRQNSSTIDISLCLGATSQSHLAGRTRTPRSTLATNHKPLEKKDEVVANTIWRFLELRGYLHPNHQHTVQGKALYMALKEAKVNDKLQESLLIVIEMLRMGCLHANWFGGRTWTGTAHLGTEDDKRNMLLVMRVLSIAPLSFKPMAWQGPLSRDLLTFNSFVRSLSKSMRLLVESIVLSMVLRNDTRRSREDGMEVSLSLPFQVEPNTGMGILFKGYADAIVCTKNEIENEENSEELLKELKNDVLAGAQDGFPMVRDVKAELNRGFRFWDAVMKIVRILKEEKVINSKLSDGFEKANQWLKPLRL
>g410.t1 length 1181
MSSYITNTATSQIQISSQPKEGERLLQSAGYTHLLQIGSAADLPSLGSSPVWRRVFQFQETVGTISDYLFTKTGKTGTTEEDVSELIDTKNPTHLAYLGVQQLLAGRIPDNIETVTNLLSSIFTPLDDRKMLLEDLVGWLATAGRSRRHGANSLVNGVQGQFINLLWNDLPHPPTVNLAPEHRFRSADGSYNNLTGFPLLGAAGQPYARSVKPCHAIAPDVAEPEDFFDAILRRKPGRDGFKPHPAVWTNNDSDPNSPMDDPSSATDRPADTDEGKTGGSQKGGKKEGTPNETQQKRGKSKQWQNKTSSYLSLDPLYGINEEEQKKVRDQTEQNLGRGLLYPDTFASTRLLLMPSSSCALLVLFCRNHNRIAKKILELNEQKRWDSNLGEIKTKNASEKREEESRRKKQDDEVFGTARLVNCNYFVQMILHDYLQSILGSVQADSDWSLDPRTQIKNLLGSTPKAVGNSVSIEFNILYWDALNEEAFMKSLQSLWQELNAGPNTDNRKWKLSKYEVNPSPTGGEETIVQGTYERDPQTGMFKDEDIARILRDSTNEVAGAFSARHTPAVLRWIDCQGMRTARDVWRACTLNEFREYLGLKAFETFKEWNSDESVASAMEDLVGHPANIPLHVGLHGEEAKTPRLGAGLCPGYTISRAILSDAGMAILFNTFKFLELTFLFISKKIVALVRGDRFYTDSATADAMTDWGLNDCQPDPRDGSYGGMLQKLIINNLPHQYAYNDVALLFPFMVPEKIYRILSDISPQKALNYSIHPDNSVPVGYRPHGDYRDHAEQIQIERMEELFGIPNMRSRASTVYESLDSVTTKEEWKMFDKFLLERIKQCSVRRSPINQDRTVDICRDVVNPMISGWLAHIFGLVETGLHSKQLLLTALSDVYLYLTEPQMTYKSRSAARVAASGLAWQLKYHIEAEASPTSIGTLIKKGAAVITVGALNMLEDTIKFISGQTIMRNVHEDARKFYHNLREQNHLKGNLTVDKLAADCLRAVATLAYTMTHGAAHALDHLIPPADQKSGSLDSQVFQGLNELISLEHEDPLSFHKPEIRFRYCKYGLESTRLNHWDPNLRGLIFNKGSEKKKANGIGIIDLNYSPGRNMVEYQKLLDYGGHCTQFYQEIIPVIINRVKKLNQVRKAPGRQGQLSKIPILDSVSGMPTMHIRYDGTKTLT
>g411.t1 length 1113
MKQFNQEIMLNINMNKNDIRSLKVELTNTGKEINIKLDKEEIPVKKCDSAAQNSSILRTPGPDTKDRKEIIELTKLLPPIKAYGLPEEILLVRLPRLFEGVALDWFVNKREIVGSKDWDYWKESIKNQFGTRIWRKRITKLFENDYFDPSKDKPHSWCLTQKKRLDCVDPYLKPSEINERILGQCRGSLEHNIRCRLELDSDLTELIGVMEEVVEMTGISRKFAPKSDIKPEIPKEKSVPIKKENIPECYNCNEKGHKRPDCPHPRKKINNIEADEEDSNSDHQSDFGIFLDDHRMEVINGDLRDSDMINHIEGESHLPQSWDFSQKIKHISDAKILHSKPKEGMSYTMGQTTFSKVLFNQIPVTVLLDNGAFCSCVGVKFLSSIEKNWDQYLLPSPKAKFSSCNSAMQPLGVISVPLIFPHSKGSLRLQIEFVVMKDTMSDYLIIGNDALLLYGIDIIQSKGRYYTIGGEWNRKYEICNFNINKNSPSITKDTFFNDYFKQAAIDPILDKNQELELLELCYQKSSAFCTLDAPIGNVIGHDMEITLIVQAPYPTLLRRPPYPSSPKSRMALEEHIKELINLEVIRKVGHNEPVDITTPVLIAWHNEKSRMVGDFRALNINYTKPDYYPIPRIDHSLHNLSKAKYISTMDILKGFHQIPIKKESRKFLRIICHLGIYEYLRMPLGIKNAPYHFQRMMDSIFGDHIRQGWMMVYIDDILIDSDDWKEHLSRIEIVLNAIITSGLKISIKKCNFGYGELKELGRIVSGLTLAIDQNKVAAVLDKPMPQNKTEMQSFLGFCSHYRQHLENFALVSKSLYELCGNDTLFEMTVERVKDYETLKLMMTTAPVLSQPDYNKPFKLYIDACLDGLGAALHQEFIIKDIPQEKPILFISRKIKDTEKRYGASHMECLALIWALEKLHYYLEGTKFEVITDCNAVRTLMNMKTPNRHMLRWQIAIQQYRGNMTIVHRAEEALFSIVKESYSKDSNLTILVDLLNTDQPANEVVQSLQAPYLKIYQEGKFTLLDGILYYRGKHSSVIVLTYPTQIKNIMNECHDSAISGHLSEERTITRVKSTAWWKDWKNYVHQYIETCDVCQKSNKQTGKRFGLSPIYRNM
>g412.t1 length 787
MKGASDAQKEVLISGSRRATQALNVAVRFLLAADCPSTSRAFFPDRAPGNAIGGGVLLRRGYITHLRMGNTITFRPPPDNLFLAMDMTCASFLDARPQDNPANSLADLCGRILNVPVPRLTQLREEDHRKLVKVLKRMKIDIKRSPTDKGLTKSIDHFTFTNSLNEVFETDEGKTSVNDFFLKVWSNKLRFPDLPNVVTIGKGKKTVYPMELCSIRRGQRYILKLNPDQQSSALRFQTVKPHERFNQIMMARQNVMNDAHAKLLDAYGIKISRDFVQSEARVLPPPVVEYASKLQIPVSNGQWNIAKPNLRLLSSRSLNSWAVVICTRQRIPDDTINNFTRGLVAKLEQLGVQVIKVPPPIIHLQGDSPRQVKEALEKAGKTAWQSFNKVPPQFFLCVTDERSRIYGTIKSEGDHFANRGVTTQCMVLKHLKSAKDQYFSKNLKIGGLNHRLVDLEGADLTHNNLSSKMKPSIAALVGSLDRTMLRFAPAIGAQPLLEPADPEGRPRSQEPIEMFRPLLFNLLDKWAKTNPGLKCPKKLIIFRDGVSDGEFAAVLEKEFKAAKGKLSFFNLRASKMCDTKMILAPQLFLSGALEDIAGQPDQCKLTYIVCAKNHRLRMAPDPANQDRSGNAPAGTVIDNKIGDPFLFDFFSQTQAGLQGTSRPTRYIVLQDESHFSADNLQALIQIRPPEVWDLPHPLMYVNSLFHHIVRYSKLTNAFTFVYQYADIVASRAKLWLNLDDDNSTIASGSSGRDQTAEERAHDFEVYRDRIGAMMTRLEMLDQQMWWI
>g413.t1 length 126
MPAYIVVIECSRRRHRYFEQVESNVNRLAVAAIACSLNITQNNTIGITYAADLLRIQRHVALQMITCLLDIYRIVLYDWLEGEKGSSAMMLKTADLSLDDLCELKEVNVIWDADIYVYDMLLLITL
>g414.t1 length 386
MSMLFPNMASLANSLTPNLGGLNQPFPSLRVASIVDDAKSKAKELENKSKSGLEGAKAHISSEADALKSKVASSIGGSAASKGGIELYSSKYYAACAGGGILACGITHAFVTPLDLVKCRRQVDKTLYQGNMDGWSKIYRAGGWGGLYTGIGPTWAGYSLQGACKYGFYEYFKKTYSDLAGPENAVKYKDAIYLAGSASAELIADAAYVPFEAVKVRMQTTIPPFATGMGDGFKKFIAAEGTGGLYKSLGSLWSRQIPYTMMKFWSFEATVTKIYASLGKPKDSYNKLQQLGVSFVGGYIAGVFCAVVSHPADTMVSKLNAVGKEGSAKPSVGSIYKEIGFGGLWAGLGTRIVMIGTLTALQWLIYDYVKVAFGLPTTGAAEPKKN
>g415.t1 length 333
MTSEDKLKNLVSIEDDMEDDFDDLLEKFNNNNKNEIKEENSDLQIENNHTINTTQSKKSNELNEENKNRKSQEEEEEEDNNNDDFAQDLAEGMEALLAGINQEDDGEFKKHLEALVTGDQNLIGANDLLEALQQTETSSSTHFHSNSSSSSSTDKKSNFQNQKIPNHESKNFQEAIMETMEKLKQSEDSAKAKSGPSGTNDEDEKISALLENMLLGENGLPDENQLQTILQSFMEELMSKEIMYEPLKDMNRLFPDWIKENYKKLNKEDLERYEKQSKIINQVIEKFEDPNWDLDEKNGGEKFIFRQKEVIDLLTKMQDCGPPPKEILGNIPA
>g416.t1 length 375
MDALFMAHPESIKLAHCFHHVAILDSTYKTNQYCLPLFQIVGISLSSKSFTVEIALLLREVDSYYEWAMSCLSRLMWNEERFPNVFDTNQERALAKAIKKFFPNLTHDLCIWHIKQNIVAECRKLFSSEEEEDVTDQERALAKAIKKVFPNSTHHLCIWHIKQNIVAECRKLFSSEEEEEWSQFLDAWKKIAWAPTVEEYNICLKALSIVLEDREGVMEYSERNILPIKEKFMQAWCGRVAHFGNQSTQRVEGAPNLLKKYLDQKSNADVVDMWLGMNKLIGEQIHLVQALLDDDKIKCLNDLPQEMPCSHEIDVILAGRGNLVAKDFHPHWRLEYDPEPHVSLVFIDIGSVWFFLFLLDYSSLNLFVVGLFTFL
>g417.t1 length 353
MKHYHVWNERKRKPEDQPIPSTWAYRKKLGKKNEIIEFKARICAQGFRQTYGLNFNISYAPTGKPNEKVTLLPPPGYKCPQGTVLELKKAIYGLKQSSLAWYKRLKAFLESVEFKTSISDPCIFWRNSGNREPTWLYTQVDDIIIVSKNPEKTNDTILSNQKQYIERKLTEFEIDKINPAKTPMQLLIPLLSVLTRPDISYADIALSQFLESPNETHYSAGLRIFAYLKRTIDINLTLRKTNDFKMIAYLDADWGNCLIIRKSVTGFIILVENNIILWKSSKQKTISLSSTEAEYQALSDLSKETVWIKNLIEETQIFRIDESVYFYEDDKGTDDLAISNTSQNNFRTKHMDI
>g418.t1 length 368
MAGRSQSDTTESLDDEMYHRDLALNTLKKMRSFPLHLDVSSVDKHFDTNLNFMCNSNCLGNIFSQTATLLAGLKIAINSFPNLFEQLNQSQSSTPSFKLISRNVTQIRRLLKQTRPVFKPDYNGMTPTPVDCYRLIWSNLENLTMSMNKLMMGICTDLCDSVMSSIKHFNSFRELKKEYQSKEYVNDQLVRKVNHSLDRIDQVIKFSTRSPIKIIQDFLQEYIKPVGEVIVWLSVLPVRSSERRRRHYWFFRQPPDEKTVQVSQLIIIMLKLIRIFLKKLLKTDQKNTYLLLAELEHEELRNFLNKIIYIADSDIHDFSFLLSSIPEENLKGSSSPSYCLKIEFKNWLDIWIQQYTIAHQKLLSVSQE
>g419.t1 length 155
MKALLNTFFCVALIPLEEAHNEEEIIGVSFSTGDLESEVSLAAQPTSTMKKIPASPSQTGKLPGEATQPPEGDVKLPVFPSLSAVELSPLEEFQCSFLEASNEPEEESLFREEEPLFREEEPFLRKEEIQLTNEKSVSNDEPLSNEEKEKSEKED
>g421.t1 length 261
MALFERLESSQVMQEEGFPGCIGFVDGTTIPLSQKPAMDGNHYFDRKKRYSVSVQLVCDHNKKFIAYHAGFPGSCHDSYVFQHMIIHQDPQSHFDSQQYLLADSGWDELYEDQEPEPTSEIFNSQYLLADSAYASGQYVVPAFQPSSFDTEHKTEFNYYLAQSRVWIEHAISILKVRFSSLREMCIQLRNPKEMKAVVRWIVSCIILHNLLADLKDGWDELYEDQEPEPTSEIFNVSSTSTQSNDLRSQLIPVTLAFFNER
>g422.t1 length 191
MDDFANSSITSTSFSRPDLESNPFKYPETINDPVVDNEFNEELHPQNVKLLTNFKILVSDKIKSKIKVWVAVTPKCDFLXKSNLATVENEISFNNGVNQILALDQSKAGLNLRIVHPLSVSKQAHTANLLAKNAACDESQHKSTAAKRKASQTANSTSDESQIESKLDAEEFESINLYMRKIFDKYSVNNK
>g423.t1 length 255
MECTRCAESRQSGKILGCYQPTPSGSCTECSRTHHACSFRPKTKRRSSNRQPSPGPSRPRERTRRADSFVVPDSETIPSDHSTETPPSARRWRDPSPPFSPRRPRSPPPRQFFKKSPVERGTFHDPAPKKAEWGKAAREWAARKGVQTPAWTNRGFANKNPPEEPRQAENENHNKERQAPTATPTPTTSPAPEAGPSAPALAPIPSPPERPPPGSFVGIILAAGQWNYQKLSNARSLNPYQGRRRCGSSYGNQTT
>g425.t1 length 661
MNLAHWVGQTEKKACTMGSLPPRLFKKKEKRATASRTEIITSSVGEALGNTMSGDMLQVPGHPDDSSTSSRASSARGEGRSGSFQSTNDGSSSIAIQGGLTVGSLGNTMSGDMLQVPGKKKEKRATASRTEIITSSVGEALGNTMSGDMLQVPGHPNDSSTSSRASSARGEGRSASFQSTNDGSSSIAIQGGLTVGCISFDVMSTVSEIPVQASSVGDNRSQTGSTDVIRKKLVTGGGHILGIPHQKFKSLNNITELEIDIFKLTINLFLKISVTHNQSETSTTDFIGQQLIEQAPNQGVWIEALQKGVDPTLADDRSETASTDFIGTKCLEHASSAKVSKERGSSSEKSGDSHAQSRKPYYRPEVVAGGSVESRLRTHKQVDPSYDQSETGTPDKISREFVDQGQIGETSKERVSTSEKIHPSQMANDRLEIGSMHFIGIKLIEQSPMTVPSKEVASTSTEKPSDMQDKSMMLGWSSVSEADKSIISGDMTQAIEAANIGRNKWVALHQEGIDEQSTSGGDESDSQISAKSGMTGPILQDPSWGGENPVVPIPHFNLLPPLVPHSGSIGEQNSHKINPWDDQTGWAIFNQAITRYQVSTMEEYDWGSEWNLDKSNVNFKKVSREKIKETFGGKILEGKKDMNEGGFFKTFPIHQYSWITD
>g426.t1 length 408
MGDNNDVRVDYNNQNASQHPNNFTETEPVADHTNQAFQNDHRVKFSTASKSVPKYHPKPSDFSERPPNWRSSAFSVPKNKHAPGHHDLVIGGSGTGKGGGKNYGGGQNISTGVNGNKGGAYGGEGGQFCGGGNHGSGHGEGNNNGDDDDENNNSPKQDYVADARARHHANLRKKESAAAKRQTNKEHLDQLKKESPLDTDLMRKIVHKHEKILLGISGETLTKLPAIPTEEERSCTIKRGQDNSFNQPIDTAPASKYNDCYYLPKHNTHDIITGLLETHFIYLQDVWKLIKRNGEEALEARRARNRALKARQRLATRQQEWSDMYGFYELAAQLSNPAVSSDTEEVLKSFNERLPAVSFKDDPQTPSSLARQVYEQSWLANVSQISLEALQVQDVMVITEQGKPYKFS
>g427.t1 length 240
MQCCTTLPPVKHTDIMIPLDPSIQQYYNERFSEFMASFGGAKGTQSSESKKSSFFKYLHQLRSICDHTLLANPPQNFKERASNSSSTISLQPETHGETVTYTIAKSAWLQSSKIFTLISMLGPFSPNMVNKKKIVIFSTWTSIGIALTTQKMKFLRLDGSLTSKEQDKYLSLFDSTGEFTILLASEQAAGVGLYITCASIAFIMEAHWNPTVEAQAADRLNRIGQKNTVEIQSRKKQLAE
>g428.t1 length 87
MIELIGNWLQFIFCIALGYCEKCLVTSAEETIHPNDIPSEFLNCPAAYLTSLFEAGGPGATVLLAPGTAWELKSVLKISVDHAELAT
>g430.t1 length 1081
MSESSNNKDEKNLIRVPKLSKENYTIWKKKMIALLSYKDLYKYCEEVTINKDDPKVKRYLIETAGIIGSHMEDNLYNTIVTETHQFDPFYIWNRIKSELAGLTVLCLCRVWNIXVTTRRPHLMESLLMDDKTLATPDVLFSKLKDIALNDRTQNFITNPILDNNDNAISYAQTNYQNENLKNRITSRNNYSINNNNKSNSNDFETPSFANCAIDIIDGNSFILDSGASHHIFNSLEYFQQVRDSNVQIMTGNINSNLQASKIGNLQGILISFNKIINNQAIISKDRYICQIKIDNIVLKCNLINNIFELDNYIKPLNAASFYSKIEDKLSDFDLWHRRFGHARGARLKMLIPNLNLNKISACDACSKGKISRKSFKSHFDQATHPLEIIHGDLIGPITPSTNGSKRYILTLIDQSSIELMFKKKSNPFFFKPFGCRVWVVKPNPLRQQKFDSMSWESVLIGYSNDYSSYRVVRIDDKQIYVTKHTYFEETCFPYLKSINPSQDIFDNHFPDFYKEPSLPFMEENLTMEEEKEEEIIIGNQMENRAVKDINLKIDKTNIINTPRVRKAVVLVSDIPKTHHQAINSQEAKLWKEAENKEIQNMKDYGVWNERLRNDNDQPIPSVWAYQKKLGENNEIIEYKARICAQGFKQIHGLNFDVSYAPTGKPLSLRLLLLFALNNNLKVHQLDVKSAFLTAKLEEKVTLLPPPGYNCKDNIIFDLNKAIYGLRQSSLAWYKRLKDFLLSIDFEVSISDPCISWRSGKSREANWIFTHVDNMIIISKNPLIFKSAIEGELKVKYLNEARFLLGMNIIRNENSLVLNQKQHIERKINEFNINEISTVKTPMLINEQLIKATDKEEQEFLKLNLDFRSIVGSLNYLSVLTRPDISFALPFFAYLKLTKDLNFTLRKTNDLIITSYVDADWVSLSSTEAEYQALADLSRELVWIQSLNKETNLFNFKTPAIIFEDNKGAHDLAISDTSQNNFRTKHMDIKLHFIRELINNKLVNLKLISSVNNLSDFLTKSLNSIKLNQILSKIGLLESKNISLNIPAQSNGGCQINISNKRKINITKDCFQDSPKKKQLLN
>g431.t1 length 216
MLVLSLARNTRCLQRCQSNFTQVSHLSSESNSKIRSNNTVQPTAPIFNRREKKKLRNAFPRPDKLPRALYPALPISFVNRIIMADGSSFYLTTRSPRSTITLARDVTNHPLWNPSLAREVADQDQSGRMGRFARRYGGPKLDTIPATETIESSTSSDSQTSTESPQTKSINQSTLDQHGFGLDDLDWISGQSNQSFYGVGNAKNIKGMKKPPASKK
>g432.t1 length 1687
MGNAPSNNLNRPAGPALDSFVSELGADILYEKSLGTTRFLKTIRARHKYGRIVVKVILSHCLTCLAERGLLQDVPNVLTYQRAVETEKAGYLIRQWLTNNLYDRISTRPFLSLTEKKWIAFQLLTAMCHSWGRGVAHGDIKSENVIVTSWNWIYITDFSATFKPTYLPEDDPADFSYFFDTSSRRSCYLAPERFYSAQAEIETLTKAKVLQSMDVFSLGCVIGELFTEGTSPFTLSQMFNYKFGEYSVEPYLRGIGDEKIRDLVRSMIQLNPTDRLTFEEYLHNSQTNKTFPNSFYVFLHPFLLSLQDLSGPFNPPNPSRKMNADGPGIGASIASGSRVPDHSSQSKLRNDADGIIEKLWIDFEYISSFMGDTHKRKARPKINEDSGAMTHPPSETTGDQSEDAETQTARPTWADFPLRINVPGRNICLRSTQEFSKSSTDDDVALVLLSVLNSNIRSCLYPSSVTKGLDLYLALLDHLTDETVLDRVIPYLVSLFNTPETCDLIKNTTLLCLTQVLLLVDMITPSNSFLFPEYLIPNLKHLINDPSEFVRATLAKCIGSLALISKRFLNLTQVMNQKKRIERDAAHSTLVDPIDNYESSYDYNIKELHRQFQEMVVSLLTDSSTVTKRSLLTSLPDLSKFFGRLKTNDILLSHILTYLNENDYKLRTSFFEHVVDICSEAGPVSVEEYILPMMMQALADSEEFVSARVITALTEVIKKQLLSSHKLWDLISVVIVLLSHPNPWIRRASAEFIVTVSGFLPMTDVWCILYPALRTLLRCDIEELNENSILTNLEAPIPRIVYEAAVAWAGRKQPSPFWRFSSMAVNNHGPQSSSGPPSSSRATSAPHQYQAPDNHMLLSEDDTAQLNQLRKIGMTSGDEVRLKNMRQHILKVVDARARLPTPNTTLEASNLLDKSNVALQDFGVPLHNILLSNPSVNDNINPHKTNSSNNLTLRHLRIGEHTPRKPSVDMPASSTDLERTSSRINSPTVTDLRRHLVTRQTLNSSIPGTPNLAMRPSQPQSNSSQTDAPPLGGLLERSNQVATKLLLDPRSSAANSKGFDLSKTNPATARDTTAVFGVLDVEGRNRQTPTVQDISGLGSQATEQLSSHSPHHRLLPGTPPHQRFSSTYEGHDANIRYLLERVFLDSYREPLPEFGPMIAEGIPRRKAFRSFFSVKDKTTTSSNGSLIGHLIEHTAAVSSICVSPDYVFFASGSHDGSVKIWDTVRLEKNVTSKSRHTFNQGGQITHVCFLERSHCVASASTNGTLWVHRIDVNFDSALPGYSKPELIRQHKLNSGEYITSMIHYNTLTSSDLIYITNKCTIVTLDLRTMRTTQILRSPKYFGALSRLCVDQKKIWLVVGTNMGYMSLWDLRFGLPLKTWKISDGPIHQLNVHPTQGKGRWVVVASSTLIDKNPKQPTHQILQVWDLEAGQLAQTFLISKNTSDVAVDRFRTKYEGLDGDNCRFSDPNSFAALPPQFNALSAIELLLNNQDHESTDEPNIALFNSTQLPRPPPTIYSFVIGTRYHDSMSSSGELVVMADELNNNTLSPRPSGYLITAGEDRKIRFWDLSLPERSNIVSGLEIEEDRPQYRFDGSDNPTIHVEYITKSGPDQRHPQRRPHTGSRTESNPTPHRSTIVANHQQMLLKNHSDAITAIAVIDLPFRCIVSADRTGVIHIYEYKDRVPFRSGD
>g433.t1 length 430
MMPISTDTASDDQMKDWPSTQIDTLQDLLQNISVSLFALVDQALILFSYINPLTYFRIIFSFIYRLFVSPHTHRSILGSIILGCILIISLFSSVIAYVTFYKAYVPNVGFKLPVWLQYGESRVPYSILDFSTLAPEISIDQAYDVHLHLTVPTNDRNMNMGNFMVQLNLVTNPPHNTTLHHSSRQASLVYEPSFARILHGFKYLRTLFFLSSPFSVQHLKVPLLEQRIIHPSSLGHRNKIGYAKIEIGRQDVYNFPDLMIERHGWGEVQIYKAFLVFDAHLDGLRWALYYHPYICFCFFSAFFFTAELLAVLLTWGIVLYRTTTSSSNLHHFNQFSKVDSTSDILPNSSTDGSLKNGASGLGATEVDSASTSSNENRSPVEMSDSPSRMEPIDDAVLVVSSQTSRTEPSPSGGVFGSLTNLRSRNTTKHT
>g434.t1 length 258
MQNFNSIDENSNSDLLWPTDFFQEPISYRPATPKEKIIQHKTTNGKLLKLKLVGHVLYPASIILSNYIEKNSLNLFPKNSFTRVLELGAGAGLPGLTSVLSGANLVVTTDFPDPDLINNLEWNADQNLSDSLRQNLIVKGLKWGNKLEDNKETNKFDLILLSDLIFNHSEHTSLLKTCELNLSKEKENKNQLIPSILVFFSHHRPWCISNDLEFFIIAGKRGWNCVKIIQDENAGLAFPNDQGDPLIRATVHGWILTR
>g435.t1 length 289
MASYAIIPITSSSIESYSFINLISTATGTFLCSASANTINQILEVPMDKQMSRTKLRPLPRKLISIHHATIFASLTGLTGTILLITIVNPITALISFINLILYSFIYTPLKRISILNTWFGSLIGCLPALMGSTATGSSLLDPISYLTSSLLFFWQFPHFNSLAYTLRRDYSKAGYQMMSNLNPELNSRVSLRYAILTIPLSSWFIPYFGLTNWYFSFFSLIPNFTLILPAFHFWISTKKNNKNKILINLFNLKFNSKLEQQIQSKKLFWASLIHLPTLLILMMACRPT
>g436.t1 length 1013
MDEPPTQDNHSFQNQWKSAFQSGHAQVIIPYHQTIDHSVPTTWIENLVKSPSRQSVYIGEQLKVYIILTLTEPPQSEEHHHVIQAHLEASLSIRLETNLLHKNLTSPEAQTGNDPAILGSKLSSMFHQYQNLNLLGHSQPSTPILPGSLTNQFNTTNPYQLGNFNVKKLGDQWLIVWEFASKIYLYLRRGNFNVKKLGDQWLIVWEFASKISTHLNESIPSEGLEISSVITYDTTQLPTLMSQPSFLSNMADSPTTYHFPQSLGGPSGSQFGFQDETEMDLTDKLQRDLSPSPNIHLTKPVRTSPVPPTETNLKNDQSNSPGPPLDRSPHSYLKPKLSHALTNTSRLDENFSSFSEERSRSEPALFTHAQTSSSHNQSTPSKITPTQECNPVKSPDPTLHPEKQLSSIFPTVDPIQIKAEIVFPQNQLKYHDLTDQQSKRPGFCFVEMEKSFSPMLMLEICNPRHSSDNDETFLLECVDIKLEKQGFVPEFDNFLTTTINILPISPSEPDHNFPYHISHDDQHQLIYSVQIKHSDLLPGKHHTSSIFKQSYHSTPLSLPPSTSIQNVNFALKHQNNGILNSNDTYEVVDDNFSSGITYSQSDGQEKPSVEHHLSSGENMKLKAGLQVKEMRRSDPVYLLSVTIQGRMICEEQDFGIRSSGQISGIWTSLLGSNELSNSTVLELDRMQDSSLINSTIGKKPTFEGIHTRKIAGITSRREEFDEHLSRNRFPEGVVAGSKRHTASSLMSALINLSNFQSSYNIRMSKLGEDVNQESNRLSHLDLPSGNYHLDPQHHRLRPRDTSSPLVSPHRSTSRQFNSPTNVRYFVQSSDTTLVDNNNFSTSSIVDQEIPGVSSSLSANRVEFQRHQTEKKLISQGRRTKEIENENSYSLLKEKEMMLMVEVKLSNSNNQQNDKNQSQNKSQNGFKLHEPFSIEISIFHYPKHSHSKDINNHISSLEDEIQLGPFKIKVITDLIPSLIQTCIPEKLNYPSSSHSIDHQVGIISFDEFIQIGKS
>g437.t1 length 272
MPLTRPTRKVICECTQCSKHKYVDKTGALQVGLEIDSNTRKLHQLADYRTSCLIQSASHQSPNDGDPLVKFGILSLDEPSEKNPPQTINPVDNLSPDIPDSEANVKIIHYECCGCPAPFHNTISCTQTSPAVMLVNIKTALFYVSETCSLYTSSCLLKLDKKLIELVASQGLKPSSLPKTLSPSDEMVLQALPEDAQTVLWCLAIEPQLIFFICCPSCFAMYPDASTVPQQCIHCQFPEAEEEKQLIELESTEENAKNVDQDEDNTNLCGAD
>g438.t1 length 1307
MSVYNSYLTLPSDYLTVAKIRLILKKFGVPFLTKDKRSVLVELYEDLKKQQLNSRKEPLNSRQLEGGHSARTPETANNCTSKSCSQQNVPPESPSISTSGPAIATDENDPHTPKEVPVLSALPRGSCDKQPAGKPTDTGDHQPPSTTSAREQQDLKDIGGSAQSAPGPAVRRLNISSLPVRAQPSWLSNMLHQLRRDRIRKRNALNQKTSLTKSIPDAPTTSKPVNQLEDVSTDHNVPNIPSDVPIMTKKHRTEDSRDKNEDALNIPHKRLCRQQTSPPPIASQRHLKRLDRRERLISKEFRGKEALDHRKELSKSFAAPNHPFLIDLLRPEPSQSLQDLAVPVPQPGPSSNLIDLSKSAANESDMFCPVAPAPNPQPHALLLNPLTLKDPVVPVPQPGSSTSLTDHFESATNESDLPAPSNAPVSNPQPDAPVLKTQSDAPPVSNPQADFGPQQAQEQNASESQPTDRLDNALHLEDFSHSATKEPDPTITNHQPEPKEPFVAVTHTKQSSSTQQMAATTEQATGGNTNNEVATGVPQPPHSKVVSESSKAAHHPSPHVDSADRQTYLKTQTTLGSLPDVASLVPSASIPSQNTVHSLSDMITTLNQSESMPNLPSVTDTSPSHFRSQSSINQPFSQDYEFTGLDFTQSCSDTILPEAHNLPHLNDLNLANLAENDAFFQAFDRDNVPSAAARANDSNDDQTCQNQSASAASDLAQETTTCHIHTEDPFPSRATKNALPDSHSSEDQNIPSSVHKNLPPSPVPEPQILPPSPRHKTNREWPPSSKLTVIKIKGILDKFDVKYKAHDCRSDLVALYDKLVAQQCLIPRAQPPAHAEEPSVSRSIPSTDPTIPPPPPANPSIASPRPAEDIKDLISLSPVEPQPITTHVEQQSSLISMELMTDYNMKTPCPPCWESNLHGGRRVLSWGADTSEANNLMDMDKPQRDSCLGGIPELITIVKGIAKVISQIGSRSLQARDLELEIKTPTVNRILIPRAGPLPAAVRKHCATLFGKSFEEGILPPPASAQDRQDWVTTVNIVYDSEDDRGESGNGMVDTDPAFPYPDGPGHPDASAETLKIMWRMMCQAGVRSFRPDLAKSVNTPNNRFLWDLAVRIFMELVDSGEVNSITRQICNEEMIKTMINNHVTNHLRRVYRETNRMTDEDRVLREKRHRATGRRTRLRERRQEEIKAEPKLAPLFDIIQVCCSDDESVDDGSDVEMADPDQHNITKKYNVLNVPWRHPRLTRTMMELDRVRNHRIVETATRSNAPTVHKRIRSANSKASSITHPIGLPIGCYNEDWLKSLTPYEV
>g439.t1 length 734
MIVIPKRFRLLDLQVLATEKLRESDTKDDSSKCNRPRRSSVHPCVSFAKDETNPPGPSLSRKPSQSSLKPSRAGLASSKTTSGVEQTPGISRNTRATTPKRSASKPPASWNLSRTRSTAPWISLIRARSQSSRKSSHVCSPAPHINSSQACSIPNPIKKEDEVPSESDLTELSDENSADDYGSLIELTQVPCSTTSHMHTPAPESFFGCDVQGLYYNLTQQKSSETSLLDNHLPGFNLLAKPMEPSPVQSRLFGLQYASGISTNPLIPFSAPSTPIFTSAAPIPPSGHPAYPSASPSDNSTQIQPACPPPNSASLHPVYPPGTTTNQPEPTAYPPNPPATLYPSSASSAHTYLSSPAPTCAPNSGTLTAQPTAQQASPSPLIASSIAAAVPTQSSAHPASPVPTDQPKLDAHRAPSSFMETLITDQEPLTLSKINTRFPSEKPISTSSSHNEFSSFVLEALDKLKHPKCDQASPNAHFSPQTSDHGPLIDPQLLDPHLSRSPMPAPNLAKPQPLPSGAESPMQLRDLSKSSPNPNVARSPPPLPKPGPFPNVAKPLPVSLSSAGSPTPSDGVYQSQWQFSSAAQSPKTNVAKPSTAHSSISAETPAKPEIPSPPLPSAQAPPEPVNAPKFSFSAAAPPKLADTFSSSFSPKPAHPPPFSLSAQAPPNSVTFFPAAATKLPAPPLAIQLPLTSASLHPSVTKPPATTTESSKVLPTGSALSLTNPSTPKPPPCPS
>g440.t1 length 144
MAVESPDLITGDDSVVVDDIGKDFNSIGRNGLAKGNNLTGDNELTRGNDLVSGKASIEADGNSTNGVIGLVGGNESAGGTDNPTVSNTGDGGEVSTGGDRGNGSARGDPGNSLAGGDQGNGLAGGDQGNGLAGGDQGNGLAGRD
>g441.t1 length 372
MTGVPQAIPTPNPPAQMTPNTSVPATPLPESGSTQTVNGPLATPASNIPTQIAIPWPGTGMAPQFFSMQSPMYTMVPHGFQSNNSSSLQVTTKQSDNLLQTEDCEKDSKSQPEYGKTRSERGRGCGCKAGTQKTKVLWCKHKNHNGNSLLEVVVDWLVIKGNYQLWHGTSMSKRMVAEKIFTYLESDGIQNCDXYGALDFKINNFECKFEDALAWKEQTIQGILDEAAEEQCQAGVNCPLSPSDEDWEDLVGVAKTKTKDNGTILLTQALNLEEPPLNLEEPPLNLEEPPLSLEEPPLNLEEPPLNLEDIHNMDDVVNSDDEELANKWKPSLLEPLDADEIVALWIPTQSTHVTELQATQSTQAPEPQRHSK
>g442.t1 length 395
MRDKLMMLGALAACLSLSSICTAQSNLQFPGLKQSDISKQKAEEVRSTFAAAFDDYLNFGFPSDEVRPISKTGRNTRNGWSATLVDALDTLFVMDLQSQFKQGVERTLKIDFSKSQVESAAYELSGANNTALLNQAQKLGDKILFAWQDDKQNLPFPYLDFATNKPTARDFISAAAKNLVSGTSSPISGLPGVIYGVKNQTILGDTVTWASGVDVEAGCEIFDRKFDSSLASSKSNILITCTGGNWILGGKVFNDAAILNYGLQLLATCMESYKRTATGLGPEIFRFLGPNNESNDEKPSSQDVRFFQRNGFYIADAAYHLRPEVVESAFYAWRLTGDTQYQDFVWQAFSSLKKYCKAPASYSDIKNVNSLPAEPLDMSESFLRLTTLIDTSTCT
>g443.t1 length 421
MIEMDSVWVGFGWGGRVGYPTFILILNLKSRSPDQEVTFYQTHQWIDRQIKAADDYCEKSFADTTSSQTNLDRFIRSAALAKPPIILPSFAQESYLRACSENLLEDNEYNGSFDLEPTLRQSVPISLGKNKLLPLPPPYINSDSNFERQDPQDVHAKFDTITQSFIGIGGHLYQLREVIDYWLPRDTPTSLALTRLKWWPSQLIEQARLRTIHEINSINIGFTENLQSMNNAIGELREGAFGGRLNTTSVTAAKEMYDKLRDLRRLVLRVERPAFDRIKSLKTTSVWLSGRCLSALSEIREPYQAERFNRNDPKQAHLGELFLQHCTGILATVKVLSEAFDHISNIFKVIDCICKTMIEGLYKIMLEVHLGQTTGEFIASWASRWERVTLALLVRVLGLPAINAGLQRSFPTTEVEFVDLQ
>g444.t1 length 224
MSNSGVYSPFNSTNSLILPSTNSNSISNQRRKSKQQQQNIQSSSNKRRKSSNVNVSQDQSTDQVNPSPITQFLTANQSDLTNKDDQNDIDIDQDDDEARKELNDDDYSVRKREDLINKDKLKILLEHFDPQQMDRYTEYRNSGLAKANIRKLANTILQQSVSERVTIVIRGFAKVFVGHMVEQDIQKQRGGSGGLTPYDLKQAYQLYLRERDRGGSDRRKMFIK
>g445.t1 length 572
MPMVWHTITLLQYLSFSVLYAFLANVPHEVKSSTDMPPHANSYKLPNSPSGNYEPTLVTCPPGLQVRVADQYPWPISPGESTYISEKASKSIPLWEKYLKQVRLQDFNITQFLESASKGKGTAGETLPNFGFATSGGGNRALLVGAGMMDAFDSRNREAVGTRTAGILQLSNYATGLSAGAWLLASWATANFERMTELNQTVWGINKHKGYFSWSLLKVLPKHYFEVRRKQKAGFDISFVDDDPEDGKALPFSSVREAPAYKDRAFPLPILTSLSRKASGKPFTLQSPIYEMTPEDFSIWHPYLNASIPMEYLGSRMSYGKGQAVSCVKGFDNAGFLMDGSNMDPNIGEKIINLFVKGTFYEALVPNPFYGQSPGPLPTSGGFDDSSSETLLLADGAMAEENIPFFPLLQPSRKIDAIIALDATVNGRAYDAADVDGYPNGTALYQTYRKLKHPDFKNYPFPNIPNSLNSEFVTGGFNQRPTFFGCDMKEGPLIIYLPNYFASDKTDMQTMQTDFTGDEIDGFFRNSFLIATQKNSTLNDPEWPECLALDLIDKFSSFDISIPLIFAVNREI
>g446.t1 length 255
MDSLYNEACWMSAIVTFHEAVANKVCAYMSINPVCIKDLALLQSAYNHYVHYYMAQIYTKEKKQEGKHVADEEKKFIQRARQRLQDSRYKFAVNNNLPNHYQIILKFIQAHSDDEYFPKKEVYIVKRLLFCSKAANTFIRRLDSQMKAEADTKGKRTQKRPTKDYDFSYQEVDQENEEELEDDIENESDYGRSIDLVNLDGESDEEDNGEDEYETDETNNAEEKDGHEFNYINCEQDDEVANPNFNKIFRDATFA
>g447.t1 length 433
MSTERISSDFTHTVFAIEQAMLPSPGLLGRDAPGDGFSAPQPVTIEASTSTGLITDIHPRVIPQYEYGPQFDYHYVSSECLVFPGLIDPHVHLNEPGRTEWEGFETGTQAAASGGITTLIDMPLNSIPPTTTLANLQEKCRAAEGQCNVDIGFWGGDELIPLVEAGVKGFKCFLIDSGVEEFPCVSADDLEKAMPKLQQVRSLLLFHAELDCPAANHSSTKTKPQPVCMEEGLNKDQENSCAGTTPSQDDPNLYSTFLKSRSTKFETDAISLLIKLNHQYPNLRTHIVHLSSAEALPLIIEGRRQDTIPDGRAEYKCCPPIRTPNNQDQLWEGLLRNEIEFIVSDHSPCTKELKETENLMDAWGGIGGLGLGLSLIWTEGIRRGIPNLPGWILKWLCERPAKFLNLGHRKGHLSIGNQCDLCIFNPNLSFEVA
>g448.t1 length 220
MMDIMDSEDLEIEADKNVLENGMKNNDAMQAYNVSCRQIQGIKTEDPHLVKEHKKRAGKSNDNMKTELLLQLEEKSTTTLCELADFIKEKFDVKVSTQAISNLIYDMDISWKQVTNIPAAWNHQDLLKQQENFVNRRGLDLGQTVVYVDESGFDLHSGRAFGYATSAQPTVLSLVPKAKQVTLIGALSVKGFIYHELLNADGTKAKGVGDDEFYQVTELL
>g452.t1 length 291
MPNRTRDQNTKQHHLLKEMLDDSDNNDKEEDMESLEELETDEENEPRNLCRRGPNKERNHHKGYEKLMNDYFKEDSTYNDRDFERQFRLQKELFLRIAADVENSRSYFVQKPKITCALRKLAYGCAMDATDKYCRIGEATAQKTLKYFCGAIDMLYSKQYLRQPDADDLTRILDVNHKQGFPGCIGSLGCMHWSWKNCPSAMAGQYKGKEKKPTVVLEAVADQRLWIWHMFFGTAGALNDINVLERSTLFEGLISGTSWDARFEVCGQKYDHAYYLVNGITAKMIVSDCQI
>g453.t1 length 662
MTLHNSLSRWKMIDSHHILTLLIFCYTLAIITAFPLQSRLEVARSANSQEYILSTDFDIKSEPTTRRYNLTVTETEGLLDGFLRPVLAINGQIPGPLIEANEGDQLEITVINQMSTELTIHWHGLYQVSTTESLFFVLTLLHAVFNRGCLAGAYQEYLFAMNCAHKTLPFLLHVVLTPTERKQLGRWSDGGDPMSYSLPWSSHHQNLMADGLNGPLVVHSPRDPLKRSIDFDQEVVLMLTDWYHNTSHDIVSHMLTQTGYFGTPAAPGPNSALINGVGEWNCSQATKSQQCRQTLSPPEFIFKAGERIRFRLVNAGVHSMFFYSIDEHTLNVTEADGTGIYGPSDLHRIWLHNGQRYSVIIKTNEEDVGKSFYMRATMDSDCWAWVPNDIQLTAYGILRLVNAAPSSKDNSSVRPETLDWPDKTNLDECIDLDSKFMVPILKRSVPKEVAGSGKFESAFGFHGIDDGKYVTRAEARRIAKQLNSSSLDKKRKSSHSEMARIKSTSLQNSLKNRDVTISQESLRFGTRLNPLGITRQEGPPPTPPGTIGKYFVNNMTWLTYPYQPILHDLIPGGPGAINGSRVANVIVQAILTIWDTVVIPPASFLVIRLKTDIPGAWIMDGIWFAGVVVVQPEATKLFKIPKENLDLCRERDVPLETIEPGA
>g454.t1 length 409
MDIDLEPISFITQTLGHAPNDLKPLLESFLDFYQRKLWYQLTIAIQEFLDLPNSFQFQIPLYNNFISDFESKINSLKLVEIAVVVSQRFTDANEALEFLSRLADKLKPVEPTPEESIGASKAPRTATKTNKLQANAEAYVLARMSAAHFCLLLGKTKETESAMDECRTIIDKLDNVDTSVRAGFYRVSADYFKWEAAYASYYKTSLLYLACLPNVNVDLDLESRIQRAHDLGLAALLGDTIYNFGELLQHQILESLTGTPFEWIRSLLFAFNEGNLGIFESLTPRFPEEPILQNSYPFLRQKICLMALIDAVFRRSVTDRIVPFSVIAAETKLPVDEVEHLVMKALSLGLIKGSLDQISETATISWVQPRVLNKQQIEALKHKLDDWTSRVMKVGQFAHANGGSEILVQ
>g455.t1 length 1044
MTTPAANTSGMPGPGGGDSWFRSITLKAIVEGTPLLNDENYSIWRTKMQNLFKLRGILEIMNENGNELNPDVNDEIVAYIISKFDAKNHSLLVKIYQTRLLEVGIELPEDILAYLVLFKFSESLSTMKTQILHNSQTLNVQMVITHLIQHKNEVKAMSTSTPAEDTPIATTLYQEHPRCLNGVHNPAAKHHTKDKCWAEHPELCPPPKNQTSKESHYFSFFVKDEVFHTNLNCVILDSSCSIHMFRSADFFHPLNTNSKGLINTGKPGASLSIEGNGTAHLELKSSILTLKNSHYVPEASINLISLGALLNQGMTLTTTVPKNGLTTFEMKSGQATVLCGYISNNLLVFSTEGGPSAKPHHTANFVTSNDLQKLHQLLGNASLERMLRTLGDTSVDKNLVKEFSCKSCNLSPLTPTSKGGHKYLMTLVDNFTGVIGAFPLKSKDEAGKHIQFIIEQEYHTRGYYPIQVCSDGGGEFNNKTLNDFLAKRNIQQLISEPCHPQHNGRAERANRTLFESACSVFNQKKIPKNLWHEVIQTCAFSLNQIPQTKGQPCPYKIFHNKNLPSTYLQPIGATLSWLDEAPTKKSKFDVKGSEGILIGYIPDLLSYRILTPRCHIISCKNIVFDKSPVQRKWLEDLFPDEVEFEDLQQSKPQNLPTPTTENQLDIDVISVNSDAEPNQIQVKDKSESDENYEDVEDNTNESVPDSPIPPTSTFAPEIDPRTLRDWSMKIKPTKYSAFAENAPRNYFESQNRLDSDQWNEAIKKELQTIEDFEVWENYEGNDLIPNLINTTWAFRIKTNTHGAPPTYKARLCAKGYNQKFGMDHFDTYSPTGKPELLRALLIYAAEKNLPILQFDVKGAFLHLPIQEYIYLKVPRGCNKSCKVLKLKKSLYRLKQAPLNWYTYLIEWIITQGYTESLCDPCLYLGNDGTSATFFHVDNLVVVGDCEQFKINFLAKFKNSSAHPPSTLLGMKIELENGFFELSLPNHIQKGLEELNLLDSKSVNTPCTPGIHLIPATDDENEEFNQLNVKYTSAIGPLNHIARLG
>g456.t1 length 166
MAEEPRRCINCRNRNQECIPSTATRGEHQKCESCRLRRVTCFYSITEMAAAGRREKRRCRSNGDVLSPERERRGGLLEMEEAQVVTINDNRPQRFPRVNYQIPSIASTTPDVELVQERFLGITTFSRYSERSAKPPPSYSQAGMDRLVANPSMVPIEARTPLEEAV
>g457.t1 length 506
MDLRGAYNLIRIGEGHKYLTAMRTRFGSFKYTVMPFGLCNAPATFQNFVNDIFFDLVEVYNVVYLDDILVYSKSFEDHTYVPFVFTKQAEREFEALKQAFTSAPILAHFSESAQTIIETDASDYHHQKKWSNQDHNSLKYFMISTKVLTQQQARWTEFLSEFNFTITYRPGKLAIAPDTLSRRDNLYPDGGKAFADNNPDNTPNLRVAQLKDPNCVELRSNIDSKSKDYSINANDLLLFRNKVVIPDDPQLKLDIFESQHDSPLAGHFGQDKTYQLISQDFYWPGISIRRKRFLEECLPDNIVSDRGTLFLSSFWTYLCQHLKITHNLSMAYHPKSYGQTERVNQILEQYLRMSLLQHRPNKYLTNIQLLQEQIRGNLEAAISRYKAQANKLRVKEPSFKVGDKVWLNAQNICPTRPTNKLSKKRLGPFSIEAIISKNAFKLSLPSKWKAIHPVFHMSLLEPAQDLYPGKTHPPPEPVEIEDDLEWEVSRILDSRMRKGKIQYLVE
>g458.t1 length 234
MLKMFNWLFFLSLSLFVANNAGIDVSEAIQLQATAHVSPPVSQIEAPLTEPLHHSPQISHHDENEYLDSNGMITIVIHGRSPEEPTSTSERNNPSISKDVLGKSATDSLKIDAQNTADKNMEACAICLQETLDPKNKETCYKSPACIHRFHRDCIERWLNEHGTCPICRKFVSFNCSHTNKRIVSVNDEINPVTVNEVSTTNAPGCLTSCWRLFRNFCFAVYLVTLFLILSLIS
>g459.t1 length 731
MSSVLSDGSGFAQALATWRDINLSTLQKSLDASGLEIVENQKDSLMGRKKLAEQTRNYKKMPDEEKLAGFKALLKAYQTEIDTLTKRSKTSESAFLNLYKLLAEAPDPYPLLEAAVDQTVRATEAKLLESELSKANDQIKTLKSQLKEAEKVVKESQKQTEKLEKLEIKLDEMVKVQVSNKEAELDAVYGERIMNFQQREKDLTKQLELAKKQLVDLRMSNESNQAKILDDSSRRGFETVSRRAEIELVEMDLERSRRRIEEVERRNESLRAEIEAVRSGSEAQERIQSLESQVSELQSETTRLLSTLEAQKITIDQSHDQRSKIEDGYTRQVRKLEQEISSLKEKLAQYADYDEIKRELEIIKYVEFASLNREDEENTGFDDCSPNSSSLHLEIKMPNPNASKSNKQKTKSLETLLISKNRKLQDDLTTLRVMHDDLLMSSRMNTIESERLKSESDKLKKLNEKLENDLTRMQTNSTGGGIMSDELEGLIRKKSTNNLSLKENKRGTLTEDLGLENNSTSKTLSRTSNSTSTNEQNRITSDSSILPIITSQRDRFRQRNSELEEELRKQFETITITRNEMKNLQNDNLKLYEKVRYLQSYRDDNLSTSASNHHPLASSSRFNRFSSSDAVSRKDEELRKYHGIYEEHMNPFAKFRGRERLGALQALNPVDKLVLYTANFILGNRLTRNLFLIYVLILHCLLFFTYGELAWRSDYLQQVTLKPTIPVEKSS
>g460.t1 length 721
MIKDITRLEDSTSTTSRNGNRQTSIALKLFNFDDDESSIPSKKEISHLSISIDSPSTIRPPLKPAAEIAEALISPPTATLRRLPKANKQPLGNSIKFPSTRSFSSASSRSFSSSGSTSPSTTSLLHPSTAPIPILRHSSASLFELLNSQNNGRHHQRTHHQTLPSPYLLKPYISEKSSPQPLSPKSPNSIQFPSSSPTTTSFTLISPTVPAGPNPLDSLDWLITHWLTNTFVADSTNSETDREAVPELDILVGFKSITDQLNLPPLDRDQAWSALCHVFPTAESWARPTPAGLRSNKEFVVRGIKLKQYEQRQNQSTTKDLTRSGPAASSEIDHSLQISQPFCQLDFSKPIPAEAYSKELIEYMRKRICALELQSQLRGAQASSNQQKLLKHPNPRQFAYQIKKQYNPTHRLFRFDHGLQSTHTARPRKGPVHILGERIWLSLIKVCKHTKDNFLNGERLTASWMEHMSKSEFDLIVKNTRSHQNRAIETSTQQFVTVSYPFQKPNHVKLFKFQPIADFNAIVYSDDRRSNLLHAYQDRKASDNPTLKDLKIIQISPSSVVMRERSESDHLKRFFTTISKRNLPKLINSSSQRGYESTSGHLKRKTRGKSMDLFSRPTGLLIKQTNGGAERGSKEGNSIGDLFETLNQNFREQRKSLNLDKLFNHHHNRQPVKRNFEEALPVSSPDRPINSILIIEEILIEFNLSFINQLKFQIKLSKEEP
>g461.t1 length 253
MSTTCGEQCISGFLHQGTPTGTFSSINDVNVYIANPTNPTPQKVLVIFPDIFGVHLKNTQLIADRFAKDLNVATYLIDTFSGDHAPDLNDKSASKDFNLAEWLKSHGPEKVVPIIEGLLKHLRENGFQRFAAVGYCFGGKYIFLSSQKNWIHVGVTSHPSLLEIPGDLNKLLETSKVPLLINSCETDQQFPHESQKKADEVLGGGKYKPGYKRTYFPGATHGFGCRANLDNPAEKKAFDESYVETVNWFTAHF
>g462.t1 length 86
MVSIIPKQLDINPIQETPITEAPPPTAVDIDTTDIGISETDAKLVELSKSQLEDKLNEAISHRPEPEELVKEGILNEEETAALKGI
>g463.t1 length 343
MSVEYSDWNSISVKCRIDCRGFIDVSYLSFVSGFHFGIRLIKFAITSGRWSCAPSADGHQQPVNRCLKPHPNIQIKTGDDYNLDQAIRWELIGHRQRNIISPEFXAKAFQELMVCPDLNEWYSSLCPLIPPHPAVTQYDFYDTLADVNQLGHLNRQMLTHTYQPWEDQSLRPHRSSDSNSSVEAPKLKIITLGFIPKSMVPENSGTSTRKKAIEMLECKSLEHNNHYDNPTPSQEDENMRHDTPHNPTTFREDIHHHSTTHQEGDETYGKPHEVIFLDPTICGICLDEFGAPQKDGHNDWKFQMISRSINCKHFFHSKCFEANLVKGITRNGCPLCRTPFEKI
>g464.t1 length 617
MPHPPPNASNISNTGTAQHKQLSQESEIQLASCSNTEIDEDIKIESANDPKKTRKKSGRYYKPFQGKHVEQRIDLTPNTFKRLFANLIAWANLPFSFVENEAFIQLLDVLNPRVSHMIVECKTIVLEVSRLYVAYYQQLKKLLTSFDYVGYTLDAWTSPNKLAFMAITTHAMNSNWGIIDVLVGMSVVHGEHKGENFALILQEKLKKLDITDTIVAITADNASNNGTLAKELAKFLNTTFNPTKNLLGCMAHVTNLAARDGLEAFGFNSVTCEEEITVNSTMDINNLIDQPDGKGVNLKTIVSHIHALSLFVRASPQHREAFQSVLKIIADSSISPQDDNIRVAPPPPSKSLILDFSTRWKSTFLMLERAIDLKEACNFFCARPETRSNRDPLSINISDAQYLYPNLHITHQEHYPDSMHLRCNSVTPASFQNGGKAEEISCCCITETCPICSMILDPHIKLLYVEKNHRFLWDELEVDVSPSTALKKFKLQAMKFNRSSSAPEDSQSQSTSNSKKGNARSKPKHHSFLEDDIFGERQEEMDLDSEIHRYLGETNEASGMDILKYWQFQHKLYPSLAEMAVCFLALPATSAPSERIFLQCKSIVGSQRYNLDATSIE
>g465.t1 length 426
MVVYSFIVLLRSATILAAYLMKTHRLTADEAIQFISLKRPQIEPNEFFIHQLEMYERCNFQWNPVLYQEQRRFIMGFMADEMKDGAGPEKLILAYYPSPTPSPKDGSKNLMLTPIKTESVDEKLKCPSSLKSPTSFSFTSKNDSTKVKIEKIEPIRKRLTPKRNNNLNELNKNLKIKLPIETLGNRSSTGEINNNNNNNKKGIKLSCKMCRRDLVSFDHILFHSPGKGQSAFAPQKQDMKLFRKKNLILIPNNIITTNTTTNQSSQFNSENLNFNQNNLDVLKKLRVSIPPQFQKIPSNNSSTTLSQNQKDEEDIDHNNNKIISPSSSSSSSSTTTSTTTKNKNCTNLLKQVSINKETFLHSSSFSNNNLINNKLNENFSCSSYFVEPLSWMKFFLENGELIGKIICPNLSCKSKLGSFDWTGSQC
>g466.t1 length 243
MMSLANILELTNVPAPAYAIESDSEDDQWEEEITNEKQPGKIKKDENKEEEKLKKLKEINQLKLTFTTTTTTRKPKKELLILIGDAGILIASGFNSNFLNELKPINLNQNQNSNLNENNFILLSNLNNQNENENLNLILSPNYIPVEFQTALSKKILSELNPINLTIISSYQAPNYIPIDSSDLPPIRYLTCYTTTTSSSDDDDDDFKSTPQILEELGCQLFDVPNLIKGFEAALMIQVSFLF
>g467.t1 length 413
MESNLNNNKGRVLLAYSGGLDTSCILAWLIDQGYEVVAFMADVGQEEDFKAAEIKALKVGAKEFILKDVKREFVTELITPAVQANCIYEGVYLLGTSLARPVIARAMIEAATKEKCSFVSHGCTGKGNDQVRFELAFYALSPNIKVIAPWRLPEFYTRFAGRSDLLKYASEKGIPVVQTSSKPWSTDENLYHISYEAGILEEPDVTPPKDMWKLTKGLEESSEMGPQCIDISFTRGIFTQLIIYEPTNKNDNEQKIKSEHNDILEIFLELNKLGKEHGIGRIDIVENRFIGIKSRGCYETPGGTILRKAHMDLEGLTLDGKIRNLRDNFLTNELSKILYNGFWFSPEREFIQSCLNSSQKNVNGRVKLNLFKGNVIVIGRASNEGLYDSKESSMDEMGGFEPTDTSGFIQMFV
>g468.t1 length 699
MKQHQDSVSQNLSKNQGPQLQLSFKKRHKRLAYGKNYIPDEETIRNDYSIHFVLTGSRPQNQIQNTALSTRFAEYPKLKKLLELKKAKVSGYSHPPMYIQADLRPSPYPNSFNLLDLLPTRFDVIVIDPPLQEYIDRYPNLIQSNPNISKSGGPFAQERAYWKWDELENLPIPSIAASPGFIFLWCGSGQGSTLECGRSLLSKWGYRKCEDLVWIKTNHHQLDENVLPNNSKSTSSPFESTENQHDSNFPAIFTSTKEHCLMGIRGTVRRSTDGHFVHCNVDTDVIVSEPDPTDVLHKPEELYQLIENFCLGRRRLDLFGSRKTLRPGWLSIGNDCKPPSFSENNLDSIPTLNDKSPIPYEKSKYLNFFLDDSGRTQNLLPTTSDIDNLRPRSPPSRLAPAIANAGIPLSHGRGYLPGAMPIIRQDGTILGNTISGRNTISHPSGGLGRGPGNALLPGMRVSGLRDANHPSNSNNYNKNNNNNSRAISQVGYNNLSFSLPTGFFNPNITSSQPNNSYYPFIQPSYEQHTPLTWPHQHNINIQGPHPPYATHQYVSTTPRTSYPTSNFQTPHHPFYPETQSFIPPPFIHSAHQYNPYLFFQDPRCQQQQPSLEYPTHHFHHNPHQFLNPHCFPNHYPHQHTSDQSTHHQSAFLPNTNTNSNFSRNPSSTSSLPHPHPSPSSSSDANEHGKRPPQDLYQLN
>g469.t1 length 133
MTSPSQPTHFDSFNNPSEQGEALSPPVSDLPSIDPENPNIYAKLVEFLNINENVTNFDLNFWDPLKFPKQSYSHSLREQQRLCSEEKQQTQLESKRTAIEFESGRAGDQHHHWLKRTQSPRRRLIRYTCVIFP
>g470.t1 length 210
MLYTTVAVLYTTIGTAELLYTTLARPRLPRLSYMTVSGPRQCRIQHLHDRLFASAANGDKDRFLAGTGAGTTHLPFTAVSRHVVHIFHTISTVSVEVTIELNKFIWTRVNIFFGCYLIWNDFHAHHQLNQLLSADHHHLINKFAYQPPNLIAGAHLACENLRENFTSTAQTISAIPLEVVNQGSGQRDVKAIPIAFIHPMRGATSALSKT
>g471.t1 length 409
MKSLESKKWIDAEEKEYENMNNHKVWILRSLKSTDNPIPSTWAFRKKLGSAIHQLDIRSAFLTCPLEDEVTMLLPPGYDGSANIVFELKKAVYGLCQAPLPPVWIYGHVDHLVIISMKPEVFKKEIERKFATKYLGQAEFLLGMKIERLKNVLIFINQAQYVERKLAQYDLCNEHPSSCPLNPKLQLVSASQQDQESLKKFDVNYRGLIGSLNYISILTHPDISYSVSALSQFSDNPGLTNYQAEIQVFRYLNVMIGDHLLSWKLSKQNTVSLSSAEAEYKALSHMGREVAWISSLINEIDSMKITPSMTIYVDNKAAVDLANIGRSSMKRSLKEIGVSPNSQDTLNQAIQSTVACWNSIPSANKKRESLLTAVNNGQQLSRTNESLNQVEDISCQTNKHRSKLLNRIT
>g472.t1 length 602
MYARGPIEIFTDTTQVDTASTSENTTGTIPYHTDPSKKRKTTSHIWTHFKSIGEGLSKRASCQYCLTEMSAKSSCGTKHLWRHLERCGSYESKEKQTLLKLNTNSDSSTWIFSQKESRDLLTKLIIANEQAFTSVEHPLFKSFVASLQPKFKLFGRATVKKDIMSSFMVVSAHFISPGWILKKRLISFKELPPPHSGVAIADQLMSTLLEWKAIDKLSFITLDNASSNNAAVNRVLALLKERSRSPPEMNGSPSRKQKFKEILELSVSTIRPQELPSVDVSTRWNSTYLMLKSSLPYREAFLNLLLQDANYSDYPTDEEWDKINMMKDFLEIFNTATLKLGMTRYPTSHEVYINMYQIKKQLQDTLESQTGHLAEIVKPMQTKYDKYWEKMEDFAGIGLVFDPQYKLAFLQFLLSSKLGLDKTTVSSCIQTIKDNLYAWYDEVASKQRSAKPALTLSQTNRTEQLEKNLEAKQVATVEQFKEFLAGMNTMQSTVGSAEVDMYLGDPTTPIDARSFDILNWWRINSLRFPTFSVLTKKIFMTPMTSIASESAFSTGGQVLSDSRNRLKPNTLEALICAQDWINTNEGFGDNDIATEEEGADSN
>g473.t1 length 1447
MAAPSPLDDRHSDLTILPLTDVPTVSRRDSNATQADSLKEDSKDDKLNETVAPNSITDAESPDDSVDVIRAEREFAELSRQLSKASAVIGRKSSQHGDKEKQGLDEEFDLLAYLRGQADTRDEHGFRLKCLGVIFTDLSVSGMGGLRLNIRTFPDAIKEYFLFPLIFYMTHFASRPPKQLLQNFNGFVKPGEMCFVLGRPNAGCSTFLKVIANQRIGYTNVGGEVEYGGIDAKTMGKAYQGEVVYNPEDDVHHATLTVAQTLKFALSTKVPAKRLPHQTKKDFQRQVLDLLLRMLGISHTKNTLVGNAQVRGVSGGERKRVSIAEMMATRASVLAWDNSTRGLDASTALQYAKSLRILTNIFKTTMFVTLYQAGEGIYEQFDKVCLINEGRQVYFGPSSQARQYFIDLGYKNMPRQTTADFLTGCTDPNERQLADGVDPTTVPHTAEEMEKAWLASPLYQSMCSEMEEYRAYVSAENREQEEFFQAVKNDRSPSVPKKSSLTVSIFSQVRALVIRDLQLKLQDRMGLAFSWASAIGISLIIGSIYLNLPTTAAGAFTSAFWFSIFKNGFAALTLPMFISAIAFTELPSQMLGRPIMWRQTAFCFYRPGALAVANSISDIPFSAPKIFLFSLILYFMSGLVREAGAFFTYFIIVFFTFLALSSFFRFLGAISFSFDTAARMASALVMSMVLYSGYMIPEPAMKRWLVWLYHINPVNYAFSAMMANEFKRGSKPGNPIVSGADYIRASFNYSTSNVWRNFGIECGYIVLFMTCLFLAVENLALGAGMPSINVFAKENAERKKLNAALQSQKEEFRKGTTQQNIRGLISARKPFTWEGLTYDVNVPGGQRRLLNDIYGYVKPGTLTALMGSSGAGKTTLLDVLANRKTTGVIGGEIKVAGRAPGPDFQRGTAYCEQQDVHEWTATIREAFRFSAYLRQPSNVSIEEKNAYVEEVLQLLELEDLADAMIGFPGFGLGVEARKRVTIGVELAAKPELLLFLDEPTSGLDGQSAYNIVRFLRKLATAGQAILCTIHQPNALLFENFDRLLLLKSGGRCVYFGDIGLDSHIMRDYFARNGAVCPVEANPAEFMLEAIGAGGHRQMGGSKDWADRWLESQEHEENKREIKILNKESSSRDASEDATLPTEYAQTFMFQLKTVFARASLAYYRNADYQFTRLFNHISISLLVGLTFFQLGNGVGDLQYRIFSIFIAGVLPILIVAQVEPAFIMARMIFLREASSKTYSEPVFALAQFLAEVPYSTLCATAYFLIWYFITGLNKDSDRAGYAFFTIAALSPTMFIASQINSPLSVMLSLFCGVTVPQAQMPKFWRDWMYQLDPYTRIISGLLVNELHDMPIVCKEFELSVFQPPSGQTCGQWSANYLASRGGYLENSDSTSDCRYCQYAKGDQFYQGLNLSFSNRWRDLGILALFVAFNFFVMVTAAKFLTLRYAKR
>g474.t1 length 89
MDGAISMIIYHDRSVCGTIREQHPAKAKEKNWLPTDRTEVPSSVRSVYACTATLRIKTYKRGAQQIPFSASARILVYGWAALLASIVEH
>g475.t1 length 501
MKNKRLKVEISSSADSESSKQEYSGNETGDSSSSSEEQDELPLVEAPPVKNLLQDLVESIFDPEGDANCGFCCISQAMFGDQDLFDHIRDSMVECLAKESSSFLKILGSAKNFERIKNNLQPGGDLIEKRHWLSKLDMGQILAETYQTAICFFALSGCNTYVPFTCAPDPSKSFFHLLPFGCKVWMVKPDINRQSKFESISWERVLVGYENDYLAYKVIPLDDKKVITIKHEYFDEDTFPQCPALHKSFNHLNEANNLLIFQDTAVLPFNEENNLPIEEEMNNQEVCIEEDKSDEDDIIEDDSNKVDEIQKSRTSKLINEKIESANILKYSRHQALLTLANDVITPKTHNQAMKSVERVQWINAEKKEYDNVKNHNAWLERSLKSTDLPIPSTWDFLKKLGINNKHFLTCPLKDTFIMLPTPGFDGPEGLVFELKKAVYGLQQATLVWYKRLSSFLKSIGFQIEISDPCLFWRGEAEFLLGIKIERFKDVLVYIDQAQYIE
>g478.t1 length 230
MHSQPNRNSQFVYLRVFYVEISRQPTAFCIYCYVFCHERMTKVTTQALYEANLNLEMIPDYQPSTFFSIEQLPINGPMTIEGNAFSTKQEFSVDGCMTNLMSHQVKAIQFMIRSESSGGHILYELWNHKDNEWLRRVFDEGVKGGQISAEINFESKGCILGDNMGLGNEQLPINGPMTIKGNAFSTKLEFSVDGCMTNLMSHQVKGIQFMIQSESSGGHVLYELLNHKDN
>g481.t1 length 1314
MTHLNNESEDYNKIELKNHEIIISEVKEQTLNSETNLIKQLRTELEASQKDIIKKMSEVFESRLETINANFTLQLKMIKNDLRDVKLKTDNNLMIKNDLRDLKVKTENNFNDENQIIKEGSYNTQIPPAKISERNSILESKEVAALSKLLPPISDWPKFSGEGEYNHINFIKYLDHIIEAYELPEQVLIVRLLRLFEGVALDWFVNKRELVGSKNWTFWKDSIKSQFGTGIWKKKLTKLFETDYFDPLKDSPHKWCLTQNKRLDCTHPNLSSEEINEKILGQCKGSLEHSIRCRLDINSDLTELIGIMEEVIELIGLNKKYIPKIEAIEPDNSRKVPPKKEVNEKLLTEKLEAPKKELTCWNCGKKGHSSRNCSESRKRINEICQESGSESGGEPSDDFNIITTEGLIEARSEVIIGNLGDDVNINNIKGESNLPSKWNFNQKLDHVSDTKILTSQPEEGMSYTIGKTCFTTVIHFNIITTEGLIEARSEVIIGNLGDDVNINNIKGESNLPSKWNFNQKLDHVSDTKILTSQPEEGMSYTLGKTCFTTVIHQDQEVSVLLDNGAFCSCVGSQFLDKIKTDWKSKLFPVPRAKFSSCNASMQPLAVVSLYLIFPHYKGSLRLKVEFIVMEDSMNDYLIMGNDALNMYGIDIFRSKGRYYTIGGEWKRKYEICNISCSDTKVNKTMHIDKFQQEYFEQAATDQILNENQKDQLLKLSYHKLIAFCTEDAPIGNVKGHDMEITLTVDSPYPPLLRRPPYPSSPNSREAFEGHIKELLDLKVLRKVGHNEPVEITTPVLIAWHNDKSRMVGDFRALNNYTKPDYDPIPRIYHSLHNLSKAKYITTMDILKGFHQIPIKEGSIKFLRIICHLGIYEYLRMPFGIKNAPSHFQRMMDTIFVVLDAKISSGLKFSIKKCNFGYGELKALGRIVSGLTLAIDQNKVAAVLNKTMPQTKTEMQSFLGFCSHYRQHLENSALVSKSLYELCGKDTLFEMTHERVKNYELLSIMMSTAPVLAQPDYDKPFQLYIDACFDGLGAALHQEFVVDDKPEEKPILFISRQIKETEKRYGASQMEFLALIWALEKLHYYLEGSTFEVVTDCNAVRTLMNMKTLNRHMLRWQIAIQQYRGGMTIFHRAGKKHPNADYLSRNALPNTPDNPAWEDDEHDIFPILGIHNEKPCAELIHSLNPHIMKHYNNGNFSEDRTIERVKSTAWWINWRQDVVKYTQTCDSFQKANKQTGKRFGLLQTIAEPKNRWEIINMDFVTGLPPGGSYSYNTILVIVDRFSKKAKFIPNHKDDTAMEVAFLFWNRVKADVGIPK
>g482.t1 length 535
MDALFELRGVLYALEEGPNELLPTDNVEIKLLLISRLDSVTHENIMTAENRNSAKLLWKSIKERFASSQAANRARTFYDFLYVPFKEDAVETFITDIRVSIKKIIDIGIILPPNIIAYLTLFKFPQSLNDFQRQVMHTDKELNSEYVFNHLTQLHNEIKAQNKESSALGGETALISTKTKSKSCSSRNNRCTEGFHNAKQDQNHSATIKTGKADASLQIRGKGNVRLKWGNKEVTLKDCFFVPDIVVNLISVGCLQASVCKLIAQKNSFQITRNESLVFQGSVVSNLFTVENPDAIGLNGSPTQTNNSFSFISLKEIQETYRHTSLQRLKPFIKGSSTTDVDEFECKNCVTSKITKSLFPGTSTKASKVFERIHLDIIGPITPESNQKHRFILTILDNFSGYLSGIPLVNKDDTTEVFTNLLEIKNKRLGYFPTTVCSDGGGEFVNNRAERANRTICESVRACLASSKIPKRYWSEVVKSSCLALNQIPKKTPWENWALRLSNYLHPIGTPVVFLNLRQQKGEKFSPKGTKGRLI
>g483.t1 length 881
MKKNSPIRSRKIENNKNYLKEQEQEKYTTEQNQTNTNSNYNSLQFGFKNPIQLSSYKSSTSSNYTQGWIRSPLTINSNYSSINENNNTSSLKLFNRLGGGLELIGRYNRFEPLLIISLTILASLVRCWKISRPSSVVFDEVHFGGFISKYIQSQFFMDVHPPLIKLLFALIAWISGYDGHFDFKEIGSEYLHHRVPYVQLRLLPALLGVALVPLSYLTLRMFKLRPLSATLASILITFESGLIVQSRFILLDSPLLFFTALSIFFHIGFCNEDNKRAFTRTWWVWLTLTGLSLGAVVSSKWIGLFTIATVGLVTINQFWELLADVRIPFPLLVRSFIARFICLAMVPMMFYLFVFQIHFWILSNSGDGDAFMSSEFQQSLRGHGMPDTYADVLIGSNVTIKHVNTLGGYLHSHDRYYPTGSKQQQITLYPHRDENNIWTVLGRLGDDIDIIHRKHPDFYYQNPIPVNRSIIIRLQHALSQKRLHSHNIRPPVTEIDYQNEVSAYGFTNFPGDANDEWIVEIVSKESDVTVDRISGERLRALRTKVRLPDWGFGQQEVTCNRNPTLASSLWYIESNTHPLLIKDSQALKVNYKKLGFLGKFSELQAVMWQTNKALVQHHAYGSKPISWLLLKRGINFWSKNHRQVYLLGNPFVWWLGSASIGFYLISKSILILRVKRGHFAELGNHNVIKYDGIAGYLVTGWATHYLPFFLMNRQLFLHHYFPSLYFSIILIATIFDFSTAKLSNKTKFKSFAVIVFMTIWTWWVFSPITYASAWTRNQCERARWKRDWDFNCPDFHDHLSDYYHGVDENGYYEPSNNKNSQTNYNRFNILEPIKNVFQVGSLNHLPIKSISPDDFQVSLNSSNSVSLTLLSNTNITGNLTA
>g484.t1 length 251
MTSIGTGYDLSASTYSPDGRIFQVEYANKAVENSGTVIGLKCKDGVVLAVEKLVQSKLLVPGSNKRLRTVDLHVGIATAGLLADGRQLGHRAAAEASSYKENYNAPIPLKILADRLGYFCQAYTLYGSVRPFGISTLIAGLDTDGTPNLFCLEPSGVFWGYRGCAIGKGRTLARTEIEKLKLEEMTAREAVDHAARIIHMVHDEVKDKDFELEMSWISVSETNSKHAPVPRALIDAAEIKAKEALSSEMED
>g485.t1 length 351
MRSSTVTSLQIKENQAQEESSIDGNLPTIILLRAGGLVPEAEKQFGTYHDVFCTFFKNSLNFNPENTVHDNHQLNAHQPLNDITTDDKYKKFPTLQIISYNVVQSAEEPIEYPSENILKRSVGLIISGSASNAFDDLPWIKELIEFTKKLISIQQLKLIGICFGHQIICIALNSKIIRNPLGWELGLDQIKLTKIGHLILFHENKLDASHQKSSDSSPSSGSDLVNLFQVHRDIATTLPAGTYNIGTSKNCEIQGIVKFKSNINIEEIEELATANTFFKQDENIHIITIQSHPEYNSTILFELLNFRTKFSTDFSIIDLKSHDFAHDSLRQKINQHGCFLGFRFLQILNII
>g486.t1 length 737
MVSCRPADTPLPLNYATIPSDGKPVGPGFNYRRSVGLLNYLVQCTRPDLAFTCSYLSQFLLAPSRINQLQFRHVVRYLKKTSHLGLTLGAVDDSPCHLVGYSDSDWGKSEKCWSFSGSALYFNGLIKWCSRKQPIVAISTAEAEHKACSEIGQDIVWATHQGAIGLIENPVFQERTRHLDIRLHWLRDYLELGAFDIQYVETTKNKADIFTKTFKGSSHLCKFRLPNVTEKGTLGYKRRNGALNAVCDGETGRTNLYDGFAQTIDYSELRHHRKRNLAEWASAQPRAEVNAAPSAQPPAEAAQGASEHPQAEVIEAPSAEPPAEEPNDSLDCSICLTELPPRRKNWFSRLWAYHILREQRQYRWQGCGHTFHKLCIQPVLTELIPRCPNCRAHQDGRPATPPRAPAPAATPAPAATPAPATTPAPATIPQHRPATAGWTSPVEDFPEFESETHGWNGHSPISQWHTNSDDDLAPEFLHHERPSADQHHDTPGTSANNPGLGSMTEQQMLELALAYSESEIQHRNQNHDEEDLIRALAISTTEHRDRSHEESFNVDLTLALSQSEIEHRNRDRQLREAFDVDISRALSQSEVEQRNSNGIYHELSDLELALALSKSEFDHHQIETRDWLHSDIMHPGPVSQTHYTNANPAGAGHQFVKSESAHKASGSKAHNPAIAGLNCPVRQNKDASFLPSCSSKGEESVHPSGNGHQYGPQTENSVEGHDFASWLSSEPPEFFLR
>g487.t1 length 162
MQAALALLGILFLMEVAQESPYYSNGGQAVYARFLLQEAREDLFQEITSLDGRTFDQLTTNFREDYLLKDGRSIQMLTPEELLVMQASLALLGILFLMEVAQESPSYSNGGQVVYARFLLQEAREDLFQEITSLEGRTFDQLTTNLREDYLLKDGRSVSFEE
>g488.t1 length 586
MLGLRVTAIKIDPYLNLDAGTMSPTEHGEVYVLDDGGEADLDLGNYERYLDVTLTREHNITTGKIYSEVISKERKGDFLGKTVQVIPHLTDAIQDWVERVSHIPVDEDGDTPDVCIVELGGTVGDIESAPFVEAMRQFQFRVGTENFALMHVSLVPVIHGEQKTKPTQSSVRDLRGLGLTPDLIAARCSEPLEQSTTSKISMFCHVGPEQVVGCHDASSVYHVPLFLKEQGFMRFLSQRLNLGEISIIEGGIRQKRGHELETKWIQLTTSFDHAFGSVNIVLVGKYISLKDSYMSVIKSLEHASLRVGKKLNLQWIDSEHLERKGIETREYHAAWVALCSAQGILIPGGFGLRGTEGMIAAARWAREKKVPFLGICLGFQIAVLEWAQNACGLSNAQSTEFDENTLEPVIMYMPEVSKTQMGGTMRLGLRATVFQPQTEWSTIKAIYGGRETIWERHRHRYEVNPKYIDVLERDGWQFTGKDQKGLRMQVAELKGHPFYCGMQAHPEFCTRPLNPSPPYLGFIAAACGSSFLQDQIKKQQGYNPPHPAARLILTPTMISEQFQDVSASTVEQAKVKLAGLQLDLPS
>g489.t1 length 2340
MATDSQSSINCSVNAQTLDFSPGLLYFSKLHQPYVPPQSSPSTPAPRPPPNPFSCLNSLRALEKNLTQPNSFDDIHQQNSDWSTGLNRFIVSSPSNDPYQSDSTNSNLIFADEELCWKGSKLIWSKGGIIHRTFDYSSSNSSSTHDLSPSSSKQHVIQALFAYFDPASFLSPSAARDHPLNDNNLCVNNQLNSTQNDISSNLAEASCFYSATGSGLDNHLNQYSERQKRWRLSASPVRALCVLLPEVFKIYFDTGEEYTLAVPFPIQAAWPIKWGVMMMKKPTSVQPRPFVPTNLPSPVLTNSLKPKEMSRRSFLGDNWRLPNNPTGAPSDLSMFDSMITENETCLWSSMAGCDLEDRKGPDHNDEADEGEISAEVARYWAERRQIESSMLWTLSDPCTHYLQPVLTTEKLLLPNLPAGSTSSEGPTGQPASIEFCSAFAPLAPLVSPPRQPGCGLPSGTVVYMADFKMNPLHPICITASTEGFTILAYGRLSSNIATTSGLISPFDSSSHMDIPETDVIQEDLPPPCSHTLPSAEELPLRRSPRKNASSQTHPPLEPIQGSGQATIVDSHKLSPTFSRSNRPPTRLGGLGHPSLRRSLNQPPGNPSASISIKKRGITAVSAAHSNATGRRVSVISNASNISFAFGAATGQSASIHGGSTVAKPPIRRSLAEQQLEMMSGAPPGNRIITSNPEKVGHSFGLDREVGGGFKEWFDGIMDPEPSDQRIDCHLADEALEPEFVIQTLKTVEIPGRLAVEELPCIHATLYDSRGPTAYLAVCIPTKSTVYVFQLTRTSNSIAIKSVGQPWEGTAIGPVLCSRPNVYDLFKFSNSTGLVEIFSADSIFLHQFPHPHTVYSPERSVKPSVGSYVEFLSPRRAAKHSSTNIPVCKRSDLKIWPFDSLVRKVFQVLSEEIGNNQACNLFQHFIKHSDIAHPPLHCLGAVLREAILSEEFQRTKKTDSESLGSNIDLVTITNHISVMNSDPALSQLLSMQRLNQANQPGYTRPKPPNSPRKRRGAQVGVPGLSLTPALKIKAMVGLCRLYADLKVSLSSTKQHIALGKILFQLSSSLGWIDWTDNLKRSLNTAVDAPASLSAACIKKLEEPRMPDLYDHLDRIRLGIPSPHEIFLEEKVDDVDLAQAYRRRNIGFYGLQESCYLSKQISKLYQLLYKPNQPPLEAAKSVLIEMDRFGWGLDNLDDLWFGVAVPLREALRYCQCRAPHGLSARCYQLMGRPDLCMLTNHANKIDLKHEDFHVRPQQSSPSFHITTRPAPSIQQLCAAALAIEDPIVSPKEVDFDTLEDNSPSNVVARFSEDMRIIEVAKMLNYTQEVKVEVHESISEMTSSDVARHYSTFFVGIIRRTMSLPFGGACLWYKTNPNIAASVPMIKLDIRITSPAILIQPDIAKIEPLSWPHFHAGVAAGLCLSVKPEEFDSSQISLARPEELDDRHAGYLLGLGLNRHLRSINRVQIFRYLEIKHEMTSIGVLIGLASAFMGTADPRVSSIIAAHVPAMHPTESIQLQVSPLTQSAGFISFGILHMGTANRRLSDGMLREMGKIWRVLTDTPDECRESYTLCAGLGYGLVMLGTGTESDTPAHKDLMLTFKSLIQGDGAHPLPGLNQPNMTIDVSVTSPAATLALALLYLKTERSEAAMLCEIPQTPARLEYIRPDLLMIRTLARSLIMWQSIRHDADWMESLVPPVILESVQKAKHGGKKLRADWEMSYWSIICGAALSMAFKHAGSADSAVHSTLLTLYDQLLKAISKPALNVQARICRSCLRSCHNVVTLGLAIVMAGTGELELLKRLRLAHGNTSDTTGYNTHVVTHLALGLLFLGGGRYTLSTSNKAVASLVCAMYPIFPSRSDDHVHHLQALRHLWALAVEPRCLVARDIDQRGEMIFLPLKLKVQDIPLPSKPIHNNQINVESKEPIQEESKSFTTKLLTAPTLVPEIAMIQSVKVESPRYWPFVIDLASNANHRNYFSKSLTLWVKKKVGYLSYSQDPKGAKSIASRGRGAEEMMTCEIEDLGLRSQEIRQVMKSKLNNQSIKTEGNNKEDLYKIVDGFDLNEQAIGLLDYVTSIVTSRTEKRQAGELMIDLSAYVSTVLLQCLLEDKPEILPTYLALFACSKSSAHFGTSSKTQYIPDQEWHISHLVKFYSGDQFGHLELNSSFNSHLLDKSLLNQIQYHQVKELVNWADSKIGNDLIMEYLKLNGEINFTSNNTIQDNDKNLLIQWINLMKVPSPKNLKILRNFLIKEILKLNPLPISLSLDSFNKFLIQFILFVKSILFNNNNHLDFNLCKKNYYFNNSIDVDQFLIFLSCNQKKLFSVIASATPLSQKLFRAYNSCRVV
>g490.t1 length 418
MFEAKLNQAGILKYVLDAIKELVTDVNFDCDEDGMKLQAMDNSHVALVALQLRASGFGQYRCDRQMTLGINVPSFQKIMRCAANEDILTLRAYDDGDVLSIVSETLNADRVAEYEMKMMDIDIEHLGIPETKYDAEVALPSSEFNRIIKDLKEMGESIRIEATKEGVKFSASGDIGTGAVMLKHNADAKKALAVDEDKKIIDIDSDEEQEETRDDDDDQEDEDEEVKVKKSKKEKKTVVKEDPDEDKTQVEQAEESDESQKTKPKLKGAKGRKKKIIDDEDEEEEEEEEEEDEDEEQDADDDDDDEVPKSKKRKLSKKSTKKTKSNGKANSKSKAKKDGKAAKEKAKEKEEDDLSVSISLQQSVSLTFSIKYLSNFTRATPLAKRLTLHMSNEVPLLVAYEFETGYVRYYLAPKIEDD
>g491.t1 length 286
MQEGGKFDLEAMPLNFFCLSKSHKGEYLADTVCLITEKFGIQNQICGFVCNNASNNLSMVAKMKKYKWKQFKVKKKSNDKDDDMDSLDSSGKSEDSTAENQICRYENNQSFSNDEDSAKEPDTANDQEIQEPELTVEDIHNLSEDDEENNLYTLSLCKKTLAKFCLIGGKIHKSPNSKAIFVKHCTEYECDRPHTIVRDVCTRWNSNYDQLHGVAEGQVRVELQISHQRCQYPVGPSLSIYPSQVLKQGSACLTHIIVFIDEITHPLSNAIKGSENEYPPALQNTC
>g494.t1 length 109
MLQIQEAVSAALAQQEQIRSQLSAKDEEIAKLMEQVVLNKPPKKQVPEKIEVKKPQQNDHARFSGILQKHQGCPLYPHPDPVELSRAMGSPLFSQFSHPDGIQLLLCYA
>g496.t1 length 695
MGGYDERELAEESRPLTTFDTPLGRFRLTRLPQGATNSVAVYQAQMMWILQDEIPEYAGVFIDDGGIKGPRSDYGGAVLEENPKIRKFIWEFAITLERILFRIEEAGLTVSGKKFACCVPALDIVGHVVFKEGRKVSKQKKNKVLTWPRPRNVTELRGFLGVVLKEIVGQDITLKKLDYSEEAGKIILAVDSSSIAAGGVLSQQEVDTGLARPVLRESNVFSPVEPRYSQSKLELCGVARVLKKLQTILWGQHFELQVDDKSLIEMIKSPSLPNAPMTRWVAFIQLFSFDIVHKPWKNFTLPDGLSRRPVDSEEEDGSVLEFDEEEPTIKVCFGLTNFSLESEELFEWEQEGYWMEMKFYLTNFKKPDSLDPTEFTKIHQVKEEIRHRGLEETYQRIFARFWWPNLKKWVKMWIGSCESCQKRSSLVPREIRHSTGEDSLFGRVALDACHIKAAKFKYFVVARDDLSGWVEAVPLVNLTPSAVSKFLLESWIYRFGSIKVLTVDNGPEFKGDFSSAVKNIGAILKYTTPYYPKANGDFSSAVKNIGAILKNTTPHYPEANGMIERGHRTIKDTLVKLCGESGGKWTEYLPLVLFADRISTKRTTGYSTYELEFGKMAVLPLDLEMETYLGTDWTDINTTEELLEARVNQLGRKEEILQQAYQKMMKVRSSSVKYWDRRMACRLRKPLEPGTLVLV
>g497.t1 length 626
MTYNPIAPVDMEASIALGGQSSSFGPSYPRSAVQKQDPPPPPRVKKMEKEKERLRRINTSEYDSDDPEEVENLNPRNLEEELRQAEPGRAIDRFVIGDDLLEEMEFMEGYESANWRLLKKNMEKAWGEIGPAMKHTLEDLMELAKEWTQKGGIKDFEEFRNYSTSFGKIIRYLIANQHVEGDKTIVSIFLSAFTRENQKGIRKELRRKGKGRYGPDGFWVPPGYEDVVRACEEEMQDDPGEGTGNLKVFTESNKIMQKNIDQKKALDKGKVAREKMFAENTGPTLTQKNQPNEYSRPNNPPSKPLYEAMPFLYCHREGHPTYRCPESLVDEKQNLARKIGRDYYFPNGNLIPYNPDRPIRHIVATESAKVPKVNNLERSEGAPFNKFVSNGATTRGDASKQKKVRIEEIPMDIDKEFDFPGLVHENTPVQNTKEKPKKEPVTQLINDLEGSKVSLTFSQLTVIAPEYTEGIIKKLIDRVPQNKKSGLTYVCNQQKSVPQSTPTMVCQEDPEYKEDPXLADSEVHLPMSGVGGERCDIIGVIENCPIVFGKFTARAHLFISPQVKQSILGRPFLFDYQCSLYYAKKGEMLSFSGEGRTVTVPLAKVGVGKGWDQRSELGTRVIKSFL
>g498.t1 length 854
MNAKVTKASFKSKHERASRPFEEIHLDLIGPIAPSSYGGHSYILTIVDRCTRYCAGIPVKSKGDVAETITQIVDIESKRFGHYPSIIHSDRGSEFINKTLQDYCKAHLIRMRQSDPYTPQHNGLAERYNRTILESMRTILLGTGFNKRYWNEILIVSALTLNQIPTHRSQKSPYEQFKNKTIPLSFFYPIGATVAYLDLPQISHRKLEPKGKEGQLIGYNEELQSYKVLSNEGKLILTKHIRYIEHQPVKQNNISSLDELDFMQEQTAVPVDPVNVETTEPLPTEETQEVSPVVIVEVDEVEEEHSQYHEIEDYESEEEQVASALTPSYGLRERNTHVKPTKYGCLASVDPRTFKQAMLDGHKNEWLKAIQTELDKIEDLNVWEDCNTTPANALRTVWVFKTKPLTASAAEKKKAPLCIQGFMQMPDIDYGDTFALTGKFSTLLALLAMSIDKKMPAKQFDVKSAFLYAPLKEELYIHRPEGSDRSSKFLRLRKSLYGLKQAPVSWYNTLTGWFKEIGYRQAVSDPCLFIHTDGTSFIFFHVDDLLVGGNTDCFKDLFLLRFPNSSAHSPDTLLGMNLETKEDQILLSQTKLIQKGINQLNLQDCPAIKTPLSPGIQLHSTDKEDSDDFKKLNINYRTYTGLLNYLSCRTRPDLAAAVSILSRFNHNPGLSHWKQVLHCWKYLKGTSDLRLRIQPTLTSQTLNLLYYTDATWADDLETRISQSGSVCFYKNVPISWTSKKQKNITLSSTEAELNSFSDGVQEEIWLKKLIEELWQLKLNSTTFHIDNKGLLDKIRHFGSCSKTKHLHIKIKWLRDLDEKNELNIQLIPSEQMIADALTKACHHSSLLNLKNTLF
>g499.t1 length 288
MQQNTHSDDEFNEKKGGYIIKTLPYRSENATKFFPRLDEIMKKEDQLSKRRIQRCNRIVPTKPVPSIFTKPPQGLPLDFYDPDWFNKLLPQQRIDICDSHKVMFLPDASQSLMGCRLPEEKLSDKKFTERFWDDLSKPYDLEHEILNEANSKDEDSSCNSSDEICVGGKIDLNNTSGDEEENEEFTERFWDDLSKPYDLEHEILNEANSEDEDSSCNSSDESCVGGKIDLNNTSGDEEENEEVMEEDQEFIDDDGESDEGSHDEEIDSEEESRAARYDAMFLDEDNGW
>g500.t1 length 638
MNKPLQLINPTAKPYVALTPTLISPESAKNQKTIIPSPSPSQHTLHTLAGGKYYDEYDEDDDSTQLIPPSSSNQASFPPSSGSQQQSQYKRQTHIIDLTHHPSIKIHHSTSSSPNRLASSSSSSTDHSVQIFNSHRWEHFSEQRPLLAFSIGLAIILFSSALILAAMVWYLLPPLGPKDWTTLRIPTSFDALKKLNALLQIYKTENYYRVLSSFVLIYLFLQAFSLPGSMYLSILAGAMFGVQVALPLVSLCVGTGAMLCYLMSLNLASNLVTHCPCLRTRLDEWKIKLSTKTNKFDLFSYLVVIRISPLPPHWVVNLLAPHVGIQLGLFWLTTCIGILPVTLIHTQLGTTLDQMVGPEDLSFLTTKNLTGLSLVAIGVLIPVLIRWYLNKDLQDSSNSNCTSATIESRPFSTRSIRLSLENNHNDHHQDLITSTPRRPNSRLRSLSTQTLENLLNTSTSTANSSFSSLNKLSRIDSTETLLLSSHKSPPTSLSKSSSSHHHHSGLGLFSKSSLRNSTKVLVNHQKENDAKALLLETKMDSIRPHYPHQELDSQHEFFEDKERNDFDDSMDELKIKKSLLKSSNHHHQKQQEQLSHHQSKNQSAKLGQIHHSSTSIPTTKPPKLLSLTSSSTSSNIEN
>g501.t1 length 565
MIPASSAAEPPNNTPNYTIKANLVNHVARKHPNEWEVALELAEDDLVSISKDGSADGPLQRVMQNSRQITFETNLINWIIEDQQPFSKVKSEKFTKMIRGLDQGISIMNKTTVSRRIKWRYPLYLPNLPSYNQRLEANDCNNWKPMIATVVFRAFREKHTGENIHDKILEILEKFFTNYNFTNISSSSKKRKPTVVISDLSDSNSDDNSQSEENSDHDDDPLKNQPNNIDLSYLGKRILSITLDNASNNDKFIQTWGKKSQDDNQVLEALEVTRKKKASELLHEEISDDEWTLFESIHTFLKKFQQASIDTQGESYATLTIVLPWYTALLDHCMDTKLEFQGSIKPSASVMVDAADAAMQKLRGYYNVHSHHSILAVVLDPRFKLTFFEQRSFDDDDAGNKIERDQIEFKDEALTILRKVFKDYSNRIPKKTKDSDRDDSTSNDKKKKENKMFHPLQQHKIAAEGDEILTYLQITEPAYEKNILDWWKENQQLFPTLAQIAQDDLAIPATSAASERIFSQSGNLVTVKRVSLSGDSAEANMCMRSWLCGDLIEAAESFLKDSADE
>g504.t1 length 459
MITIKTVLNVLSEQPVFSEVPTSVDNDNLQPGRSPIQADPTIPALDLTTVNKNLTTIREPSVHESATDISSVVHTRASSEETEELPPTVREKAATWNPQIQVLAETHLVNWREYQGAISGWNSHYLEIFLIQAANTQKTLSNWIGLDAMLDITRRWDAVEENKHRLRIRIETREQEISLYAPPAQATDELTAVDLLPAQILALPSFKRNEGQRPRTPPILTPQRQLNRRQAPAEMPQPGSRLAPISVEEEHRALPQRNFPYRRRNPLKIYDNENQKDKNISLSPQISFHSDIEIDLEKIDHKINVLQNNLDILYEEHNKSFDTINESVNTIANHLSNSSTDKLFLERNYLDNIINNYISKTDFEKFLAKFDNSLGINEIDKKPAGSSKNWVPPNTVGIHQRLTDIESVINSQIKAFKYLEEKAEFEEKFKCLKEIPDLIKTKLEINNQIDDILENHQDL
>g508.t1 length 443
MERLAVCMRCSEPILLVGETGTGKTSIVMARLTGKKLVSLNLSNQSEAGDLLGGFKPLDLSKDGKCKTSIVMARLTGKKLVSLNLSNQSEASDLLGGFKPLDLSEDGKLQGNLLVDNFLRNFGEVFNASRNPEFVNLMRKASLKKKYVRNFGEVFKASRNPEFVKLMRKAALKKKYVRLVALIKEGIRALSVRLSSVTHQPENSKNASDSHEPSKRRKTNSPHSKISDSNRNSLNNSLQYYLFQVNQFQEKFVGPKTNHMRFRFIEGPLVTALQNGDWDLLDEINLATTETLEALGGLLRHPDASVILSERGDIVPIFRHPDFRLISCMNPATDVGKRDLPVRLRSKFTEIYVQPPDNDRDQALLNIIQKHLGGICASDKKVIIDTADCYSGIRVLARNGSLADGTNAPPHYSMRTLSRSLTFATELSNSLSLRRALVEGLHL
>g510.t1 length 1120
MATERSESLGANNRGTTEDCTVVNLSNAKNAAKIWTDLKKKFALSQTANKARIFMDFLWLNFKEDEIELFITKMHGHLKKLASVGFQLPEDVIAYFILFKFPNSLAALRQQIMHSEAEITSSVVLGHLTQINNEIKAQRKEKNTILSSKTLYTNKQNERKKSTRCTEKYHNPKAEHAEEKCWHLHPHNAPEWWQEQQAEWKKKLANKSANPSSSNVAHFYSLISLWANNSEIDQKFILDSGDSAHIFNSTEFFTSFEKEENDCIKTGKEGASMPIKGKGNVTLYWNDIGIELKNCLYVPKIVVNLISPGSLVNQGCTLKSQNGLFKILKDENLILKGKVINNLFAIEKPILIGSSNNKVFQTSLSELHQSLGHASIERIRPLITSNISKEEIESFQCEDCTFAKITRQPFKNSLSPTSKVFEQIHVDLMGPIHAMSKGHHHYILTLVDHYSGYINGFPLVSKDQTNEVLIHILTQEKARLGDFPLRICSDGGGELCSNSLEDFFKFNHIYHIVSKPYHPKHNGRAERANRTVAESVRSTIRSSKFPKNFWHEIVKSCCLALNLIPTKKNKNLSPYELEHKKSLPLNYLKPLVTKVVYLNLSPKTRGKFDEKGLEGKLLGFNPALLSYQILLSNGEVISSKNVKFIKKIKDSGDSENLEIEFPIKNDSHSQSNQITTQEIPPPDSQIKEETDESKFKAAMNCADREKLLEAANIELKSIEDQKVWEDFNDEPINLLRKAWTFAPTGKVTTLQIFLLHSPNQNLHLTKYDVKGAFLHSPIMEITIIITPEGSSRKSKYLKLKKSLYGLKQPPKNWYELLTSWFKSQGFHESSCDPCLYLSDSSEDAIFFHVDDLLVASNSENSKSKFLNQFQNSSSHQPNTILGILFEQDKTGIYLSQPKHMENGLEELGLVDAKTADTPLTSGIKLTEASDDDFKQFKSLNINYRSAIGLMNYIANLTRPDISLSVSFLSRYSTKPGLTHWKEVKRTWISRQRNVVESTTKAELNPLSDAYHEGLWLKSFHNELWKENNEMFHHLIDNSGLDDKLKKFGSNSKTRPLDIKMKALQEQLKETKIKIHLIPTNLMAADCLTKPSNQNIIRNSTRLIDQKEVTVEEESKISGGV
>g511.t1 length 163
MANFLSLDSTNVSSLKISGISQLKPHGPDSNYLDWNLVMRVHLCATKLAYILKPFSTVSWIALTKAHQDSSLSGRMYWLLKLVPTRMVGDDVEDHINEMALSAERLNSLIRKHPVFLYCCGTQTGVIRKQFPQGEDSSISSAVAKMAQAGPGQPSPEKSTFCS
>g512.t1 length 180
MKQETLAREIVGLMKNVGIQHHDNKGVRTKIQELQESYTKAADWIHNTGTVIQEDDIINGASNFQVSTDNPNEEVPIDPLLENFADTTINTLLPPLSPATSPPSPHQNYEPSSNATLSKSVDNIKRESESSITSKSANKRSLFNDAHKHKKHLKSKGGGPMEASFQVKLKAMEAKDMWEE
>g513.t1 length 428
MSMLTLPPEIVMNIIPWLYCSEVDAQPQRNKFSQHPNVLSLKNLRLTCKPLASLLVPSLLSAVNISCVTSARDFLVWCRNYAAEGNQIPVRRLAISNVGRRSLGDNGQLVPYDVFEDIVVVVAPNLRQLKIGFKDCFEFSEKLAFGFQGAKQLWILHLSLISQPPDSPNSSVTLPSQSDSSQLYNPHPFFRCLASFPSLIELHMNNCFDYCMPLDADFKLTSLPRVRHLSASFDSQSTSGASEPYKSLFLLCRAIADSIFILEIKGSRYDPSKLLPILATLQGHLEALHLSDIALVQKCNTFNFPRLRTLQIDDSRYLAGEEFNSPIFERVTTLLLRKWSWTDLPLDIPVQSFRNLRRIILTYTPNLTPDTIALLNSCQESSVELFSTPKSVEISEIWVGCSLMISEEHFWHNFRENRLSSAYELVSI
>g514.t1 length 87
MSALAVAGYATVAHAFHTGGHCFCAAVEKHCQDSVGKLGVSSVIVTSIHEAAMTLTSATFRLPRNSVLSTSVPHDTVPTSSLLKTQT
>g516.t1 length 270
MLGCSWLVLKKWEYNWHPYHPQQNGEAERVNRNIGELAKTMIHESNLPQKFWSFAYMTAAFIHNRIPKTQNNGKTPLEILFKVEPQPDSLYPFGAKAIVHIPKEHRSKLDEWGQMCDFLTYPSAGGILRKAGLKLGEIPSDEIVEEEQRQIESIPLCKDHNLPANIKLALSCTDDEKWREVAKYEIGSIKKFRACYVSKGFNQRLGVECNETYAPTASLNTLWLLISLARTNHFATAGFDISSVYLYSPIDEEVYVQPPIEICPGLAGKC
>g517.t1 length 287
MEPSLYHFKSQEGFIVVWLHIDNSFVVGSSWAMVNKIQKAMEENLSVKWEDKVERIFGINIEEGMNLVKLSQKYLAKQIVDEYPRSCFLKRCPFLEDNLAVNDAEAVNTSSFWSMIGSLLYLASGTIPDLAYPVNLLARYLNKPLELYWLALDHLIGYLKRTVNLGLVFGAGDRGGGLELWSDANWGGEHERSTSGSVIHHCGNIIAWSAKHQKVVALSTCTAEYVALSDGTQQPSHLKNILRDMNINPQTSIFWDNEAVILIASDDSSKKETKYLSHRFFFVNDFV
>g518.t1 length 280
MNQGEDKNIEKNVIGIQPVTQQTQNSTREKKEVDRYGHWTSYLAVKQEMEDFNVDDFNFESIAMQTFIKENAIVPDSFNTAKSSQEWPLWRKEIFTELDSIIENGVFKIKKIKPQQADFVTAYLNSKLEDEEAVYISLPEGFVKWLKETKQETDADPCLFISEQGDLAFPWVDDLILVGENPDELISNLGKDFNIKDLGTAQHILGMKIDYLSSGKMFINQAHYIKNLVEEYGLEDGKVTGTPMQSNIKLLKAMEEESEEFKKKGLDYSGEIIAIPRKPE
>g519.t1 length 735
MKRVSRIPGKASILKCFHRRGGPHGLYGLSTVQAYHLEPHNFTKNLTEFTDPMEGNTKTKQYQPNNKNYATWATMMRVEMYKLGCLPLVKGEQVENITEKKLKLYILIMKHLDEEHIAIVNGKLGTNKEGEGLELWNCFNKRYAGSEAHHQMLALGEFIDLEFKETKEFVKEICHGISKIRTSSLDVKEQVLTLLIVKKLPKEFESLVRIIIQDSGTLKTEEVINKIEKDYLQFKLKKEDKVAMECQKPWTNYKYAPPKANVGEMEGISISFIAIQEDLLKDDREEEEIKFYDPIATEIDIFGNNGDNGFYSQEQIDTESANHAMTGVISDNHAAAMGDAIILDSGASNHMFNKKEDFVNYVDHAGKVEIGEVGRSFEIVGRGEVVLTSNNNTITLRNLYHVPSLPYCLISQTALWNKGAQILKTEGDNFEVRVNNKNIFFGKIKNRLPFPNLERKQNICQFSLKEHQRLGNPGGQQDCKSCRLGKQKQKPFSNKRERTEVAGEELSANVVGPIDLVSLGGARYFLTIVNTASRYAWLRVLKVKSQAERELKFIVSQIETRANKKFKRIITDRGGEFLNQDMEKWICEKGITHLVTTRNTPQHNGTAERMNRTIMEKSRTIRIDCDIGKNLWAELVSTAVFLYNRNQKTNPYLRMSGVEPKLDNIRPIGAEVLSNIHHFAKIGKMDPCCRKGVLVGFDEEMKSYRVWDPETSKVIRSRDVSFEKADDATGDIFYD
>g520.t1 length 186
MSLQEIETTNTLLNQTISRKEKLNELKRKKLNNNESITTTKTKTTEEENSNQIKKKEIKFRNYDPINNAPQRDPNNTINTIETVEETVKDLMEKVKKNDLIIQSSELDLNKIQPKKLNWDLKRDLNKKLLKLEPLTQSAIASLIRKRMQDEAGGTHTEEGTAALVKEINSSRILDQSNYSDESDQD
>g521.t1 length 249
MLKILILKIYKINTLNHSNNWAVLVCTSRFWFNYRHIANTLGMYRSVKRLGIPDSNIILMLADDMACNPRNMFPGTVYSNADRKLDLYGEGIEVDYRGDEVSVENFIRLLTGRVLEGTPKSKRLMTDERSNILVYMTGHGGDEFLKFQDSEEISAFDLADAFQTMWAKKRYNELLFMIDTCQANTLFTKLYSPNIFATGSSAKGENSYSHHADSDIGVAVVDRYSHFVLSYLEAMNKTSSSTLQDFVRN
>g522.t1 length 1576
MQPHPGSSQSNTTLPEDIRLKCSYYASEIKTQVSSIFEEQHKWLEDHLIEIKDTMVKATAKKAGTRAVMAGIIKTPARKRNKRPSKKTSKPDQLLPLQPLSSSYPLGQIKRSQLNIQNLDIQEIIQQQLQRERNEIESRLQKELSSLNHHYESPVKKSNNASTPPLANDRNDASTSLWKSTGFLISAKSTATSAVSGSSHSIETPFTALPPLTKKQPGHIEPIYKVHHSSSSPHDLQREQSPVIDLNSINNVPTSEHLDANDVFANAGHELSAIQEGEEDEDPNAPPPIPGSLVPQVLSSPIQLHQNLEAYHPTKSSTILNKTNSNNFSTHSPHQSKTIVPIQDLVSSPPPQHQTLPIPVPKTSLNLENLTSSTNLGQASASSLEPSSALVAKSTKETQSLPSSEPLPSSAPLLANASSVVISDEPKLSAAVPDPQVVTSSIVNSPTSQLHPISYPFALLPSAMMAPSAASEVPSVVRPPTSVNQAVESATSGLSTSSSSPLEGITEKIVPSSSLMTTAPSVKQESEESLLQSQLPDNNQSIQPMHEHVDTMVEVPLNDNPSNLRHNLHASIGSSYSDKLIDHHSRTPGEPKTSNLFTPGNTRAAIIQSPQSKWSSKPSNISWTQHKPLKTPVAKSNLGGTGQYERHIGRFSGSPIEDLPKPINQQGPTPDAPIASSLIAQSTSLIDPQDFRKTGLKRTSTDAGFTHDSHDAKISRSHTPGLMNMRSSAISGTARKGMEDLKSRLSKIQRESAMHERVHHHVPALVADAPINVNQSASLLTHNNAPAFVKTVPISNPLPLVAHLPMSSTTTSMIIEDRHEGDKFVEEKSYARIRHESLKAPVEILPSTKAHANTEPIHLDAITSDPLKNSSTKSVTAHVSVVEPSNPKRANSTDSLVSKSIATYEKDKNSSVEENAPLDKQASVEKPAKVPTPPKIAPLQPPAKVEKQHLEFLKGVSSTLTAPPTSTTNILNETVIKTNSKATSVHDSPISEDNTQSYTQENIDEDEPLVCEPVTNNQPIESSVITPENQSENVSDEDKEDQDTLSEPEHQHDHSDNNQIEDLSVEILSSHRTGNLEKNSHAELHLSDEDGQQKSQPRNNITRPDVAKTPKNVPASPLSAGFMGAFKAGAALASSWTSSKPKPELRSLQLAAAAAKKDQDERDRKATLKEERRLVVAEKKQAEEKAKAENERKVKLAEVEKKRQEDVSKVRSTVKTKVPLNHPASATRQGLMTEDAAKKRKIGYVVKSATRQGLMTEDAAKKRKIENDPNRILEKKTKAPAQVEVHTMTKLPSSTQKVSTSSYLPTRTAPTAPGSAIKSTSSKAASGSTNIVKPPTQKLNPPSRPPSQASQYNAGHTAKSNVATSSQLKTSQVSQNHHTNKQQQQSNQVIKQVNNKLNTATTSTNNNAGHTAKSNVATSSQLKTSQVSQNHHTNKQQQQSNQVIKQVNNKLNTATTSTNKITSTINKEKEEYIELPDIDSEYSDDDESEHERKEAKLPDWAQSPALRQALTNQRNVNPDDVFGRSIPPPRMEEIFRASRASKFRHRTSSANWTGTDQLTALEEAEYAKRMGYLNKK
>g523.t1 length 1345
MFSQSNSNGLPTTRKRAGLRSHSRISSVGPQDSNEIPQNPSWNTDTMQGRSTNSMLGLPRVPQGTMIRNRSVTPIGRMNASQAISMAEEQTQALEEGLKQANQPSNALSILLQDDFHAVTAYSQLPSDVEQVISKTDINIDALKAHVDHVTGFACVWSRDTCLVWNFTRRTAALPTCYSFPCPISQTTSVLVNTLAPLPLLSFISHSSNLSNTTRREPGLLLISPTGELRAWDSLSLALSGVDKFATIQIQLQDSELVKCLQPLLSCPGSFILATSQARLFRISISPGMSGRPTVVSSLMSRSTSWGSKLGSLIRWGQSYDPKAGIAALTLTPPLEGDNSIGGGEAWALEATGMLQRWKLNINGGREIFVWEKEINSIVLESLGCARDENVLTMAERLEFTLIDVKPTYTRDLAILVSYIDSAEVDQPSNIILPKSFAIVILDVMSTSSLPTVVHSIKVRHREYPDPRPETAPSLCLPSGGPAAFIVFPERAVALSISEGSDFQEIITLKGNASNRIIGTGAAHLSVRAVQDKVDKPPAIKLITTASGILEIELNPTELEKIGTNVLEEQIACDTYRLKLQLEQAVFFGDNPANPLEFSLQRDLNGDLGLAAEKLSAEIMSSSATHLPSIVDLRAQLADRLGRLHLLIRFIDTTEMLQIMPKSNKRRLMSDLELLAATNALWLHHNHKINALSQSKKQCKTFLSEVIFIFMNSLGQNQDDDTIRSFFRNKASAIIDILETVQVKLKSTLSKTSTKLHYRSSKLMEANGILLTVYNAAIGMRQAHSQIYDLENDTTTEPWTSRQNLLEILQFHYESTLDLLQQRVREFGSVVDDDQGRFAADSAMLLMYEDTEVKDGSSDQSKWLHFTLKDQLTELAEKSLVMMKERIAFLESTSATNPAEVKNLQERYLRLRPQLILGLVKIKRQGRAIALAEEQRDFRTLVELCHAPTFVGTEQRERTYILKYGEQYAFQLYQWYIEQGRYYELLNQDASYAPLVTSFLGSVDYDKFSWIHDIAIDRFDHASQVLLREAGSEKNLADQKIMLSLGKLCQVAQIDEVEHLNSEQILRNIEAADDRLDILQAQLRLSDLCTSILQSQPQYSLLSIDQQVKVLREHLAPNLTDRPAFEQLFDRYLRQILAGDALKIEDLVEFYTLKANLDEQVEDFVIALNIFSRAKDLVHGRAQLALKTVWRRIYIHEDWQTLKKSSNLSDEDLVTCLKSTALYHVLSTSMDSTDAGKVGLPISAPNESYFDPSISLNDDLAIRFPDHSLGELEQLGKDYQFENRKLQESLESGGLWEFYGEIIRLINDPLSHLDDDDELEDDQEEEEDPTQDLGLNSADVTMVSQ
>g524.t1 length 189
MRQLKHHEKKLLKKVDFLQWKNDSTLREAKVMRRYHVQRREDYHAYNLLCGEIRKISHKLSLLPPQDPFRAQTESALLDKLYDIGILDGSGRTETQGGKMSDIETKVTVSAFCRRRLAVIACRLKMAETVKMAVQYIEQGHIRVGPDVITDPAFLVTRNMEDFVTWVDTSKLKRHIQTYAGQVDDYDLL
>g525.t1 length 659
MLKQCDFTSFCFTAPVISFAVLTQSTGAFKGDFTSFCFTAPVISFAVLTQSTGAFKGDFTSFCFTAPVISFAVLTQSTGAFKGDFTSFCFTAPVISFAVLTQSTGAFKGDFTSFCFTAPVISFAVLTQSTGAFKGDFTSFCFTAPVISFAVLTQSTGAFKAQDLIILDSGSSGHYLKHRTYFNNYAPIKDSVFSAGGSPLAIVGHGPLKIQVSDGFLPIEHASHVPSLTNLLLSLGAYIKAGLSVLPTTGGFECQKLNKTISARCLRDSSLLCSGSIGDDNLLIVRQSKPQVNSVSYLDTLLLHRALGHPSLKYLRVAFPNKHIQEFECANCNVSKMHRQPFSGSFPRPSCPLEIIHMDLCGPITPNSKGGSKYFFKIIDGYSKFRFLYLLKSKSDAFCLFQDFLTQAERATRRKLLSAVSDNGGEFVNGKNEVSKPLFQQKHRRESKFSPSGLEGLFLGYEEGHHSYRVWILSLHSIKTSHHVRFFPHIFPGVVSTPPHKDEESEFSIFSLNFDLDELDQSDNSLNYDCIETLESSLLDNSSNSSQSELLSDEIFNSATPQTSSKGYAYVPYFDVAPKDINLEIDPSKIITTKRRANFISGEPTQLKDPKTFREAISSSDSNGWLSAIDVELRNIERHNVWQPAQLPSNVKPLDTTWV
>g526.t1 length 138
MRKWRTFRHTLAEFPTDIQITQTLAYVESQAQDLAEFSGVCIIDYAYSCVLGEKELSEAMQHAALSTSEKQECEYQFEDIKIEHEHKEISSNSRMLITNLLNPIVPETMEDFHKLIDGLVINTPDAEAVLNKNLMLEM
>g527.t1 length 176
MVDSVLQECSMFGASVCRTYKQAQKYGNWQNWQEAINTKLANLNRMKVWEQRPITPGTRIMGARWVFAKKHNSLGNIKRFKACYVAKGFTQVSGIDFNAKFAPTATFVSMRLLLSLAAHYNWKVKLFDFVSAYLNSPIDEDIWVQAPEGMVLPAGVGLKLKKALYGTRQASRCWWQ
>g528.t1 length 80
MPMSAQNARMNYKRRPTNRNWKLQERLILAREQAAQQIRQDAKQARRDNEAELNTSMHIFMVKAMAKLAGVSVYESSLDS
>g529.t1 length 189
MFRMGRADFLWLVEILTHQLQQDPLGRGDPLTVKAQETAAKVFFRFIQAVLGELCQLAIGWPPLSNVEQWDQIVDSFEEVHGIPQIVGAIDGTHIPLEQPSVDKTSAYIYGGLPGSVHDSRMFRCSSIGNKLLNGQAAIPNSRYLLGDSGYLSSVKIVTPYRGSNLTSAQTEFNNIHSSTHMVVANAFG
>g530.t1 length 266
MHQKLLDLDGSDFSWDYETMHIKCFCHKMALVVNAGLNELGLEAPPPPKLKKAFLGSVPYSNNLNPIAEEDEEEDWITGSAAWRQDFKRRADAIQGKNLEPLISGYGIRWNIKYESRRCAYNAREPFNFLTKEMEGDGPTGAFVLANYYQTIQDLKKKKAAGSQENAFHPMYHKMITKLEEYQEEALRCETLVMATLLHAAFRLRFFSHFWPEKEQEAQSPLEKHYNKQEKQKKKTQDDIEELEKDTPKVDNNNIFDFFNAPPDSD
>g531.t1 length 521
MLAYFIADCNLPFSVVEQESFVKLINSLNPRASSMMVKRKAIANEVGNLYLGHLSHIKRILAAVPHISFTLDAWTSSNALAFMGITAHAITKSWGVIDVVVGIPAVHGTHSGINFGNIFCDTLAEFKLFDHLTCITTDNASNISKMAEQVLVCTEGKFKHQESLLGCMAHVINLAAQDGLCYFGTTTPSQPDSEITASDSDPLALNSAPDAKTAKTLILDVRTRWNLTYLMLDRAHNLRKSCDLYATSKAPEYRLSDIEWEKVKQMIDFLQPLNEATEFLCKSAYPTLNTAIPMYIGLIQEILSIKSTYDAQQLIEPADEMVKKLKKYLVPALQKPAPICAMILDPRIKTTHFENNWHFLLEQLNVHMTPDICLATFRSEASRFDKSDSAASSDTPSLLQIKHQSKIEQSIFSPRSSIKTLETEIQQYLTETTEDQSVDILKYWDSREKALPSLAAMSRCFLAIPATSAPSERVFSKSKAIIGPQRANLDASLIEKLLFLKEWSRIFGKISYSQEVICCSE
>g532.t1 length 685
MNKLYSKLRXSKNPPVSELMGWDKKRKQQEKSNNEAIRLEKDSYHHETENDGRAPDTTALLLPKTKKKKLGRPKNSKNINRNPFRTYLSYSASNDDRRRNRCWLAAALESLYAIYTPFWLEGTKGSGNNLFTIIVHHFTSRTTFELTRAGQIRSILTKGQSKIFVRAHNKYPGRFEHGSFASCDFFLEITLNPKLNPPKALQTLFVLDELREYHCGIHGKQPQEQQFIFVLNIKPCMFDANLVNVGDIQSLITLWTTHGLSGVSVLVCRSCSKAKRAKEEEQEGIISTHKDSAEVQINPPGVTVDSDTQLDVVSHIRFKNNKPPPHLYFYVEVSSIYGLSNQQMFLPTCDWPFKLNVSGVSYTLCVRMKELLSGISSNKEGEEFATKKEKQTEEGKNNQQLEESQDEQEGIEQEEEAFQERKKNEQEEKKKGEEEKNKQEEDQKKGEEEQNKGEEEENQPYQEAEQQREHQAEDEEEDTQEYHEPPLFFSDSEEPELDLQFSQSWNILMLVVQPTLDEVKTDLVEECKEILAGKPGEERKFLAHPEEQPKLDLEPTNNEEKLKIKIKCPRNNDLRKDLPSINLVPSQLNEEVLPTNQVVLPSKNVEVLALHNPQDHSVEEEQDLNASKLKVKLKNVPVDKKALPLFYKAHKLCEGNHCEITGFRPIMLNHIGLFYGVPIIVKCPV
>g533.t1 length 448
MVSRTTLKRLKPKCKGDSGKCEGVVWHDPCIRTLIRFDEHIPSVWGLLRHSGTHPHELPESKKADRLAKIKLKEAVVNNPAAGAFKLKLGLPLTESQPFNRVTSIHKSLVNKDRLAYLRQQILVEMNLVPDKQGCGMGDKFLREMRGLSIILASFEEESEHFVFQTNWMRDWLLERNRNHEVYQGGLRSDVTYKFFKKGYLLSTSMFCDEISRWIPVQLTWIRGLTVSYYKIHFKILFQNFQDIRFTPAEHDILVRQIVDFSAAQKEGIIGAYMEVFNVGDKAQAMKIIKGCHEHFQAQITRVKRNQSIIMAHKEATFQSLCWGLVDRCSPDGPTHKEKIDDIQRLFPKARQWLDWWTAADVSAILFPLREALLEDSLQDNKDGLPKTTNAQESMHRLYYMIRKGRKSLILGMVELFTFVTYLEEDWLAVKRGVSIEYGPFVRIYKLR
>g534.t1 length 446
MLGGPAARQSATAMVWGHRHYSRPSSKAMTTQTVSVSNNVAPVIKTSKYATEISQMLFVFGEVKNPDEETVRYVEDVVRCQVAELVVQARGLAQKRGLRVPTTEDLIFLIRHDRGKVNRLRTYLGWKDVRKKAREDGVDEKDIESFEADPNGTTTRLKSQKLKLKIPWELRSIYNDVLVGNEENEDEEEDQDDKEAYEACEKRLKEADEITRHMTREEYQHYSDCRQASFTYRKAKRFREFVGLSNYIEGNPKDEVVDVLGFLSYEMVRVLCEKGLAVKRDYELARIAQGDDENGADRTEHVHNNSPNKRKRRGNMVDNSDDNYDGSEAWKRPKPTGPFSGPTNGPSKHAPRSTTPVKTFADVTFELIDDPLTTKSANEQPGTGKSDAAKKSEPAPALAPVDARTPLKVADVENAYSLMQSGRVKAKMTALRNFTGAFIRTKVSLI
>g536.t1 length 1513
MTKTVVETPETLDLNGEVYAVNDHVYVCSPWNASDGAPWVIGRIMEFIREPASSGSSKKRKTQPIIQFKLAHYHRQRDLNGRHILDCRLLEASMASEVFCITRLRGKCRVEFKNDRNTDEVEGWKTAPDCFYFSQVYGRFTHRHYDLILTQNVKNAPPEVIQFLRNNYSYIFAEPGMGAELTEERRGCVSCKQWTTGFTTLTKLRLSERGHRWARGYQWACAPCSKKRHDSIEEQVASITKNAIEEPTASSSGGGPGVAGSGRSLRDKGKKKDMTVTALVQPGNGPDGVLRTVDGWPFRYYGQYTEPMSVLGKSLPLTSSSNIHHVTFSAKGVLMFATVLIDPMDSPHLYTAPRIGSRYQTNVPVDVSHGLGATTSVQNADRATKVEKRSRDGTPMNVSCSISSEDTPRGGEDTIDVIYTPELSEKFQGKFAFIRGLLTAEEHTERTNYYPLSESDVDHYIRNISLLPVHRNVGVSLIDRALQTLSQCSSAEEAYSKLAEQSLKTFGFAHWTEGESHRMVNAIAQLGDDLRAMLKLFPKKNWADVTKFFYMFKGIDASVSPSPDESLSILPTPSSKRPYTCVVCEVRTATLWRRCPEALIAGATLAKKCLCDECYLRWKKYGLQHVPVAEQEDNHRVKDRKPRGSYAKASKPSAPKSSLSAPSAPPLISAVPPPALQAQPLPTDPQHHEPVPKDLPSKPQKAPPVSVPVIPQHSSPPKDLSTTPPTLPPLQTVPLPKALPKPLAKPLPKPPPKSLPKCLPKSTSKLVSKASSPQSQRVPASNARIPNSVQVSCTLCKRVEPSSKLARCKNCSLSCHTGCLGLDPNANLESWKCLVCQNIESTAVSKVLCCSLCQIKPRYYASHEPFSAMDVWKLSEYNSFVHMICAIWHAELTLGTSTDLSRVEGFASIPLSKRKRVGGPSQYPLLISSVSFVVSQESEHVPNATNVQPLSTKRRPRESDLVKYGEHNGLMEPRIWCADHLPTADRVTYDASDIDPFTQMTALQTFLQHQRDVASDPNLKILRKARRLDSVLDSVTKPKHASPATAIWGKNLDLEDGYMVSALNMLPESCKAPPKEPGPTVLTRQRRSSHQSSIATLSPTENTGTRVRNKSRAGNSSRNRNRGTSRVIDKSDAPKTEIQSNDVPQSTLKNGSIVLDSPIGAPLRREVSGPPLKTGNPHAVTPAPPGTSRPSKLKHQPNKSIISTSGRSKTGEPNVTDGGGRSGKSTPNGVAIEDNRITNRPLAQPPVGSSRSKPDTLPGPVTHVSTHTTVSTPPDSALKPTQQEATLNIKQPSKLRLTIKPAYTSQQPSSHIPATSQIQPTVPEQDHSHVLSAHTFSYLPPPSLTLPQPPRPMSSSSSSSSPSSTSKPMITRLPPINHLDGFPHPIPRLHPLPPVATSVSTYLPPISAVTQPPRRQPLPATLSPHATLLPMRHQSPTSAHIHHNHLRFTAPLSTPPSFDAFARGAAAVTASNNNLQRPTNQASQSNSAETLAQSRQQVNNKSPSAPSRQNILT
>g537.t1 length 448
MTRRSQNTSAPHKRLLTRTCLIASLCGIFRCVAAFDSPQTQLQLQSGCDPLPFTADTWTKLQLDKYIAEYPGGRNLTVSGYAASLGADNFKCGISEWCNAGQICYPVKGLDWYVLFAMQEWNERMNALNTAIGFSMSLIQANLLSIVSSLFPQPDNLRIFSQKTHFAMGAALASLLIGLLSLLPFFVGMPSITLTWIAGLVLVPASIATIASVATRYEEVPQDSFALGSMLNYQITNYQEQIQEALRNQTQSILEAGISNPDGMAGTLAGGSFLDPRDFPSIEKMETELRNLTVGISVSHILKSMDACKSGGKNGAWSGDDVMSFCNSNGTMFNIVTVSPGKSKVQNHIPNAQTLSTKFGITTEYLTSSAIECHERRKTPGGLSTNDLLLKTDYFFIFPIHIISSMEKGQNLPCIIDLPVCDCRSPEFQAKKKRIGTVKACRQAGVPI
>g538.t1 length 101
MLGNGRLEAMCFDGEKRLAHIRGKMRKKVWINQGDIILISLRDFQDDKADVIQKYTTDEARNLKAYGELPENAKINETDTFGPGEDDECNFEFEEADIDDI
>g539.t1 length 316
MFAGVDDSESVFSGKSAALQRSKSAVHPSSSSRRNFNSNNPFLDPIEAAARVSFIEEEFGWSGSVGGIRGRDDRQIERDVEYERQMAERTRKRHERKLARRQQLENGTNAASNTAPNAKADKTTRRPVFAPTANHLRLVDPPPTSELDSKQIQGNQNLNRGKSLRDKVEAALGKWNSSGLRKSTRSKSVSAIDARPFHHEEDTTMVERKEGLGALARRISKKLTIEDQERRRRERLEMAYAEPPLLSHTLVGPASPFPMRPALSTLVPTSEVKYGEAHTEFSPNPFRRKPTNLSKDGAKHTREKTNKMKHPSTLHE
>g540.t1 length 983
MISKSKNLAPDESLRVFVVPFTDSNHIQIKLNQIKQIAIDQAKLQFQQSFSINPPVKDLTHQSNNTSNYHPRLESSTSNSHHQHNHSNQSSLNQIPTSNNLSSNISTNSNQNNASTIEFNLKSNNNLQTNLSQNNPSTTESNPQSSSSPQSSSNPQSNSLISHPLAQNHPDELFNNTGSIIKSADQNEYASFSSIHAAHLTSSPHNLTHATLQHPMDQSIRSQASNMSTATPSRHFLSPESPYHLQPNSQSQISHQKYPNSTTQSMVGPPDHQPLTPVHSQFHQESPVQTRLNSNVLLQNIVAIDHHNHNVHHHSAISSSPGPVAITTHSLTSPSLIRMSIPLTEIQIQAYHARQLAEIERMYLTGLEQLNQQFNEFMILEGQDNILKRNQAIQIRQQEILRRKFNYRGTMLRTTARHQAEIIAIRQIRSQSNNNVNTNQSAFSLSHIPANVASITYAPPTPVSANRSQSGSNLLVSSSSSPHPPPPLNRLQSTASSTRNPTRKFPTAQHRIQSQSSHASHHSKSLSSFNPPPRPTHSLSSGSIIQKASLSSPIQSHQPIKPTRSRTPKNIDKLNDDRSRVIIQEDENHDEIIMIGKRKRAISCPPLVPISNDKKSSVEQPVRETTDHSIIKYNKKKNEIKTVDLLDLPPLKKRKSNSLFKSDLLHIVPLTLNLPSQDHDSIHQALVYEDQDSTHQALPSEDQDSVHHDCLSIKTNEQEKLTEIEKLPEDSQGVLLSLTSLNQSNQNNEIIQHEIHKVNFDNQFKSVELDYDIRNNIDDLDKDIDQFNQLVQESIEIELNENEEKQSSFESPINQSDQNDSFQTHHRRPSPSSSSSSSSSPSNVINQFKNKRRKLISSKFTYDSPQVVISSKLNKDHLNNFNSNNNNNQSVIDHIINPSKEKLNLVSSFDLKNNNHQSQSKSKSQLHPTFKSINFSHLDHLNHVEKSNSSFESLPHPRPPSSHNNQNNNNNNSSVEVSTSPNF
>g541.t1 length 415
MYKIQHSELYRRDSEKPVTLVSLPEELLEIIADHLQHQFWPPVDSVITDWDNYPSARSQRDLCALSLSCRALHRIIAPRLSKHIVHDFRNKPLSGTRFHHERYEWLSHQSFPSKLNAHWIRVLNLHDFFRDLDPSVEMIKMAEALERLSGLEVLVAKGFSASVLLHTLSTLSLREMTSLKILKLYTYTVTVKGTLAAFGRFPNLIGITIDAVNIEGTDIASVQSLAPKSTRITQLDLCARLYVPEEYEALFQILKPMVSTLKMVHIHGEFSEELYPIVSILKDSPIESLLLHFRNRFPEDLMTLKLPTLRTLAISTYAYTSSSFWESNILYSVSNLIVRSSGNPLDINQLNQRIKIPNLKVLKLQSLCKMCDKEDISSWNSEMQTWCLRRGILFVNMNTYLNLLEPQDDYWYIKL
>g542.t1 length 802
MTSTAPRVPDQVGLVSRSSSQVIHLTSSPSSSTRSCSPDSSIDGARSTLPKFELPEFTIKELLGSIPSHCFERSLFKSSLYVLRDLTFTLALIWFGRQIDPNFNSKDGRIFDGRLGAISNFAGWAFYGYWMGLVWTGVWVLAHECGHQSFSPFKSINNAVGWVLHSALLVPFHSWRITHAQHHASTCHMSRDQAFVPYTRSQLGLPTLTEKSDKNEANGSSPPSFNDKLDDLLEDTPLWALRKLIIHQSIGFASYLLINASGQKHYPAWWTNHFNPYAIMFDKRHRSQVLWSDLGIAITIGCLTYLGKKTDFLTVFKYYIVPYLVVHHTDPMLPHYREGAFNFQRGALSTMDRKIHGFFTHGLAETHVAHHLCSKIPHYNAWDATEALKAKLGEHYSSTDENYWYSLWKCFRQCRFVEDEGDVVFYKDAKGKASRRYVTAKNGDSSIWVRFVRTFILCVKAEQKNKPAKKHLSSPSSYAAAARGRQICRPLRASTMVGMLYHPSVSALVHTCIPINRNRERHVQKLFNDYFTNNPVYPEHLFERQYRMSLSLCNRIIQDLQTHDRFWIQKPKVTSALKQLTLGICGVPTDDYVRIGEMTSILTLKNFTKHISEIYGASYLRPPNQGELTRIMKEYELQGFPGCKGSLDGMHWVWKNCPLGWSGQFEGSKHTPTVVLEAVTSQDLTLWHAFFGTPGTKDEVHFIVNGNEYKHAYYLGDGIYPLFPLIIKAPQNCQTPASNLLAKAHEAARKDVERAFGVLQSRFAFLTVPSPYLQNTTTLRESVANAVLTHDLKMQLWIAQAE
>g543.t1 length 250
MEASPNPTPDSRAPQAPNWTESEHEQIALSWTAARERTEWYNNMLGPAFFEAVASHFNEHSLKKRTGETCKRLWRTLGLATEKFSGIYARIESCPPSGTSPDTWIGDSLIIYSVEMKGPFKFMMHACASAPPPDYQLERPIGGKAAKQQRLQAMNISSADSDHVEAMAASTKVAARQADALEEANKIASHIASNECEEKLESNRVANKIMLTNRASKDLEISRATLEVCPDEISRKILIGLKKSVAKRYE
>g545.t1 length 929
MSYRLSHTDPFSQPNAEASQTGFSSREATFHQDSVDHSHPHHRLQSSSTTIPPHSPDSEEYELSTPTPKFDTPINFADAYDQEETPLKDASYDSQLGGFRLDAVDPFKPDFDPVSAFNFPQPQFPNESRYSTTTSANLYRTQTTTEAWGRRQKIDPKRAKTIKVKLEQGNFVNEYPVPTAVKNANLGGGYKGEHNEFSHMRYSAVTCDPDDFTREAGWTLRAEKYGRESELLVAITYYNEDKILVARTLHGVMLNLRDMCKAKWSEFRRLSKRGGEEAARDAWKMISVVLVFDGIDPADKATLDILATIGLYQDGVMKRQVDGKETQAHLFEYTTLLSVSPKPELIQPHGNDSADLVPVQMMLVLKQKNAKKINSHRWLFNAIAPHLDPEVCILIDAGTKPGNRSLYYLWEAFHHNPDLGGACGEIHAMLSRGKKLINPLVAAQNFEYKPLESSFGYVSVLPGAFSAYRYRAILGRPLQQYFHGDHSLADRLGKKGVQGMGIFKKNMFLAEDRILCFELVAKAKSRWILGYVKPAKGETDVPESAAELIGQRRRWLNGSFAAGIYSLAHFNRMYRSNHGIIRMFFLHIQALYTTAGLFMSWFAIANWFTTFAAIIDIGESSSSIPRALLIANHLWIKTSCGELEGSMVSQTTTRPSQHLRAIRKKSGTTFDNTAHMRDNSISSKTDYLGIAHWILKMIYLALLASQVILALGNRPKGEKAAYVVSFGLFAAYLLAMTLILTIKAFCPLAVEIGVAGGENIFSVFLGSTYGLNTPLNSSLLSNQTDACCCKGPIFAGIAGTLGIYIVPLAYLPLNDTFPPSCRFLYEHPQRGTKGSDKVEALPAISSKKTSKEDGAQIVEDVHRNQNDLDAQFQQTVLRAVQPFKVEDEIEPPTEDDQNKTFRTRFISVWLLMNTVLTIAMLRLSASNRT
>g546.t1 length 943
MVSDQESIKLVSQWLFQSLNPDLNHRKAAEEQLAIAKRHSGFGHLLTTISEDARADTVEEGEDDLISAADRDELKKKLISVLISLASSQSLLSQYSEAVSIIASSDFPTVWQDLIDQIVQNFSPTDWNVNNALLSTAHAIFKRWRAQFRTDDLFLEIKFVLERFCEPYLQLFKVLDTALTNVIATLPQTEQEILAKSLVYMIQIYYDLNCQDIPEYFEDHLHEFMGLLHKYLTWEIPYLRSEAQNEADDDEEGEAGDSEKIKASICEVIELYSLRYLDVFPMMDVFVKTCWDMLTRLGRQQRSDILVSKATGFLSAVVKMPSQKSLFESLETLGAICEKIVLPNMFLRNFEVEMFEDDPAEFVRRDLEGSNSDTRRQAAVEITRALMEQFQKEVTAIITRHVQTYLQQYAADPVAHWRFKDAAISLVTSMASRSFTTAGGVTSTNALVDIILFFSEHVIRDISFTNGFTPHHIIVADSIKFLHTFRNQLTREQLISVLPLLVPHLDSQTSVIHTYAASAVERILFMKRGDQLLFTSTDLKDLDLKILSALFAQIRKGTTPQQIAQNEMLMKCKFQFSCCDVLSLDSKIGHIFRIWRLSQTRNRFTTMADLRTLPIFEQALFPIFSHILTQDIQGHSFRCLNMLELHTNQSEPLSDYYNGLLPPLLTPNLWEVRGNVPALVRLLRAYLSAGAPRIVAENRISAVLGVFQKLIGSKVNDVYGFELLEALFEHVPIDSLVPFLRNVFILLLTRLQQSKTEKFTGALLHTMMFIVTLEKPQLTPDLIINTINEVLEGVLLAAVPSTPLKQRRVVALGHIALLTRSRALQCEAEARLYLPILTSVLRLFTLPQLQPTDEAAGEHSELNVTDLEEHGYQVGFSRLGASETIGKKDPFDAMRDPRDALAGGLVKAGEAQPGKIPALIAQVPSEYATPYLQWLAAAGYQIK
>g547.t1 length 1663
MNTDELYKNGSRMDITASCLDRELNNLIRETSIQSLENTGLDGSDSLDDLSLERCKTTHDDHTTSESEDGTQQYRRRTSLRMGGSRPPSRAASTRLRSRANSASSSFVAGEEDSKIPGYLFLHEVPPLRIKKSTITNHLPIEQKRKAPTHSLTCYHHRRNYSQTSQALDDVHSRSYYHPKPGSRVVEPNFPNSSDVIKSPQHAWYFIRRLVGLELRWEAARAWKLTDLNLGTVNRDKYLPHSNPADQSDDDKSVYSWESSSDETTMAAEDLPILRFLIQNFLLTLPIIRDGIPIAPNILDSHTKPKPQIPTISERSASAYWTGGVLPVLRRLHQSNLSAAIDLGSPGFLHILLDLHIGRLLERFVATSLKLCDQKLNIHTTNQSSSSEPEPHSLSIKCRDLLESPMDDISHKKALSEAPSPESKLAHKQDMAPVGSARCSSDHKSHIETSSVKEDVFLIAPVIDCNLSVPEQTKTYVPDFEKEPLRYSGVSIQPSQRASIEIVTPSTSNCMHDPNEAYSSNDKENYSKGPASHEMQNSKSTPSSTPSSEVFSSSSMYDQRRTETELSTFMPSVFESNQASNVTPMSPPGSLNGEQIRDSTLARRKSTTLLSPEEAKSVRQTIEQLRLMRHNPVERDRVDNKLDAPTRLSRRFSWIRSTGPKLLSSNKPDDKDIPKAGNRFDSPKNGPVFLDTQMPYTSSADKSTRAANIHGPVNKEYLAEGLGEKENKMSRMGSTTQVGYPTTYAALSKDVVNIKNINDRDLKSQSLRKLHADRTHEHAEEKRGDRWRFDPKPLSLTKSIGMAQHQPQEKQSSRGFLGIKSESKPTSFSPPSADALSLKFSRNSSPYEADPPLEKVVVADSLVEGLTSPYKSIYPPPNLKVRFETLGIVKDSIPWPWGDPVPFWKGTSVHKLSWGGFEVDLVGIRQRHAINSYLIRVRRPSRLDEFVLRKESQFKKYFTRLSKDFPNAHIRKIPGIDFNWGDEMLSIDSLLQEDDKRLIPTLEGVGLVGEADPFGNRVGQPPFEPELIPSVNPQFVDPFSNKPLHPLLVSAREGSRRKNTLASLFGVGNHKSKFSVDTHPDWNDRNWLKSKFPIIKNERIKFDRTILGSSRKLSHREHLVEDLSDSHRRALRSWLRDTLSIRTVGHHPETAAFLLLKSIVPEENDLLDIRHREKIDGERRKNRVLVAQGAAERAQSIHGWWSEVTDEFVNGNGVHTLSNALKKGKTIDELPLRFQKALEWIRMRVAELLHELFVAGNQSDVVFGKLIGLNAAIPWSLIKTVLKINKPNLMCKALLEIFLTKKLNLGKTKQSVIQRLIEIAINETGGDPIEVERRIQACRARIQSLTMCEKIIKFVHASKGLKNLFRQYSESQNIELVVAIVRSAEEPRIDRYDLERVMRASQVYKSLLKKHHNRITSSMTENIHVRLILDLKLYLRLISQEWDSKQIRKMFTEDNIIAAVEILITPILEFFKRTYKIGNAVRALEDVQSFIESLINVISAFRSRIQGDNQTLDPQKSIRVLCRLLARHQSDLYDWLHTIHAHDSILDEFFEWLSTAMKFLNEGKCEPILVSDIMPPGDPRDLARELEEIIEWEEAKRQRQYEHLCRRYSADVDGDDPIIVEGDGFGKSKVEPLIDLKPLPPQLDHVASCLELFRRTISKTFLT
>g548.t1 length 391
MKCLLLDLIEKNGVGVALSALKRSSTLLFTLAQRRLLVTLEISSKDRSYLWFLNWMSKQNHKNSKTNQLAAETSYRQLADGTHQVKRERDGKLIDLNSGTPWETLLLTTLSRDRKLLVELLKEAKSVSMEREEGKIVIYTSYGGSEWRPFGQPRAKRPLDSVVLDQGVKENLVADIKDFMGRASWYGSRGIPYRRGYLLHGPPGSGKSSFIFALAGQLQYHICVLNLSERGLSDDKLNHLLTNVPERSLILLEDVDAAFLGREGREQIKISITFSGLLNAIDGVTSTTSQRLLFMTTNHLDRLDPALIRPGRIDLSLRIGNATLSQTLLLFEKFYEDSQLTKEMEERAIQIFKNNGQFSMAALQGLFIRYRHGQDAIRELDQIVEYPKLLS
>g549.t1 length 1937
MVSITANNASNNGTLARKVEEILDGSFRASHHQLGCMAHVINLAARDGLAAFGLVDITSEAEIRVSESSSMSQDQSNGQVNLKTVISRIHRLSTYVRISPQRQEAFQSAIRMVSDSPADLEDAPQVLPASKLLILDVSTRWNSTFLMLERAINLKEACKLYCSRPKTANYSLNDVEWEQAQQMKNFLKPLHKVTEILCCSTFPTLNFAIPIYISLLKNIIEVEESYSADQLIIPARRMVEKLKKYLVTALEKPAPLCAMILDPRIKLNYIEKNFNFLLEKLNLNLPRSQALVEFSCQAETFDQSQLQESNIKIKKKRKNQSALEDDIFGVRPVIAETFDQSQLQESNIKIKKKRKNQSAFEDDIFGVRPVIVCGEEKRRQDNPELYAEQIEKERKQKEALKQKKEEQKKKRELKKKEKANQGASQGDSSPTDPSCENDSSSSSSSDNAITPMASSRIVDNSENDVTAWSKFLSQPGVYNSNVEHSKADGSNFTQWTRTLNRVIRLTLGYTAFFDNSRNYTRLTPAEDTCLLFLIQTTVADELSNTVDNCDSSTAAFTVLQTNFQGSVRFRQIELIDKLIDLKAESLDIDVQTLPTLFNKLFDIFADLNKIVAGLSPLVESLVVQAIVPPPNTQSRIGAGLSPWVESLIVQAIVPPPTTMTQSQLFQNIAFQLNSKTNVSGRDVQTILNSAYSEAARFDNSSISVNPSAMRAWQQHSTRPNANTTNVAPAGIRSRAPPHLQPALHRPSQLGGPNGRPGRPTQADISSALNNIRQGNTAPPPHLVAASPNCTYCSGTGHWKSNCPVLRRDANLPAPGSGRPASAFARQATPNNPTAWSWSTPIEDNQPNPQPMIRSVTNPVIEGVAGEGTILDSGATHHVSASFSNFINFIPLKHNIQLNLASPSASMTATHSGTLRVTSGASTWEIPQVLFSPDATGTLISLGQLIDSGFQPQFLSSFDILLSSHSIDIIAKYQKRSWFISRIIPKTTLDPQKSPSHSLMNCYPVNSNDYKSPAYDWHCRLGHVSNKVVKSFLKSYVPEFDLKKWTPFILTDVLGPLDPDIHGNRFLLTARDHFSTFSFVFPMKKKSEDPTILINLFKKIKNRFDAYPKFLRSDNAKEYQTKEFQDFLASTGTTTIFTSPYTPEQNGEAERLNRTLGDIARTTLQHSQLPKNLWSYAYKCACYIVNRIPNTRIPESTPMKIWSGNDPNPDILYPFGTRAIVHIPKERRHKLCLRGDSSFLVGYQEDGRGWFFFNPATKRITASECVDFLDFQGKTLVQINANKTINQPTICSTMALGRMDAALRSTYSEKWKEACLKEWNQLTEIDTWEVVEKSNQQAIGTRFVFDIKRKADGSLDKFKARFVARGFRQRLGVDCKSTFTPTASLSTLRLLFVLALQHKWEINSFDITGAFHKWEINLFDITGAFVHSPIDEVVHVEPPIELFPHLKDKLLRLKKALYGTRQAGRCWWNFFKSLLESWSFRCDEVEESLYKYSNGECIIIIWLHVDDGVVFSNDKGYLEKLRNNLEKNLRLKWAHRPDKIVGIKIDYHDHFIEMSQTLLIDQMTERYQQEIRRSIIQTYTPLTNNDLKTSTTAPIKPTLYQSFIGYLNYIALGTRPDISYAVNFLARFSTCPNESHWTALNHLICYVITTKDRKLTYSIKKSTLDVYSDANRGGEFQRSTSGFIVFLSGCPIAWGSRRQKMSAPSTASAEFIALGSATNILMFLLPIIRSFKTVPPVNLFCDNRCAVLVASDNASKSKMKAIKRNFFFVNDAIREHHINLQWINTKSNVADFLTKPLQAVQHSKMLEAVLEGKNLGVGTDHQGLNVVVLALGRTRYWTDYSVSMVAFSCGFFNLNQYEDDIFGVRPDKLDLDGEIHRYLGETNETADIDILRYWQSREKIYPSLAEMARCYLAIPATSVPSERIFSDSKAIIGTQRYA
>g551.t1 length 374
MYQHNFSQLSLVWNIPTSEYLIENWLGLKSKFVSYLCDQHFHFGNTSTSRIEGLHSYIKRFINKHSGSFSAVVKQVFLAISNQIHERHMESTIQAVKTLQGLPSCVLNLSGKISSFALREAIQDEREAQEYDEKSLKEENEEEYLGELFEQFQSFQPGEQKFYLSQIRKLFEGKYELQEFQEPRFDPDKRGRGRPKGAPNKFSSNSHKSKTSSQRDPSGFEYSQPKRQSGRPQKRQNLNKPKKNNKKKNSSEEIEEEIWETGSSSSSDGDLPEDGIFLEPIKTVLSKRVLSNSEENNISKKQKTVKFVEDEEQEDHIKPEQNENPIPSTTFSSCSLDTSGTFQELEFELFPQIKLIKPLEIIPYISTITDVLAD
>g553.t1 length 97
MLYRERQAAGSFDLDPLADSDPSSAREAATQADVLNPFIVNGFMACCWLLGMVWEKSEAVWVPANPETLVKPETESNGWEDVRLPDRMGCNGGGTTR
>g554.t1 length 879
MNFQLESMIVQSVLPPLSHIILSTIVRTVLQYFISTAHQSTDSIPKKYTCWCRKVLNLNNQFNQTNSNHHPRWRPKIPHSCGERCTKISAHGCVHGCMDTCHPGSCPPCPAVIKTKCHCQKTQLSIRCSQLYTSRILPTTHALTSTPIETTNSPEELSCDQVCNKILSCGIHSCQKTCHPGPCQECRVIRHKSCYCGKLKLTDEICSNRIQFEDPLLNLKLQRNYYGKLDCVSSNGKSTWIGEFSCKDRCQWKYDCGIHTCESNCHPHLDTTPLTCPYSPELIKSCPCGSVPLKDSSRTSCSDPIPTCQNTCGKLLESCGHPCQSICHLGPCKQATCKTLVTTSCRCGQDTITRKCEDLERLKKELVVENSLINDPNERQEESLVLMKAVEYRCERRCRALRNCGKHTCNRTCCPLSFLETLMYKKKSTNVNKKNPNSNQDNQDDPLGLHACNLICNKKLSCGSHSCQLQDHKGPCPPCLLASFDPLVCHCGCSQPHNKISCAQKCNDLLNCGAHRCQLICHPIGACQSCDQTCLKPRKHCGHNCLEKCHAPTVCKTEEECQEMIVIKCKCGQLNAKVKCSSCDDKPEGNRNASLECNNECELIRRNLALSEALQIHDNKQSTTIMENMDPSASRSNPSSNFVIGEYSQNLLNVFKSHTAFAQTIESRLDHFVSNLDDNPNSLSSNIFTFSKLKQNFLVELMKHYQINLQPPLGPEPRFNVKLTKTSSSSRPKRLLSVAYYESKNQQGDEEEEQSKELNLNDKKVMDQKNSKGFSTFNDRSFNRFNLLSSSSNQNSNNNHKLTSAWFDSTPDTSQKFGQVISGGFNKPPIAVLAPNNSSRATLDHNLPSFVNPSSSTAVSNLNDHLDDSDVVDDWENEI
>g556.t1 length 262
MSPISSLNMDRRNHLQLNNSTNTHFLEREPEMPKYSGSNTKSVKIKPIDKDLYFDGTNIPLEKFIRRYEQAGETDGASSRDLARQSLPFIRGGDLKDEVEEMSGYEDQDWETLKKQLLNRFGKSLPLVKYTRHDLKNLSLTTISQGGIESLDQFKIFRNKFEAITNYLVKMGYSSNVEEFREYLLETLSPDLEAAVTRELIRDNRMLASKDGGDILPDTNTLITYVHTEVQSVSVMERRKVWRGVVWNFTIQLLNFVLCLFI
>g557.t1 length 259
MEDLGLAKYALGIRIVQEKGSVRLLQDKYIQGIIEEHQITNSHHTTMPLPANWKQIKSTPSQTPIKPQFNYRRVIGLLQYLVQCTQPDLMFSNDHHQQDNELVGFSDSNWNGSKAWNSYSGSVVKFYGTVGWRSHKQHIVALSSAEGEYIALTENSQDLLWSANIIEEITNIQPKITIYTDNQSSIAIASNPIYHHGSRHMHFRYHFIWDHINSKSITLKYSPSDSMVADLLTKNLTKGKTKQHALKLMGQTPTYKNND
>g558.t1 length 225
MESFAAEELVEFSWAEDNASQPYLEEASDSNSHYSDAEIENLIIPNDPENQTQSESNAVHQLEEDSPDGETDSDQPPTSTKHHLCVPISTRPSKEITREILPSMSLTDPEADAESWKEAIDVELNNMKRLNVWSPVKQCPPSKIPLTTTWVFRRKTDQDGNLTKFKAQLCVRGFKQREGLDYTDVFSPTGRLTSLRILLTLCAILNYDVHQMDVKCAFLNGKPEE
>g559.t1 length 310
MALSSLPSVIYESLNLNRIFTTILTSNNLEANLNSLSENTRLLCSLIDNNVVKPSALLDTVIAMWAIINLPPEYKVSGELLLKKSQIEKKSPSLKELIEELRSFIQRNSESQETSKALAAFRKSNYVYNGPKCSPGYHNPKTKHAEAECSFLNKQVNLDKPIKALQVSQAELKSKIILDSGATTSMFNSLSFFEEVNQCNEGIFLANGSQIQATGTGTAILELPHVTLKLQNSFFKSDVNKVLKDLFNLIKNESSVPILNLVTDNGTKFKNKDLSEFYLTKGINHLTTAPYHPKNNPLAERGNRTTVSKA
>g560.t1 length 513
MPSFYDNVILPFSEEQIIIQDEDAKKLETSRILKPNQMKIDRSHLSRNATKTNNLMFNIEAPKNHFNAMKDDDAIFWKKAEQKEIENMKENKVWIERKRIKNDNHIPSTWSYRKKVGENNEVIEHKARICAQGFKQTYGINFETSFSPTGKPSLLRMLLLFALKDVKSAFLTAPLEESVTLLPPPGYDCEKDIIFELKKAIYGLKQSSLAWYKRIKTFLTTIEFETSTADPCVFWRSNSTKQSTWIYIHVDHMVIISHKPEVFKQEIEGEFGVKYLGEVRFLLGMNIRIYDNKITMNQTHYIERKLKEYEIEEIYKSKTPMIPSMQLVKSSDEQIEHFKTLNENYCSVVGSPNYLSILTRPDITYAVSTLSQFLDSPSQIHYNAALKVFAYLKITLNISLTIKKSQGLKTESYVDADWGNCQMTRRSVTGFIILIYNNLISWKSTKQKTVALSSTEAEYQGLKDLCREVIWLKNVIKEISLFNSIQSPIIFEDNKGAYDLAISNTKNSLRKIK
>g561.t1 length 711
MEGSSEDKDLKNLITVPKLNKTNYTIWRKKMVALLTVKKLYKYCIDPPLPDYNDEDNHNMIKTASIIGSHMEDSLYNTIVPELSQFKPYTIWNKIKEELAGLTFLSLCRVYNVCLNIILLDYLSDYIFKIESCLRDFDTIGFDMPPMIITNYNQSNQKNVRKFYPGCKNGLHNNESNHPIERYWAIHPELRPIKKPKFSNAQFVSNSSQFNNNNNNLNNLRNRITKNENNNNDDFNKPSFSHCAIKDFNKSNIILDSGVSNYIFNNLLYFTETRDISMKIITGKSNYVLEATKIGKVTLKFRDSTNIDLIDILYCPEASRCLISFENLFTKNIKIIRNENLCKIIFDNNSSIYCNLNNNIFEIGDVELNLYLENYCFVTNKTNSNFELWHNRFGHIGSARLKMILPNENLNREKSCSACMKGKLIKKSFKKHFNEVFNPLEVVHGDLVGPVIPSTNGSKRYFLTLIDQFTGYISIYLLSQKSEANESIRKFKIFFENQSNHKMKKLVTDGGDQFTAYISISLLSQKSEANESIRKFKIFFENQSNHKMKKLVTDGGGEFCNNSLSDFLDEEGVQHNISPPYTPQHNSFAERANRTILDMARCMIMQENLAPEWWGEAVKTAAATVNALPSFSNSRASSIELMFKIKPNINFFKPYGCKVWIAKPNQLKGNKFDEVSWEGILLGYSNDYSSYKLIKSVGISPFNSSILFYAS
>g566.t1 length 712
MDLRGAYNRIRIAEGHKYLTAMRTRFGSFEYMVMPFGLCNAPATFQNFVNDIFSDLVKVYVVVYLNNILCEFSSSSLPFLGVILQPEGIVMDPAKCQRVLDWPAPSKIKTLQAFVGFANFYRKFIEGYSKNIVNLTSLLRKDVPFVFTKQAEREFEALKQAFTLAPILAHFSESARTIIETDTSDYAIAGVISQFYSSSSQHAHPVAFESRKLISAELNYEIHDKELLAIVHCLKKWRSYLLSLSEPFEVLTDHNSLKYFMSTKVLTRRQARWAEFLSEFNFTITYRPGKLAIVPDALSRRDDVYPDGGKAFADNNPDNVRTLFSNNISLNSISFAGHFGQDKTYQLISRDFYWPGMTRDVKDYVNRCFNCNRNKSSNHRKYGLLQPLPIPPYPWHSLSMDFISQLPLSNGHDAILVIVDRFSKMALFLRTHTTAITSTDLTDLFVENVSSKHDLPDNIVSDRGILFVSSFWTSLCQHLKITRNLSTAYHPESDGQTERVNQILKQYLRMYVSHQQDDWSKWLPLAEFAYNNATHSSTKQSPFHTHSLTKQSPFQTLYGRDLIFDSIQAQADKLRVKEPSIKVGDKVWLNAQNIRSTRPTKKLSKKRLGPFSIEAIISKNAFKLSLPSKWKAIHPVFHVSLLEPAQDLYPGKTHPPPEPVQIEDHLEWEYLVEWTGYQSDEDKTSWEPAHHLRNSPDLVKDFHSNYPSKPRP
>g567.t1 length 323
MTKKRNFSNMEDTNRSMDTDTGGLATNQSSCDQIKDKLPHIMPREMNWSKHYPDFFNSKNSNLINVNKLEEKASSDDHIKRVEFADVGCGFGGLLIAMAPLFPETLMLGLEIRPHVCQYVEDKILALRAQQKLLQRQEIDSTFELPIVPKTIPKTVKDNQNKITTIIDQNEKGADDDLDDEAPIWVKTPGSFENISVIRANAMKFAPNFFLKHQARKHKARIISPSLLSEYGYIIKPNGILYTITDVKDLNTWMVKHITEHPLFKPITTDELIQMDPKEGKLIKAIYNLTEEGKKVSRNNGDKFLAIFRRISEQEEKNLLLIN
>g568.t1 length 1546
MESKQTLIVEIQINSFKLNNLNNNNNNNTLQNYKILKNKNKIIWLDRFYSTSIQLEQASNHDKILITTLNGQLILLRSNQVSQFTKIYSNSSASSSIQSLGHHSISNIKASPTVSISINQNINSNHFNHHQSPHSESEHDSKKSLSITHSNILKSPIKTNSLSHPPSPTSSSTYSHIHPTPTRNSISHPFESLWQGSNHQNLKSPAIPNSIDQYKIEQSTFSSSFDRPYFDNQLDLLPSPKLHSSPFPPSKFSFCASTLITPLGYSDPIVSIKINNHDNQSIHLPSLNESSHPTSSNETKESNRHIPSTQASSNPIIYTLTKFGKCSKISSIDGHIVHSIDLSGSDGLITMDDWSFLTHPQLEMDSENVHLDNTLQTEENPLILCISSTVEPILLDSLDFRILPAIYLNPSIDKAHSFYKTKVWKNSKISNNQWSIHLISLTWSKELRSRELKVLRDEPTSNWRIEESLDSILLKDFGDELDLEEHVEIIIDQDRLAIWSTFLFWILEWTSIPQERNLDRRIHLPKKDTTMKIPQANDLIVNLSFLDSFGVIVVFNKQIKLFRSVGLEASTTGWSEWKLASIDAARFTLEDPFQFEFAKKNSNLPSNINNQAALINSIKLLIADIDSSTGQRRLSELSFITAPPSDSAPNQTSEQDEDVTITLFPTIQNVYHNRRDIYISSPTIQPNSPSTVFLTCSIWLSDDDHPAILIGDSIGQISIYSLNNNSPDQSPWKLERLEKEEKIGGPISALYVDEDWIIAGGVSGDLGVWSRRTKHSIDPPSTTGQSLEGPYGMNMVNRMVIGAVPVEGVGRLPDLDGHETDEHKITDKFCRFVCLMMDGSIVVFNLNKIGSIYNDGELLPTESTIGVSELWSNGPEIIVFYREKHLGAQRWFFSKSLSAKLGRQDAQAMIESENSQLDLKWIQIELSNCQAQTRGSQISTSRVFNVSGLPVFNILSVKLRDFVESIGLKEGTALAGRLSLVRLMISQLFPWGLDFALDTSVEQGLGVERPSAEELSNKINVMNGDDVERSGITLYGNNGDQRLGSKYEKTYRLLKLVVLLRVFLNEACYERHASETIVGLAKLANCNTNHPSDKCTVWLDLKILIKYWLDPSAEVREAARLLAGIRLGSMTKLEIEELVSSCENLLIIEEIPIFKMDKDWTFGRKTDNVSQKDLLYKENQIDPRQKFMKEEIQINSMLLIGLIVSERYKLLSSKVLKNLSIAVFQSISSNDKKSINQIKIQRLKAGLEICSKTFEIIQNYIDAIELVRNLFGWATGKDGDISSELKGMAKYACLHVASVNTPLFMTTLSYDLMISNNPNDRISTMKLVVFMVRKRPLVLHASLPRLLEAVVKSLDPTQKQMRAQTQTGATVILHELVKTYPSIAFHGPSQKLAIGTPEGAIIIYDLKTSTKINILESFRKPVTACSFSLDGLRLVSVSLDENRIEIWKFTSTPFAISSFFNFSSSSLSNSNLLNPSDSQNQHPSSVSNISSTHHSSISKPFKSLSFNVGEEALMSIAGTLEWIRFDWLSNRSCRLRIRQSSITFSC
>g569.t1 length 968
MPTSITALRHYSILNKPYHSSQPRSSSQSDQASSDEPNDLQHSQMNPPPGLLNYHSYPISHDDCSSKLAYSCHSCHDHGLTVSPPSHKSLVAHSNPESSCDTFFVSQKAHRSLRGTAERFEQDPCDTSPNQSIHSAHWMQPSAQPEDFDSTSNFNADRRLDSQPSTTTGSTPRNKDIPAPSGAYHTRSLAQHLVNLSNPCEPDPSVGPPNSSTCETSFGNGLFPSQPRSSRLPAQFEMSAGSSASPQELRTVLNNEDSHNLPDDVQLVQSAFVSHRNKEGLPSNSHHLLNSPELKTTHVNKLPREDASYFEENEHEQPGLDSGAQSNSGQVTQPAAQVHKPVRSTIRLSSTTPQKGKVGPNHQIASHSSGPPGHPPSEDAASILLELSRHEPSKHGMSLRRGRGGVNSRPDAARSGSCDEKPPIPLTPSGRRHRTRGQTHEEAALKEQNQNESVISPATCAREDDYDPTMASLNIGRRNPHPIPLHLGYGLPTGYNQSLISVSGSTSASACTSRSNTGDGSLPNITPAYESNFTPHNFKPHPGRLHLKLSGGSTALSMAHPSALNSNVPGGAVFMDDDAKSSFSISTQATSLISPPGYFTRRTFPPEVPIDLNFPRLYRTFFVPSAFGDREPIKSQAESYKIPVMKTPPNSHYNTPAHGYLDLYTPRYVKGVGAEKLGLCCICAEPKERGGEDTALWLKMKVSSYSYHLSFFHGINNTDGLPFSPPVEIRLFKRSHVAANEKLELKEGLCHHCNKWVPMEGVKMQEVKVPELFWWKHAKSCHKSRLAGECHVHIPDEIYDLVTRQQPTHGSIYNGSTCGSLPASSCSTPYSHYNLGDIKTSNSPYSTRYSPAPTCSSVSQSGGNRVHPSVAAQRASAGRVYKRKASSSGLGRKRRDSSITGGDPIDSPQPSTWQPLSHSAGMDSSTGGSNTSMQLHQHFIQHPPSPSPMQPNYPVSTGRKTRRSNMLN
>g571.t1 length 1139
MSRNLTTSTTTSSSSPASTTSSSDLKTQTINLVNQLVIRARLNQHHDTSNTNSIDPSQALQLVICIKISIPYSIIPLPGSSDLTLPLMPDQYLRLCNSYVFPLSRRSSKSKPIIHASNQMAHFASSVLNLSKCFPGQNSKLAKPPTVNIVVRNFTISMLVSPSLLPAPTLGHDPRSPVAEYAIVLDCLANWNTIGPSWPFSVIIPTPPCLKNSFRLLLSTGSTEGPQPSPIQLTTSPPLRRERLRFSTVSNNIMSGGQSAVLSDEDLRPLSDESEPEGIGSLLDEGDELNPDISSNWLQDERSPRIEGVFQSTKELLVILGSGSQQKSSPFDYPITAKRASSRLTVSVGRPPTKDDTQSPFVSVDLDFHVDLEQASTQSANSKTPLVLTIPQQISTKIISARWSPLKAEGVIQTSFPVTLPGKKTAPSVSLITTDQLSPTSSSSSIDLNFLPNTDEAAPELELLNTAAPFSEIEADARAGITPNDAALDLKLDETFQPEKVESAIPYQFVAWFDTAWLLRSAAISHNQFSLRLALNLHGQLDLSISPSSACDDLKNTFPVPFFILPSAEEQIYSCEILTTPTDISSRQEVELYLPSWANSLESSLDRQAHRFKFRLENNIHTQMMDSIIMAHLHQVDCTQANSAAVTTPERKTTQTLLRESNLSIGTLIISPAARIRHRSRRSTISNICFARKRARCSDSLNNMLRKNTLSDDGNKIDPAEPPPRVAASIRSVQLDLVIASSSPSSLVTQYGELSITLYRPTERMVDPWVIATFRVESAETIEILGASIGDRELTRYEGFEYSEEMELDNETAESVRVIRIKLNVPDICLRGKLETLPLLRLMVKCQKPIFQLNTKPSNVDQKAVKKENGHISCLLPSFDSSIGIYKVSLQTCATFQLSIHRTKLHILESCPNVITLLQYFLPPHATNQTSVSIKPMKTTLSEEQPVVGPGSENENHPRKCECRTMKRPSWSEYYIVKWGLDFNTLLLCWLIYLASFVSIRLDEMSVRLDNIHQRQSQYLSTTSLNIPLTYPVTNPDVELKEDPNVSQQSFGITIKPFLYNLMANRFQSLFISDGFRPTHSVDHAVIPAQIPPEKERVNQILSPSLNDQFEPESDQPNYDHLPPPKIHLTLSSSVQVYF
>g572.t1 length 318
MAEDTITRLNSYVGFESITKQIEHKLLKRGFQLNVMVVGQTGLGKSSLINTIFASHLIDSKGRLDADQPFRETTEIQAVTHVVVENNVKLRLNIVDTPGYGDLVNNDGCWEPIIKYIKDQHSAYLRKELTAMRDTYIQDSRIHCCLYFIAPTGHGLKTIDIIVMKKLTEVVNVVPVIAKSDSLTLEEREAFKVRIRDELHYHDIRLYPFDNVEQDAEEVQLNEAIRDMIPFAVIGSERNVIIDGKPVRGRKNRWGVINVENEQHCEFNYLRNFLTRTHLQDLIETTAQIHYEAFRSKQLLALKESSANKTHQPQSNGA
>g573.t1 length 547
MAVLTSTIAGDLILFGLSYFIFLVIKFRTRAIGTSKKQDPLFVDIPGWPLLGQLPAIIKEGARPLEYIAINKLKYGPGFSITVPGSRIIDISKPEWIEYIQKTNFDNYVKGDLFYSVMSRVFGEGIFVIDGPQWKLTRHSTSTIFTNSTFKNIIVPSTNTTMNALQKALNFAAEQNSSLDLCDLFFRFTLDAFVKMTLGKDLELFKGLYKNEEKLIAPAELSSATIGFVNAFDFVQNQMDFRFSVLNGWKWIEMLNLPRRKRMEESCRILDDYIYSLIDDRISQLKGTEICQDEKSEKSLLDLLIKARDQRGGALSRVELRDNMINLIIAGRDTTAQALSWGFFHLLMNKHMITKIRDEAIEILGDEDHNQEGVSYENYKQFTWTYSVVLEALRLHPSVPRNAKSAVVDDQIPNGPTVQAGDFVRWSDWQIGRDASVWGLDCTEFKPERWIDEKGSIKQFGQFKFHAFNGGPRVCLGMNLALYEAVKVIVEIFHRFELEFAEGWLENVPMSETIEGMAGRYPTPMYRSSLTFPMQNPMMISIKPYKH
>g574.t1 length 528
MNQQQQQQQPSSGVFKLKIKLNTQPQQQQQKQQQKQQKQQEYQSSSEDEDDQEDQLAPSSELMEEEEEEEEEEEEEEEEEKEEEEEEEEEEKFKVNQDANASIPPQLPNQTIKQSSKTKTKIKRTISNPTTTTTTTTNTTTTPTTQIQPNKKRKTQPIQNQTINYQSNQIQTNHKTKSINQTQPNINSKVKSNRSNVIVPLSDAELLSAAGSQYPSQTNSLSTHHSNLHQIPSTTSSTQLPPPVAKPNAKKKKTTSDPIKKRNLNPSTTNHSISQPNPNLVQPPIKQSVPSHQIGNKSVPVTKSRSKKSSKPSQSKNQQSQPNPTASEINAPILSTPQIARPPPQPRPKHDYTLGPPPPPPVPAFKPLPVGPPPRAQGQFLPAQILEKRTPKVRSWKKIKRQVIGISGIPCWVWTYAGDDHSDYATFKQNKGTQAVGTPSSTQDAQYFPTVPQSRPASVASSHAKPSPNRTSTGHKLNNHKLNSNAHAEHHQATSAASLGGPVLPASFRRGPTSIVGSPLGNASINNH
>g575.t1 length 387
MSLSIFILLGMLISYLLQHYQIISSKSSKGISPWFLLLGSTSSTSSLVNVITLQWGVVRCCQVLTPGQCAESLLGIMQVFVQWACFNIMVVPVEARDQLRSPFDLATNYSSQFLSKFFLKYKHKSTIRRVQKSSIQPESSIKPQRISSRTSHTSSSNTSISELSQDFQTSDDASSDSSSFDPSNVLPPSATRMTPLTFSKEYTISLVLAFVVLIHFLFSAFITLCMLLLLPKASLGEPSGTPPTHSGEHPTIRLLRIWATCSGVLSMILAGFQYLPQIWWTLKHKLVGSLSIFMMIIQTPGSFIFVYSLAVRPGFNWTTWIVYLLSGILQGFLLIMCILWKIRQQANGIDDWGNPLIHNEDRNHDDNSRINERTTLLNNPVNFSCSE
>g579.t1 length 277
MEDLQPTVEPDYSDQIPSAKRYWKEPTGHFCTICLEPDHQARNCNHQLCLTCGAIDEHNTRQCPVSLVCRGCGSRGHLSRHCPSSSKLTGTPCARCRSTNHLTLNCPSIWRAYEEEPNRKPKQVTRACYYCGDTGDHFGDECPFRRSTLYTEPSAFSSRSIPKRDKDVSRDKDVTHRYHSTAGPERHYHPRSMDHERPSSRKIDSERSRISPSDSRKKPPRPGRRDREQLSRARHLEDEVEDDWFSQRQAKLSALPYSKSSSKSDRIGGSYKGGYIK
>g581.t1 length 1336
MVFVVILSNTRRITGGSEGQWERGTVAGQLRYSFWTASLQLTESFQMSPSNGVRIVSSEIESIVLLRLRPLITHTYVFPFIIAYPLAAYAYFCEYDRYLRSVDGESQEWTFLLCVTVFGGHALSWLATRWSTSIRQAATCSKVDDINQADVVKVIPQPNQGSPAFCPILRSKRTVQNSKKSEKDTQPQQETILYFEYQRDHYFYTPTAKSFGLLAYPSDSKPLLSTMMKSDGITSDSELSLIKEMYGKNTFDIPVPTFLELLGEHMQAPFFVFQMFSVGLWFLDEYWYYSLFTLFMLIVFECTTVFQRLRTLNEFRTMSIQPYLINVYRNGKWGEVMSDELVPGDLVSVLRTKDDSALPCDLLLLRGTCIASEAMLSGESTPLLKESVELRSGDDRFDFLGDDRNSCLFGGTKILQVTQSTSDLTEDKAKTPNNGCLAIVLRTGFGTTQGQLIRKMIFSTEKVTANNYESFLFLAFLMLFAIIASRYVWVKGVERNLKRSKLLLDCVIIITSVVPPELPMELSMAVNASLVALSKYGKPLLLRNLLNLNFTIPSAGRVDVCCFDKTGTITGEDLMVEGVVGVDDANVLRLVPLGETGPETTYTLASAHSLVLLEDGVIGDPMEKTSLEAVGWCVSQGDKILPSSNDCLHRAVINIKRRFQFSSVLKRMSTVSTLITPDRQTKTMVSVKGAPEIIKTMISNVPAHYESTYKYYTRRGSRVLALAYKFINAPANNKLNELLREEAESDLIFAGFLVFTCPLKPDAVPTLRMLSDSSHRCIMITGDNPLTAVHVAKEVEIVDRECMILDIKENSTDEKDLVWRTVDDQKIIPVDVSKPIDTKILLNYDLCITGVALKQFVGRPSWTDLVQHVWVYARVSPAHKELILNSLRSLGYTTLMAGDGTNDVGALKAAHVGVALLDGSPEDLQAIAEHQRNERLKKIYQTQLTISQKLNQPPPAVPAPLAQIYPELVDAHSKALKHGHDARKANPMEKFNLSDITAKMADMDEDSEGPPKIKLGDASVAAPFTSKLSNVSAVSTIIRQGRCTLVATTQMYKILASNCLISAYSLSVQYLDGVKFGDYQMTIQGVCMSACFLCISRAKPVEKLSKERPQGSIFNTYVVATVMGQFICHLAALIYITKLCEITSPRTKEINLDAEFEPSLLNSAIYLLSTCQSVSTFAVNFQGRPFREDIKENKPLFYGLLGAAAVAFCGATNFVPEANGWLQLVDMPTEFRFKLCIVMLLDFGGAMLFEFVAKFLFSDVRPKGMVSKGSERREARRKIQEQELIELKEKHELLSDQTDEKLSSLQNPSVLESAPKIHSHQNQIRNRTSKKSTASQ
>g582.t1 length 882
MRPSIGAHSPISIQPILVNSPEATSPSLLLSFDQSRYLFNCPENTSRSLVQSKINQKHLRNIFLTSPRVEYSAGIYGMLMGLADSNKSNVHLIGPNGLGYMLACGRLFTRRRGFNVQVTEFHHESNSSHVQKVFEDQYVRVYALARYNKSSDQIDKDPKRKNQSTPIIHSVKRTKIDSLSSESQDFSSNETNVELNSNHREDQSITDINNDTNSSKNEDRYTKIIQDMFRTKEINQNSSDKKNSKFTPAYSYSKLEIPNNNNFFKNNNNTDPISYLILGPKLRGKFLPEKAKKLGIKPGPCFSKLVNGESIEISPNNWVTSEMCVEGGSPGSAFFISSIDSLEQLMRMNLLEPNFISETCDGAQLEIVFHFVHQDVISHESYIQWISKFNPKVKHYLSTPLHCPNLFTFEPSALLQLKLNTIYPKSFPIPEYSLIPDLTISKSNPNYDKIKILNRFETLILNSNKKLDNLNLKSKLNYNYFQKLEKEGEEIYDKTILRSQLKIELDSSTSLLLNKVIDTELDQQSSNHSVRLSESAGEIMVTTLGTGSAVPSKYRNVSSTLLHIPIKTKLKDENLKFNYILLDAGEDHHTGLFLILKERLKIDGCRPLALVCQYGIYLHLLEKSEIESIGLPSSSTHNTTTTSSNNNNHNKIKWFDSEQFVNSTTEIKEKINEEFQIYINEISENNKNNKIINFINFNVIKVSHWGKCYGICLFNKIDNWKIVFSGDTRPCEALIEAGKDADVLIHEASLGPDQIDLARIKGHSTIDQAIEVGLKYPKIPPWIIRKLKNDNDNKIDNNKESTTITTTIEKEKEIEETIKEEMNIAISFDLMTCKIKEIKILENLIPIFEHIINLIAKDEGDQDDDDKILLKERNDDDYDCDE
>g583.t1 length 372
MSDLNLYQSRPHYQSELIVDAILFDMDGTLVDSIKAVESAWGAVAQSLNRDPQEVIDATHGRRAIDNLKDLKPHLRRMSNAEMEPHVEAFETEILRQADHFQAELRSRRSSQASSKRQSRETSRKNSIINHNYDHKPRRQSSLNQSITADGVSSRMAALGLKPLTAAPPAESNTVEPNSSNIDEDVFEDEDEIHTSDEEVDASDLTDKSVRILPGVRKLIDSLPEGRYAVATSGAKTYCYGALKRVGITPPKVTITADDPRLKNGKPFPDPFILAAKCLGFEPKNCLVIEDSPSGIKAGVASGAKTIAVCTSHPAEKISHCGAHWLIPTLDLVKCQVRESDGKLRIYIDADEETVNNDKKLAVQSDPSLSAA
>g584.t1 length 631
MSTELCIQEIHKLSSGPEVSAVAVDSDANNVSVSHPPSDSCLLTSTFTFEKEEATKNSAQENISFLTPGHELDVTAKNEPDNELTQASGNLGELEHTDTKESSSEKAKPDLFDDVAVLITAIDDSDERTVSVRSILTGLMTAVLGACIAEVFMYKPVRIKVDVLFLQVGIVCLFCRSDLYPKLILLSGKIVCLGLGRAFASIPGPDWWNPGPLVMKESVFSLIIAASASAGVYGVEVIAAQEVVFAKRIPVIVAIMTLLSTQLVGYGMAGLYSHEIFPTYIAPAIGAVSIWCLALPKVPAITHLFGGSLPAEGMGLMAFSADWTLIGSHAPLYVPLMAQITDWIANFSSIVIYSWAYTADLFGGSKLAFMSYNLLDKDGHRYNLTAAVNKDGTRNDAAIEQLGLPHFATSMLLGKAFLGMAATASITIGACSAIMSLIEERRERMLHGKILTACPHREITKKMRDFPVYGFAAILLGAATLAFLSAHFADSGLSPPALLVALLVSAILSLASGYFTGTLGMSLVISPAVQTLGGLMFPGNAMGNMWFTMYGASSVYQCVLMLKDLKLGTYMHLAPVSVVIAQLIGTVVGCLVHALVMISIVRSERDVLLLPNGNGIFSGMHLNLMSSSATA
>g585.t1 length 459
MLQAAKLCLIHKDLNRRSPQRCSVLIALSCIRCQVNMDQWILFLQDAMDTFTQTVECLFVHFNIKVYVWLKLWLSKFESQLEANLKQSKGPKDSLYVDWFNPFGNKVGKKSISLGAVVLVCLNIPKEEHYKVENIFLFGIIPGPKEAKGDHMNHILDPLVQEMNDFWNGIWFTETSLYPKGRRIFAALFPFIGDLPAMQKVAVFSGHSSTLFCSYCQITREDIEEPNVKSFQPQRHHVHMLNFAKWEACGTSWDQDAITKDKGVRSSSLNKLPYWRPIEYSVIEVMHGLILGNMKDHSQSYLQIAYAGEELSKAQVKERNSREEALAKSGSEDLNRKFKGKKRSSPDHVVEQEDVLISSKRIRVPNSKNLRALTRLCEEELTDHVVEQEDVLISSKRIRVPNSKNLRALTRLCEEELGGQPSNSQPISEGSSVAVWSTSSKSKESIELNSLSSTHTYKL
>g587.t1 length 639
MMATGSEAIITQPLISINASSIQILDIILPPLLIGLALIIYDIQSHKSSNPFISSHVFTNRTEHARLLPSKSTHQFKYNLIQFGLDLDQLESGQLDVPYLFKFINPNHQHHDRPSYFDPSSWLKFIQIFSISVSSYHSSRHPTRNDSTSDQVQSSSHSIKLSLFDQLKNQFDILDPHVQIGKVYLLSMPTYLGLTTINPLSIYFCYQKPVDSNDPIHPPLKYVILDVQNTFSERHSYLLTVGVNESSKCQSGFQHEWTIPRAFHVSPFNDRSGFYKVSISDPFSNTKLNKSSEITKVKVDVKIVLLTSTGEKKFFATLHGIGVSLTKAELIRTWMNYPIILFLTTVRILYQSFILHLGKPRLNVYPKPDPYFDLDHGSKGPNPVQAGAPIGGTGWQKPDWCTNWSKQILLDYLHQRVNEIAQSITESNQKSLNSNPDKKVELTSLGSFENLSDDQVDRIALNESSSSLSKSEADKKNDQFSQSSSKIINVVLKPADLTQEITRISPNLSLEEKLDLPSEDLIITYGSPSFFNDLILFPTPSLAQLICDESEARWKVSSKEIFDRVFEAPCVSQFETLNSTKLLPNPTPTPIKLRFQLYLSQLILNMITNLRSIYFNWLLSFMTQNERNSDQLKNRSSXL
>g589.t1 length 780
MKKYQVWDEVDESKEDKLLQCTWVFKIKPQTSNQEQEYKARLCVQGFKEVHGLDYNLTFAPTGKLVSLQLLIAFALQNDLKFHQIDVKSAFLNAPIRERITLKPPPGYQTKDGKFLLLKKALYGLKQAPKEWHLTLSSWLLSIGFNRSYAEPCVFWSSNTWLYVHVDDIANFSRDPSIFINLIESKFQIKNLGATKHFLGMKVTQHSLFTRLTQTHYIKELLIKFNAKDLYPLATPMKPGAQLTQATQMEIDALMTQFQHVGINIQKGLVKELNFEAFVDASWASCQMTRRSTTGYLILWKGYLLSWRSKKQATEGLSSPEAEYIAITEVVKEIKWLKTVSESIFRTHISLPLKIFEDNQMISGIIELTYVKTSNMLADFLTKLVGRASIFKSLKLLNAGLPFYHLRDQLVDKVYLKMLSKSGLLKSLLLKIPHFYKFVPSALSYTEHYHHSVLPPQRSTSGQIVVHFKTKNCQKCHANLAVNLRSGWEDKLCDSLAFANAVTIDQNLVPKTFKSAMSSSEAKQWQSAIDDELSAMNRLKLWKIVHIPKRVLLLNTVWVFRKKNDEYGNVIKFKECLCAQVNRQIFGEEYKETYAPTGRSTGLRVAIHAGLSRGYAIHQMDAKDAFLNDILEEEIYLISPSGVTVPEGHCLKLLNRSMPFYISNVGMGLIPGSIKQFLMDDLGEAKLLLGIKLTRQGNKMTFSQKAYMKKILEHHGLFNCKPVPTPMVPKTRLIPENENECKQFDETNLKHRTSVGLLSYLAVSTRPDIAFSVSQLSQHL
>g591.t1 length 161
MDGEITDDAALEAGSMAPSNLSTDSLHQQQQLADLAENALDEALLNDTSGITLDQETWDLMIQLMPILEKNLSIVCDSYTSDFDAVVEEDEGEAVDTEAEDEVVDTEDVEEVQENFDEVASEGEARMEDDATIQNIEAFLDGLSQVEVDYAEEMESHACSI
>g592.t1 length 145
MVDAANASLEKLHGYYYVHSKHSVLAVVLDPRFKLTFFEQQPFDADKEESEETTTQIQFKDEALKILRLAYSKYSTRANEEKEKDYLAIPASSAASERVFSQSGNLVTVKRVALSGDSVEANMCMRSWLRGNMVELANKFMKEVN
>g593.t1 length 451
MAFRIDSIRLSGIRFDSNRICPFCSFFRILFRISDQSKQHQVSTSTLLKSADNLDSSPFGLTMSHSPSQLTPIEPPPSSISHAEQSHSQLPASASNQSAKSAKRVSLGVNQSITASSFFGKLGHDGKKRCLIDGCGDTLVISKTTKTNLVNHVARKHPAEWKLALEVGERNTYPDLKESEGKSGGSEGPLQRIMRKSRQSNFENDLIDWIIEDQLSYAKTLYAESKPLVFNYLQQQADKFLFTANIWSSTGGTPYISLTCHLISREWKAVLATIGFQAFPEQHTGTNIHEKILHILEDFFITHDFTSSTPGHNKRKAIQISDSSSSEAQSISGSNNDNNDQDENMEDLEAINSGAHELDPSYLVKRVLEITLDNASNNTEAQSISGSDNDNNDQDENMEDLEAINSGAHELDLSYLGKRVLEITLDNASNNDKFIQTSLDTKLLDTPEAHI
>g594.t1 length 208
MPSNDYKLGRNYSSNGVNQNTLKNNQTTDDSDGEKQTDSIHLISQPKSQLNFNRANGDVTVTKKRRTKIPQDTSDKLISRNQIVSQSNDSSIMNSAGPSSFQLNGPIAALSQDEDQDFDFNGTLSDDPLNPNYQPNQFHNPFFFGQPDDKLEPYQMKHDDSVKWAYRPSILTGAAFGTTVLAVLAYNSHIFPRTFRSHLYARTLSHLE
>g595.t1 length 338
MVRFVDRTLRFGKRVVLGLNLLYFMLLSFLYWTDKSTARELIKYFDPSLGVPLPEKSYAENCEFTPQNVWNGIDIFCLAHSLGWFAKAVVLRDHWFCWILSIGFEVMEYSLQHHLPNFAECWWDHWLLDVLLCNWGGLWLGMKTCEWLRVSPFSWRGLRPVNDNPSSTRRRAKYAARQFTPHDWTEFRWEGTKRFRNYISTVALLTVFLLSELNVFYLKSLLWLAPEHPIVILRLAAMFLWALPAVREFYDYATYAKRVKRMGSHAWLSMATVILELLIVIKWSKGEFESSIMPLKVKIFWTITLVLLFLYPVIKFGLPSLSKQPKPIKKPSSNNLTR
>g596.t1 length 394
MLLPIFHVSGHSLPSLSNIPQRTVYSKPPFPPSHSAYYHLNTILYAFAKVSSTGDVTLSDPWCDIEKPFEPNLGTPEFDPGFKVCIPGRGNLGEIAIMKHRNPNLRCQLSVGGAGGEITSNFQRIVKSEHAMRKFAHDCKELCRMYGFDGIDVDYEHPENAAEGQGLLGLLRYIRGSLDHLGHEMGRPDRYLLSVATSMGEWSATHLPLREMNEVLDRIYLMTYDASGSWDKILNHHAPLRSQHHNGLSAESTVNFYHSRGVPLHKLVLGAPLYSRSFITKTGICGHHYDRVCGPQESATSEGIHMYNVLPRPGATEYHDQNLGVAYSFDGREWCSYDTPTSIGWKADFVRQRGLGGMFFWDLAGGHVAAKPPHPRDLVAAAWQALHGGIQGSY
>g597.t1 length 437
MRVKSFKNIIGIICTISYHALSIPVLRPRSLALGHDLGATRTGIGLSKDLRSIPPPAKFNPDTVIPKSKTPLPGLQHKEISKELPKLPSHEGPPTEIQPITPKKTLRDFFSETSHPDGRPKDSASKGTTMTVGLYLQWLQTISSRIKALSTELRNSSKVVANKWSQIVGSHSAWFEILQFEKIRAQAGAGATKLKDKFTQTKSLKQKSVDPKNSAHALNEDDDVLSGFTLPEFSSPLADQLEILGDSLGEKSVDKLPGYQAVTPKTLLPHLVPNSASPSEKLQMKKLLDLVQRRTLNEQRARQIGRDWEEVRRWIKLSGDAQNLRYVRALLRRLDSTQFFAGFDKEYQAALKSIKDSKLTVAVDLDEYFQQLYNEFRAATSDTEAGLSLQKFSSSRASKLPQKQLDPTSSVGPEDLVRYLPNDIDLNTEFFHYVMIK
>g598.t1 length 544
MCQFVETQFFARRGDLCQVKSYVLQRAKTRIGLSLAICSISVVCFDSGSLAEITRSGDEVSIAGPSTYHQEHLDALENDPKNINRSISVAELRRNSKESQDQLASLRKDLNALLHMNLSAQHKWKQFLSQIGRPPVQHGNGYFSPILAAIKSLKEGHKLLEFCAKSMFPEVEKTHLINSDLEIVRMLDPKRAKSWENLSKFSDLPKEIVGVIAQKMWANVIVLDSKRLFSEQKLLFGDENFMDHEQFEPALSLWWMYTFSTMDFFFKNGLVGPSTIQSFFQDTNVIRQAVHYVEGCFIEAFNSLTRSYQMTQHWYWLLIHDSFKALSKKEKDMFDAYVLLDIKWAKLQNILKARYAEDRESEWIKSIYYFFRNFDPKFYLKELEAINYEPPSYQQLPKQIRKQMINKDVERLISLTKFLGKELRHCTDDDLKLFARHVWHLVNFLEEYISPGIVKRVAIKKKHLNYEYFDHRFKTIQLEFKTADLEEKLFRLNSYFHSPLLRSMNQAFYSYWKNQLTEALKSLKSQSSNLGTFKYNASSKIFKN
>g599.t1 length 1103
MSTILAPLLWVPPKATSDVSYAPSIRQTITQTYQESPDSYKDEIAALDRCRQDALRGSAGSDITGRDLLYKYFGQLELLELRFPEVRVPFPWKDAFTGKEISQLSLAYEKASVIFNIAATLSSLAAQQNRTSTEGIRRAFHNFRCAAGMFTYINDNFLHAPSTDLSREVVKVLVQLMIAQATEVFVERMTEEKEKKPFGLRARVSTQAAFLYGGVIEDVKELANKGIFERNWIWLVQCKHKYFVSLAQYQRSLADSASSKHGEALTRLQIAEAAAKEALQFATSFSSCFANPSGLSGATLPSDAATSLLELTRTHLTLCNEAKRSEQRDNDLIYHEAQPSEAALPPIEKSSVGEPIAIQEVYGAPEVQKVVGQDIFVRLVPLSVHQSASLYSEEKAKLIRTEGERCDTADTELVTALEFAGLPASLDKFNDLANNGSTRLNELAEPSNQVLEWADTVQQTKETKQFEKIWQELISIRSKVHSDIENIEQLLDTDARNCEQMRVKYDYRWEQQPTSNFTKTWRHSLKCHREALESAKKSDNQIDEIWRSVKADIEILADPTQESIRRLFADILSPHQNYTSQSLLDVTDTNDEESEMTQMRNMITAIQENISRLQAIKKERHGVLQDLKERMQADDISQLLILNRKAQNIEPALFAAELEKFQAHSGRISATIHLQTTAIQELMAHHKCLVESRRGKEVQDQWTNASKKKAHIINRLQMAYQSHQEVQSALSKGKQFYHDIEADIAEIQKNVASFVSNRAVERTRMAAQVELQWKTNHPSEAQSLEHQMKTMNLSNPSAPSPPVKSPAPPPLPPQLQSWQTRSNPNPPPTGHAPMAQAQYTSPTPSSVDPYASLGSLASFGSAAQQSTGPPQTPYSGQSINPHQYATNASPSIHPQYSGPVPPPVPSGQPHQFYHPINSYQSKNLYENTSPSAMLPKPALPPPPPPVTYQSTVAQAPISNSAYHSVPVPSEPHHYHSQPSLPPVNAPPPPMHHYPSNPSNPSRPPVVSSHQQFYPSNTPQSFISNQPPQSNNLNQFIPHPYHNIPTHPSHNLAPNSNFPGHGNQTNWQPLHPLPPHSHIPRLHSFHPHPLHPPPPPPPGSSGYQ
>g600.t1 length 631
MDEQGLRARYRAEKIEKYERTHNYQGMPEPKPLDEDLPPNSPNDDEPSSSHVSFPLPEISSNQLSDLSNQPTFTTKRALDPHVQVMCGPMLRYDNIDLVNHLWLGFCLLVTADTGSVYDPSPLLQTRWKPQLFNTDSSNDPSSQSMLQNVIGERIYLYHGPSDSYSFWRFRLAIPMGNKETKIQYSINRGAQIGFYIPAINQNFRWVAHSCNGFSAGVDQQLFNGSDPVWNDLLEKHKNLPFHLLVGGGDQLYCDPIAKEPELSSWLSEQDQEIKKSTPLTDPMKIAIDRFFFSHYCNWFRSGAFGKAISCIPMIIDEHDKIDTTESESKTTETETNTNTNLNHSSLILGGTGPYIKSRNHSILTYLGPQVWILLLDCRSERMKDQVCSPKTYQIIFNFCKQNLAPSVSHLVILLGIPIVYPRMVFAEKILEKKDRLVFKMMKKFGVIPGFHNNFNAEPELLDDMNDHWCAQSHKQERNWLIIECQKLAIDKKIRISFVSGDVHCAAVGRLFTHGKHLKPDQDPKYMLNIVSSAIVNTPPPAALISMMGVLSGVTHKALSNVQTDEDMINLFKSDTNGKPLKNQRFMARRNYCAVRIIDNSNEIEFNLRVEIEQGLGKTKGYPVIVPPPNF
>g601.t1 length 171
MSRLLFKSYSTVGIRISPNPRPLIARYSDQIPIELARVQSGKNVNLRDYESQRSLNRLSFDLKTHDGKVLPALGPNFLGPNGCSLREPFSPTFQEVVRNFRGTNIIVYVIPENTSLPKTLTLLHEHSDHFSLQCTQPMTLPELNKELTQFFLTFARAITKDQFADEYPYEI
>g602.t1 length 645
MKVVGLLSGGKDSCYNLCHCVKNHHEVVALASLGPEPGTDELDSYLYQTVGQDGIHLIAEALQLPLYRRTIQGTPVEIGLEYGKRVSEGLMKGVEGDETEDLYHLLKHVQSLHPDVEGVSVGAILSSYQRIRVDCQRLGLSVLAFLWQRDQAELLREMVIAQIDSVLIKVACLGLVPDHLGKSLTEMEPKLTDLHSRYGVHVCGEGGEYETFTIDCPLFRSRISLQKTSIVYHRESSEIAPVAYLRLSSAELIRKPSSVLNLDQVIVPPLFDSEALSTIRQIGSQKAIDIPTTRKIKHTSTKRLPSVSKNGEWVIIASIFDPNVSIPSNLVKKSLVEEAEDAFHHLKVTFSDIVHINLYLSSMSDFLQVNQVYGSKFGTSPPTRACVASILPEGSRVMMDVIVRRSVNDDHSHERMALHVQSRSYWAPANIGPYSQAVMTGGKIFVAGQIGLIPASITLPSPRSFLEEGVLSLQHTRKILFTFSNKDHTFIEGIICYLVDMRFIQQARMIWSHTQSLYHRDIPILFLEVSQLPKNAMVEWQLIVTVNDSSSSPTKKDDDDLVRLEIDYFSNQQHTLYACHSNTSLGLTVVGTITEAERRVREHLNLIPSGQSDGCALSLVCAHSISLGNQLDDLDIGFYMMGSLI
>g604.t1 length 1242
MITSNHKKLVNACYPHDLKQTSIQAISPEPNSLSKLIYYCSTRPNKIQKITQYLISYAQSQALPPSFTSSLSHYRHSKPGLICTIKIFKALLQNCTDHLTLIAPHLNAILAISLGLANPSTPLNLVSNNPKSSIRGYFGLHWVSQDLDITLTAIDLFSHYAQSIQFDCLQDRQLARNFLFFLAKFSSIAMVSPPTSSLITPTNSLPPKSARCMALMALESTIQTPAMYSSSTFDRQIRMIIPGLMAAITPAPLRDPDDLLTLIHQACLEYPASPSSSPNELVQQIQNLRSIISPRPKSEKSRPTESDVINYSIKILNFLLSVQLTHLHQFEICTNTILNQLESAMNLEKLSRFYDWFGQSLLSWATSKHRSILIDLVVYRLTTIDLGDQGIPEQPSIESSRLPSEQKQQLQQPQQPMKNLNIFASMLRAMLRDPMAASIQLLNTLNILHQILRLIQSLLQQNQALNQEDIQQSRDLLIDVIGSLVYTVYYDEQINDICKDLLAQIKVIVSPTSSSPKNSTVLFESTFVIALFDCLSCIITNSNCEQTFYHLASGSTTLLTRPQPEHRPVSILPWKEILSISDDIQEPQCRSGFYRALLSFLKFEAFTELKISNSDRVQQLEQFLSSFNIVLYRSLIGSRSQSSHTCTNFTSSPEIDTSRIDDLESASSQNVVGELNPNGHQHTSSASESNMTILNSVDVGLEGCLKQIFAHPHPSSLLVCLPMLRELDRIITTKFIHSKMVSQTSTLVDTSPSLLSNTINQHKDLILHCLETIGKVWKLEKINQKDIIIERSKPDQQQNGEGSDGPSDNSSIREIKWELVVEEISNNVILQEKSSQDQVALQKHFEQEWRIEAAMNLSRRWSSKSSSNNLTRRGSIKSNNTTTHRDRNVDLSAPRSFPDLRGSASNDGSSSRRISSTNRTNRKSYLPNFLLGNLSKTNGYLLSTTHTNTSSDGITTTSVSDLRKSLLGVGFLPMGERNTSSGHSSIFLTNNARHNHNNINFPTTTGSSSNSNSNNNTTCNILDHPQLDSSSARLFINNSTGDLAQFADSHRISTPRITSILSSTAHLPFKRFNEFGAPIPHPDHHHEDHINHHHQPQANNDNPNLTHLNSPTDNPNNNIDQHDLIIRKKKNELERRKTLTNQILDKVRKNSIHYRSSDSQNLQYLSNSIDIPLPSSFITDFHSVNKQLDQDDLIKNKNNGAAGVALDHLHDPVIPSSDSHSLNLNIVHVPHLHSDRTLDLNS
>g605.t1 length 408
MSSLPLESLNISLAPQENVESKVEHSDRAKVDDTKAKLTVDCSFSAPDPALIPDEDNNRDEIISSIAIPIKAEVKDSESEAISQGCSCSLSDQVAQKTGQSAVETAVTFFSEAEAKENDEVIRLFSRRQPDVKIIYNDEDIARVFSRMMDEEIDCFEIEEVDTDTQGGLEINDEYENATDASIYDEIANQTPIRELFSKIDFLREKAAQAYELDRRLAEMTSSTSSTKPNVNDSFSGDKQESNHEDATLNQVVSDGDEDTVESLIYKFDDCGTNPESQASEKCTLENSSVVPKKTEVENTLENVEMSKLDSPISKAITLLISELRTVPLLSTVEDLGPTVSSEIAPLDLNSEVKMEIETRISSATRYFMSQLQDLLSPHVEICHRFGIECDELRSLLSAVTDPSKFVT
>g606.t1 length 254
MEPDEQTPSKPLPDWVFLEYFHMLQQVGIVGGKEDAKLFTRDITSSSGQENQSQVFFSHLSSITCESLTNDINTSAQRTHPTSNSIACQLSALSTDSINQRALPACVCSRLSILDLLGALQVDIQDVCLLDPKAEKELKPEDGDRFQWFLFGGILGDDPPRDRTAQLRMCGFPSRHLGSIQMTTDTALAVTKRIVEDGRTLQDLEWIDKPELVFNSKEKVEMPFRYLSDTNRQPIMPHGMKELIHKDLDRAFEF
>g607.t1 length 84
MAHLRLVVVYHLIHSGYQLTSNWDQLDKHAQVILKKDEDLFSHNLNIADIPKSSITVPSIAEIHSALGTVPDQADNAQITYDDE
>g610.t1 length 759
MQTILYTAWKETDDNKAEISLHAFLNNVETHFNRKNKQTKATVSAFCVTQSNNLAPQLAAQSSLSPSSDSQSQSRSKKKPNRQTCKNGSHNPNSRHSEENCYQLHPEKGAAFYKAQLEKLSLASAKVLVANHLSPDSMILDSRSSGHYLWVKDYFLQYEPSDSSVYTANGSSMPVIGIGSARIGIPEGSIALHSAMHIPTLSNSLLSLGIFIKQGYSIIPKNGGFECRKLSNPLCKACLKDSRLLCSGTIGPDNLLIVNQTKHQAFNVSQDSLTLHRSLGHPSIKYLKAAFPDRSIQPFECPDCNVSKMHRQPFQGSFPAASAPLEVIHMDLCGPITPVSRGGSHYFFKIVDGFSKFCFVYPLKAKSNLLKYFQQFLGQVERECGRKLLAVVSDNGGEFVNKSFSDLFKKLGIKHLTTSPYTPQKNPFAERGNRTTVEKVRSMLSTAKIPLKWWAEAVCTAVYLENCSPDSSIKMLSPYEMWHGKPPDLSRLQPFGCQAVVYIEKQKCASKFLPSGDEAIFLGYEEGHHSYRLWCPSSNVTKISQHVSFFPNSFPGSLPKEGSVDLLECIFSNTFFDEDISIRNHVSEPELLPELPSDTSIQQTAQSPVGLESQVCPVDISEETPQSVTAPKTSVKGYKYVPFYSKAPKDINLDIDPSQILPSRRRREHSDDPPHNKHDVANLIVGEPAGLEDPSSFSQAMRMPDANDWVGAIDIELGNIERHNVWEVAPLPSGAKPLDTTWVFRRKYDANGQLLKYKA
>g611.t1 length 424
MVLGLAALYDFELHQMDVCCAFLNGEPEEKLFIRPPEGLNFNLAPGQALKLNKSLYGLKQSPRCWFKALKSFFNSINFDSTPSDPCLFLHRDPQNFCFVFVHVDDLIIGGREVQFFKDKIKGRFEMEDLGPCEWVLGMCITRDRSQRTITLHQDQYIQGILEEYNMASCRPADTPLPLNYATIPSDGKEVDPGFNYRRSVGLLNSLVQCTRPDLAFTCSYLSQFLLAPSRINQFQFRHVVRYLKKTAHLGLTLGAVDNNPCHLVGYSDSVWGKSKGCRLFSGGALYFNGLIKWRSRKQPIVVISTAEAEHRACLEVGQDLVWATQLIHSLRHLFPPGLSIPTPVLYCDSQGAIGLVENPVVQERTRHLDIRLHWLCDYLEIGAFDLKYVATTNNKADIFTKTKSSAQVDQSHADFYLGQLKLAA
>g612.t1 length 1632
MNPLLSAPTAYDSYGYSSNGPAGSDPYSRLREPYPAWSSDSQIPLSKEEIEDVFIDLANKFGFQRDSMRNVYDHLMIQLDSRASRMSPSQALLTLHADYIGGEHANYRKWYFAAQLDLDDAIGSTSNAILGAAKTASHLKSASAKSLESARNRWRQAMSTMSSYDRMRQLALYLLCWGEAAQVRFMPECLCFIFKCADDYYRSSECQNRIEPVPEGLYLRAVIRPLYRFFRDQGYELIDGAYMRREKDHHEIIGYDDINSLFWYPEGIAKITLNDRTRLIDIPLAQRYMKFDKIEWRQAFFKTYLEKRSFGHVIVNFNRIWILHISVYWYFTAYNAPSIYTLPNQRTPAKAMQWSAVALGGAVSTLIMILATMIEFSYVPTTWNNTSHLARRATFLLLTLILTAGPTVYIAGFDRDSSTARIVAMVQFGISVCATILFSIVPSGRMFGDKVSGKARKYLANQTFTASYPKLERSARIASIALWSLVFSCKFVESYFFLTLSFENPIQVMVGMKVQGCSDKIFGDVLCRNQPAFALTIMFVMDLTLFFLDTFLWYVIWNTVFSIARSFSLGLSIWTPWSDIFTRLPKRIYAKVLATSEMQARYKPKVLVSQIWNAIIISMYREHLLSIDHVQRLLYHQVTSENEGKRTLRAPMFFISQDDKGLKTTSIPEPLPVDAMPTFTVLTPHYSEKILLSLREIIREEDQNARVTLLEYLKQLHPVEWDNFVRDTKILAEEANVFPSYAFANGQGNTTSSDEKVEKKKKTDDIPFYTIGFKSAAPEYTLRTRIWASLRAQTLYRTVSGFMNYSKAIKLLYRVENPEIVQLYGGNTEKLERELERMSRRKFRFLVSMQRYSKFSKEEVENTEFLLRAYPDLQIAYLEEDRERKEGGEARIYSALIDGHSEILPDGRRRPKFRVELPGNPILGDGKSDNQNHSIIFHRGEYVQLIDANQDNYLEECLKIRNMLGEFEEFHVSNQSPYSSSGAQEFNKCPVAIVGAREYIFSENIGVLGDVAAGKEQTFGTLAARSLSFIGGKLHYGHPDFLNAIFMTTRGGVSKAQKGLHLSEDIYAGMNAFGRGGRIKHTEYYQCGKGRDLGFGTILNFQTKVGTGMGEQMLSREYYYLGTQLPLDRFLTFYYAHPGFFLNNMLVMFAVQCFMFTLVFLGTLNSSLTISFLPLFLQELTERGVISAIIRLGKQLGSMSPVFEVFSTQIQSNALLTDMTFGGARYIATGRGFATTRISFAILYSRFAGPSIYLGMRTLCLLLYVTMSLWMPAIIYFWVSVLALCLAPFMFNPHQFSFTDFIIDYREFLRWMCRGNSRSHANSWIGYCRLSRTQVTGFKKKRLGLPSEKLSADVPRAGWKVILLSQIMAPIFLAAILSIAYMFVKSFSDPPVNALLRLAIVSLGPVAFNAIVLLTLFMVSLFFGPALSSCCTRFGSTMAAIAHVLGVVGLVGFFEFLWFIELWNISHAVLGMIATIAIQRALFKMLIACVLSREFKHDETNRAWWTGKWYGRGLGTHAWSQPVREFLVKIVEMSLFSADLLTCHFIMILLSLPLLIPFSNRLHSTMLLWLRPSKQIRPPIFSFKQRAQRRKIVASYGLLYALSIGSLIALIVLPIVFRGSLDEASCVICRSI
>g613.t1 length 113
MHSSTSKAQTNPLMLLEPSYSEGQDLKQLDPLSAISLINQLKELIEKSLTLDGTIESRLELSNQTNRLKQSITSIEKQIKTIIAGDLSILDQEQLISKLEKRILLEKNSLAEI
>g614.t1 length 1920
MKNIQSNSLHSNHQSIIKLFQSLNQLTNSGKLILGCQDLIQLLVKLSSSSISHLLSAYSILLQNQLVIIPKSFTQKNSFLRIPQAPFSQILQHSTSLLIQIIKFSSPQLSTAQVKLIINLFINKIGLVTCFESHLKIVLDYIDCLIIFGYVPTHSIPTIKTSQLNSDHLDGESLLIDLVRFVAKIVALENLDGKVNVVKLEQLDTDLLDPSPNITNPFRLVVESSTYISPNIIQQAKTCMKDLIRSPANQAIKSLLSTLTTDDPAIDEYSKIGAIRCLRYAFEDYDQIYNQSRPVANSVDEEASGVATSLTLLGLGSLLVKPPLSGIILSPGRTSLAIDYEILMLLYDRLKFRFQPDNKTSMIANLMKEDDLDCCLDLLLLFTQERLKIWINHPELGPCDWFIDSNINEKEKGPNTPSSPQENPIDVDGPKNSPLIPFAKLFLLLFTRHDSEIQFAPDFEDDLVETMSCNIITLDKYYNLCIALSNYLSNPLKISLINQIECDQICSPESSSWISNLILLSDAFFHFDLTGQPLSSKPIPKSSCTLNTSPSAVESQARLIRLIHDIYMEIRDLEEWKDELLQQVVIPTLSRFLLLPELRSFDAPVLIDLVMNLIREITHNELVTQLLSNQDQVEEEKKMQDLIGVSSDTYDRLRKLLVTTARISQLIDVDEINQLTKSSIQQPNRDSIQPFPNDVASNLNLSSTPLSTPSALPLKATTTTSTTISNTIFSPHRLSTRNSEQVPISQRSDAIFFKRQNELSYKAVVTLVRLFVDGLKLSTGYSNAKCASIFLDLITLLRPANALMNSTNPLNNLAHSLRLSDFDHDLQPTKNEEIQIDNRARLAILKCLLRLRADEEHRIQFVRDLEIDGLAQIIGRVIDPSQSNSTILPSPDKKSGISSMSSSQKPRNATFARDNYELGGARMSRRSISTSSNAAVTLGIPILNHVSDISDDDRPLWTVPENLEEFEWEPKIETQSTHCLVTHDHLVRKHRDPSGDHLSQPKNNSNSAHHQHSIHHMTVLPIADYFAVLIAILRYEVDWELVSYVLCHLPGQLSNKHFTCESHASQQIHQLRRFLCNGIKTDTLLHQVRFPLRQRVKLTDAHAISYQTLSTLIAYKALFDKSQADEMVGAFVKGLSKYKDTAKACIHALSLACHELQPSITKFLPEILRGLTKIVSSAFVSVHILELLGFLGQIPSLYANLTEEEFKMIFGIALQYITTHNQLQKLEDSKPIHGSTYHLTPPKSGTTEPSFAEEVELAFQQYTYLMAFYVIALWFVSLKLPERKKYVSFITRKLVQACEGKQQLDEPTEVCFDMLNRYTYSNAEPKPRMKQSTFNQIINSSLGKPIRTTSWLMGNSILTIKCLSRPGWTEVCVRRPSGMIKMIWELENLSGDYGTSEQDVLDMIIRHRDTLNCADLDKNDLLERQTVDNITPIQLHEQQDDGKSNDHSLASSSVTQIREINLESVLGQSEEITRTTGIEPNYTNLSVEPSFFALQLFPFGDFGGSSLGDVRSNSRPIKVPDQPGFQRAVEMIDYFPVVDFHKIGVIYVGPGQTTEEEILGNREGSKAYINFLSSLGQLVRLKGCEHYNTGGLDSKNDSNGKFAYMWGDDITQICFHIATLMPTTREEQPTGPDPILNKKSLIGNDFVVIVYNDSGKEYKFDCLKSQFNFINIIIEPNTPINSTLNLHAGVQQELKFFKISLQRKQGLPKIGPIGENFKMISSSCVSEFVRRLSLHCNTFSQVYLACVGTETKNSSNSNPIQPLDNNHQLQDQNQNSNRSKLEYVSHWRARLREIKRFRERIIKSQSTILSDSTNNNNNNTSDDSSNKLIPSTSTIPTTSSIPPNFKSSTGIHFQQQQQQQRSLSSNQMDLIHSNEIHLNSSTHHSFDDLSLGFPGNSFSNNLSFDVDLIAENLDFSSWTQ
>g616.t1 length 346
MVCPMLFGLVLLATLQQFIPANAAPPASNATASTHDNSTASTLDTTDTPVNTSATLVATANLTGNFNVTGQFQFALQSGTGPVAVSLEINGLNTLNSSLMYAYHIHTNPISSDGNCSSALAHLDPLAVTEALICSPQMGKYCQEGDLSGRNGKLSATDPTTKAAYVDHYLRFWPQPFTILGRSVVVHLPNSTRIACGNITSVVDGTATPDGLPTFRSSNYTTQFPTHPPPPTPIKYQPFNGTNVNSTVLSEITLPSPLPTVEEMPNIILGSNATNATLPAALNASTPFSYTPGAVLPSQNDTSIFNNNNSSQASTSIKKAASNGVGTLSPSMFLNALIALGFVAFI
>g617.t1 length 209
MVPAITFFTFLSLALIGRTLSAPGNPGAPASGNLGARAQVSGPNNVIGSFRFSSQSDSDDVKVVISMSGLLQFNQSTGFLYHIHRKAISDADCSTALGHFQVWNPKPSCYSQNPQWCQPAELALRHGNLTGTVDKFTLRYSDTAIFLNGTDSIIGKSIVIHGVGLTRIACGKPIIIIRKNANIDQIHLCRNNRGLVARQFEVDETRLFN
>g619.t1 length 336
MESSDPSGSYSKFDYGFLKVIGTQAYAAFKKEKMEKLSPKAQELIMIGYEPGAKAYHLLDPVTNKIVISRNVIFDKNEFPFRNEITNELEKDVFDADRTKINPPPRTQPIRTVGRPTQCGKLVVLSANETNHDETTYHQAMNSPDRELWINAMEDEISSFNKHQIGELVPWPNDANVIGGMWRLKIKRDENGDIIKHKACWVAFGNHQIPGVDFDNTYASVGLNDTLQILFTLAVNEDLEMVQFDISTAFLNGKMEHNVYIKQVTGFEDADHPNHVIKLDQSLYGTRQAHQQFNKDLKEKFLNFGLKSNIDDSLSSIRKNDAYLFIHMHVDDGLVF
>g621.t1 length 1023
MKISANNFGSDHQALIYQISITPPPPRYRYKLPRWEDLNHLSLNSELRAALESAVSSAPDNTNFVAEAITSTLQNTQNKLGKKVRLDADKSKPWWCRDTLDPILKIRNRARRWMMLAKSPESIECYRQWNWYFRQLVASLKCRSWHRFLDSPTSNSLFLFKAFRFAKGGISGGVLPLRDPLGKLIHDKEGQASLLFQGTSVVNAPIQLTDIFRDFNFRAAAFPEISDTEVSDAIAKIQPRKAAGIDGVMNETIKFFSSSLTPVLTHLYNDILRTNVYPPFWKFAVTAIIRKHGKGDYTNPSSYRPIALLSTLGKVLELMVARRITKWAEDEEILPAGHLGGRKGSGTEDALALFDAWIRHKWREKKLVAGLFMDVKSAYPAVNSLRLIDFLFKKRCPTYLTLFVKDFLTDRSTVVRLGNFTSRSFSISNGLPQGSPLSVILYILYNSSLLSSFSFDSDVVSIGYVDDLVHLVAAPSQAGAVSMLESEGHRLLEWGLRFGAVFDQSKTQLQWFSKRNIMLGTLKFCSRVLTPQSEVKWLGVWVDTKLNFNKNFKALEDKAHKTLSQLKILGSTRWGLKESDRLRLLQLVLIPRITYGAPLWGTKRNVCKIQTFSSKVDALAAKYALGTFASSPKTFILARSAFPGTFHSIKKVCFSFLFRKMIFSKTNNIIRTTVSLHTKYPANTHEDAIMNSIASELLGRALEENPEHIHIRFHNVARRLPQLLHIDIPSNKDEAIEKVLALEEQETSSAYMFNIFSDGSYDKLKGGGAAAICKRLDHSLIFSFGPNQYVLNHEGELLGLLAAFRVARDLSLTIPEIDSFNIISDNQGVLSRLKKFDFARSGQYLLDKIWDTAMACQKGIKFYLKWCPGHSGVLGNELADQLAGKALEDNCLPNYILKGSWKKVSRLICPVPSLNKEKISSLPICFSTLINQLALGHCPLNSHRFKIKFTTDPLCPFCGGKETLTHFLQFCPRYSTSRRILRKELRCQGIRFISNNLAPLLFNRNADIPVANFLKSSGRFDFL
>g623.t1 length 271
MKPILCGISTGESNSHNLVALSQGTVSINTHDGVHILENELFVPKLNWNSIALLRLLDSQITIQRINEDSVKILSNSQHLFTASLNNHLLLLKNEVLTPQTFLTSAELTTQMRHNCLGHPDLTRLKKMIPALKISPFVRDICRASKMTLLPYKGSFIKSTELLSNLHPDLVGPNHPATISGFQYFLTVVDQNVTFNENNFPGLSAKTNTSDSTGPLIFPTASPAPLLIEQEMSAQLPLHSQQREILQETFENFDELPEVKDALPDSHHSDV
>g624.t1 length 920
MAGLKPNFDFFKPFGCKVYVTIPTQLKENKFDSVAWEGGLIGYSNDYSSYKVARLSDKHIFITNHAYFDESNFPFLKSINPSYHVVQNEKLPNFNDEFILPFEDAELPSEEENLRDENNDHSKNNNFEISPSNILNRDRRGALIFNADVPKNHYKALESNESIEWKKAEEKEIQNMKNYHKLGEKNEIIEFKARICAQGFRQTYGLNFNISYAPTGKPSSLRLLLIYALNNNLEIHQLDVKSAFLTAPLEEKVTLLPPPGYKCPQGTVLDLKKAIYALKQSSLAWYKRLKNFLESVEFKTSISDPCIFWRNSGNREPTWLYTHMDDIIIVSKNPEKFRAEIEGELEIKYLTKSLNSIQLKNVMKNINLISNDGNAMIIPAHSKGGCQNGKRNLVXXXXINPAKTPMQLLVPLVNATQEQAEYSKTLNKDYRSLIGFLNYLSVLTRPDISYAVSTLSQFLESPNENHYLAGLRIFAYLKRTIDINLTLRRTNNFKMIAYVDADWEAEYQALADLSKEIFWIKNLIEETQIFKINESIYFYEDNKGAYDLAISNTNNGEDGDTNMGNNFITAQSNVDQTLISALVQALKRNDLSKTSKFKTPNMKAPAIFEGKDYSQLRPFLHQCRLLFSNDPAMFSDDCSKFIYASSYLGGQAAEXSPGLPARIMEHLSINGQRFRTLQELIDQTIKLDNVHQEKIRTKKFEGHPAPKEDTSRNSQPSSKKASKHSKSSNPPASSQSNPSKTPSAITAVLSKNGNLKEEEKARREKEGLFNLRACATLNSPSSRYILFNSSNQPYGVLLDSGASVSFISHAFAQKQQLDLTSVDRFPVYLVNSSKEPTFWVSQKAKWAFNFSSFPSFEWDLIVLDAPGMDDTILGHDFLVHWNPDVNWKEGVINLRTTQSQLSSLLGQFFEGTYFLGFPEG
>g627.t1 length 258
MAAAGQSNGGRREQWLHRSNGDVLSPERERRRGLLEIERVREDRQMRTQAWSGRRGVEAPPSNINRSEAVVIYENHPQRFPRVNYRVPSIAPTTPDVEIVQERVFARTPLEDAVEEIPPPFNTLEGNQPPVQDEPVVVVEASAPVVEELITVTVADPPRAIETDTRVLTGSVAEGTSSRGGKRQFEEVFEGFGGWQPKKRSRKEEKVQNIFEEHQVRQLEMMKKVAGMIDKEDFEEFKTLVREMKENWEDAEEEIKEL
>g628.t1 length 1023
MNIPRIATAVVLASGARVLNLRYHPSLAPALEMLWTLKLPNFFPSLLSTTASPSELFSQKNKNWGLVDDRLPLQTKVTKLIPGMFATSSSQPDQSEIYFTCLWRKVQTRKNKTWEGDGILSIRGSTCIIKSREDGSQVATGKWSGECISGKIYMIGGKEVEIDEQISFQDLEKENPLTQLQNAPPLLQPQKYNPKVDLKFKPPMRSLDPSQSLNQNQSHKSKYFQQSAIDQPFYAPCRSSVSEFKRTRTNSLPESQDGDKTSDKDSKRLKPLSAKSTENESETQIDLIKPGEDQAYTCLYRKFKGSHSAKHQTWDGDGILHLIGSQRGNMAVLKDSSDQKVLGSMLLGFNLKNHQGAKVKVGSREVQIQTPVIVGESGDHSIETDWAQVVKHNGISLEFKDPMILKRPSPNKPKFNPQAEGALVLTKPNEAXNANIVDVVVDPAIAQSLRPHQVEKELTNFSMQCTMGLREVGGNGCILADEMGLGKSIQAISLLWTLLRQNPVAGKGPVIKRAMIVCPVTLAKNWKREIYKWLGRSRVNVFTADGKSDIKQAIYPPIGLIIADEGHRLRSIESQTAQALRSLKTKRRVVLSGTPIQNNLTEYYAMIDFVNPGILEDYRTFKKKYEQPILKSREPCCNPVQRLHGEAQAEELARMSRNYVLRRGSEVIREHLPARHDYCVFILPTNVQRKIYEAILDFPEIRAVFSGDTSKSKDEIYFKFALVSVSNFTKTLDIVESFCKASKYTFCRLDGKTVQNRRDDIVQVFNRSSARAQFVFLLSSKSGGVGLNLIGASRLVLLDGDWNPATDLQAMARIWRQGQQKTCHIYRFLTTGTIDECIFQRQVTKLGLATDLMNDSKISEETTGGGNTFSKSELRRLFELHTDTKCYTHDLLECHCLEVKSVAPECEWGDEEDQPEESSIAENADSEGSLPDLDLDGFLPASKFQQPKTKVDVLKIKRKLAELEKWSHLDTMDSKSLEELDDEVLVETILNLNPRLSQVEGGSQNNQTNQDGIVSFVFTKSNG
>g629.t1 length 607
MVEFTVELPFKPEELTEAQDSKDPFRRSDAMEILTLDCEVKIVSQFAKEANDNPYEYKVAGELIIKKYEIEKKIPNMKQTIEELRLYIQRNISSQESTTTKALAITSRSINQEKKKCKNGKHNPLTTHAEENCYQIVGYPPRKPKKQQSKPEKVLISVLSVNRGDLILDSGASAPMFNAKKFFSQIDEIDSEVFQANSSPLKVTVVQQIPGLALVSSTQESNFLKLHQSAGHPSIEYMRRMYPDKKIPEIDCLDCDKLFAQIQNESQEKVTYLVSDNGTEFKNKELTTFYEEKGIKHLTLAPYTPENNPLSEQGNRTTVTKAQCLLKHSHLDQSYWAEAANTAFYLENRTPCKSIDMLTPYEKWPTGNFGDRGVAGTFLGYGEGHKIYWIEEEGTGNVISNSDLFKIELPDTDNSVTTSNDSNNSSDSEAGERVENAHDDCTSENDSFNSSLLQVAEEKLELDGNKHSDDSSSSSHRPCKEIMGDIVDRNLVSSRLRSRHLGECVNLVNISQDDPKTFNQALASSHSQFWKDAIQSELENMARHQVWTMCDKTPEMGPLSTTWVFKRKTNENGDLTKFKARLCADLPPCVSSLPCVTSTIMKSIKWM
>g630.t1 length 136
MNEAKKLAIEHEKINIEQEKINISIMEKDVLSMPDEIFQQYMTMKKRKILLEYQQQERKAKRAVNQLEQEDHAPSAPSISHMLDAMDNEDTSLDQQDPDRSSQLNSELNIHFESQMSLPSVDLHADSTFDLALNLL
>g632.t1 length 760
MMTSFSTSMSQINPSMWPMGTVPATIIYQMQNLGTMASQLSPGFGNQPITHANTLSTYPEQSIPADSQPHSKNKCDGRTSQGKTKNLRKRRNTKKTSQVKEAADFSEEEDNATQKPMQNPGTMASQLSPGFGNQPITHANTLSTYPEQSIPADSQPHSKNKCDQSIPADSQPHSKNKRGGRKSQGKTNNLRKRRNTKKTSQVEEAADFSEEEDNATQQPKKRRTQQRSWRHDKNSEGNSSLDLVVEWLTTDMNYKLWRSGKKSKREVAEKVVLFLVNNGITWRDWRGAEQQIAALESKYRKAVDWREATGQGIEDKAEFEHARIDDDSDVSNVVALRLEAHNQIDGMVFIAALESKYRKAVDWREATGQGIEDKAEFERARIEDDSDVSNVVALRLEAHNQIDVELCRRCHYFFELDPVIAGRASTKPLYLRDQTEPEDKAALEDIFSMGQADNANAAKNVKALDKAASANEEIDAEISMEWDLSQSQSKSFSQSQSNTLPPQKITTAKFSKDAAPTTSTSSSANSSLISNGSVTESSKKKPRLNSLAQLMEDQSNRMQYRQKQESEMSESFLQTLDAVSSHNRNPNENEIIKQKHVNLEIKKLELEIEEKQLIQKKLDIDLEKSQQNLLLDVDEKRKQNEKLDLELEEKKQICPPKRSRESEMSERFLQTLDTISIEEKQLIQKKLDIDLEKSQQNLLLDVDEKRKQNEKLDLELEEKKQILKSNKIIMKAKLIQDFLKSGLSKEDAMEMTNTLISNEE
>g633.t1 length 339
MANSSTTALNYNQPNPLLHQSSLSDLEISLHPLPILNISDHFTRTQLQSPLKSTAIYGALLGTQLGKKIEIVNCFEILIDEDVKIDYGFLETRREQFQQVFPTLNLLGWYTDGSEPRLKDLSIQNQLMESTDLSTPVILFYHPSSTISNDPSITKELPIHIYEFAQTTATNDGDHFVKCTFDIQTGEAERIAVDYVAKPDVGSKESGLIANLITQRNAIQMLHHKLGSIVEYLKQITINLDSQNSKAEIDHNLLREISSLVASLPNPEENPSFKNEYITESIDGLLSSYLSNQSKSLSETNQLIDQYMYLNARETVQTSSKFGNSNSHHTSNKPTKIPK
>g634.t1 length 324
MKTATISRLTLLGLVHLGLWSCAPLFSSFDAASAAIRAGHAAADATEVGRGTSTLGHTLPGINAGSTQIGKAAANIPKKPLVEPPKNFKPTELPKPEHSLTDPHLHSPTTELPGPKKPTTLVEEPITPKTTTATEIHNVVVEDRFLTGTPFTAKPFSPIGKNGKEYWRLFTTRSMLRFISERGTPEMKEWIKSNKFAQEGLAWFKQETWLGHALTKYLKVDPKWRIEYESTAFGKEGLTGKISKGWMKAWGNKAKQRKAVEKAIQIPFIPLLKAVEGISKAIDKLSAKTIDYYFEWLRVYGSADIRSEIPNFKKMAGSSAVSHQ
>g635.t1 length 750
MDPKSPHDQSTTTSSSPLTSINPNIKLDHSTRTSENVPTSTDSMKPSAKQAAYQAMVKELENLDIKARVSSGLAKIESSRKLSYGHNTPTDPPRATSIPKPTNSYDSNHPVTDNDHLHEFMTPQQSEDALRELVEGMYEGDLDDVDTEAAMPDGLSCKLLPHQVVGVNWMKSREEGRKKGGILADDMGFGKTVQSIALISAHRQIEKGAPKTTLAIILYHGPKRNQVAHKLYKYRVVVTTYDVVSSEWPDPKKHAKTAVADSEDEDELDTTIGKKTKTPRSKKAKPTALFFKPDGSPMKFWRIILDEAHTIKNRNAQKTKACCDLKGVYKWCLTGTPIQNGVEDIYPLLRFIGPTVKPFNDFGEFQELIMRPMKNNGGKAAILKIQALLKIILLRRSKESKDKDGNPLLKLPGKEVILLRTPFRTRRVITPLDESEFYQTVKERMEARLAKITASGEAQRVSRYSCFSSFAAPLTTGIFGIEIYRHAYPNFTDASRADADSLEVNDSKTAQPAEDLEDQVSNLTGMIGGMQVQQDVNRCIICLEALSPEVTEASHCESCSRQVRLGKLFEGMHSSTKVSRLLDILDEIKSEDTKSPKKTIVFSQFTSFLNVIEPFIKKAGYGFARYDGSKSLDAKTLALEKIKNDPKCTVLLISLKCGSVGLNLTCCSRVILMDPWWNPSIENQAFDRSHRFGQREDVKCYKITIADTIEDRILELQETKKSIANQALGTEAAKKMNKLSVAEIMYLFKG
>g636.t1 length 489
MTEEIPEEVEINPASEKELQVIADTTSNEIPADVTKNDANFNSVDPKDASMIPLSQLFDDDDDDEMIDVDEAPLDHETYRLLAQYDDPWADLKDPHVMLNFYRRVFPWKQLFLWLNQDYTPNNLFTHREFAVTLQNDAYLRYNSYSNHIDLQKDIIRLNPSRFEIGPSYTAAPKDKKTIPKSAFKPIMRELVFDIDLTDYDDVRTCCSDKVICQKCWKFIPLAVKVLERTLRSDFGFKHLLWVYSGRRGIHCWVSDQEALKLNDEQRKAIVNYIDLMRGGGTKSGLKVDIRHPFHPMVQKSVELLEQGFEEVAIKDQEVFKTENNRKILIRACENSKEISSSDLSSIEPGTLLRTLKKGSELRKNIILHCTYPRIDLEVSKHLNHLLKSPFCVHPATGKVCVPIDSKKIDQFNPDQVPDVRELLRELDKHSKQLTNKSNEETTSSSAAQLNWSHTTLKPYVEIFQKHVDGILQDRLHGKKDVQNNTLDF
>g637.t1 length 763
MNFSVEDVEDRDGTRLSWNVWPASRLESTRTVVPISALYTPLKQRDDLPPILYEPVTCKAPCRAILNPYCQIDVRGKLWICPFCLQRNAFPPHYKDISTTNLPAELLPKYTTIEYTLNRPAQIPPIFLYVVDTCLDEEDLKALRAELVISLSLLPPSALVGLITFGTMTQVHELGYTECPKSFVFRGTKDYSPKQIQDMLGLSGPQAMNRAPNAPMPAPSQQGATRFLLPVHQVEFSLTGILEQLQRDPWPVANDKRPQRCTGVAVSIAVGLLETTFPNTGARVMLFAGGPPSEGPGQVVSTELREPIRSHHDIDRDNVKYFKRACKFYESLAKRAATNGHAIDIFAGCLDQVGLLEMRSLANSTNGFMILSDSFTTSIFRQSFQKLFEKDDDGQLKMGFNATFDVQTTKELKVSGLIGHAVSANKKSSCVGETEIGIGQTSAWKICSITPRTSNAVYFEVVTPAGTPLAPNSRGCIQFVTHYQHASGQFRLRVTTLARVFAEAGNPIIASSFDQEAAAVLMARIAVFKAEIDDSPDVLRWLDRMLIRLCQKFADYRKEEPSSFRLSDGFSIYPQFMFHLRRSQFLQVFNNSPDETAFYRHILNAEDVNNSLIAIQPTLMSYGLDSEPSPVLLDSVSIQDNTILLLDTFFHILIFHGATIAQWRKAGYHEQEDYANLKKLLQIPKDDAADLLADRFPVPRYIVCDQNGSQARFLLSKLNPSTTHASGGGMYGQQPGGSMIFTDDVSLQIFMEHLKKLAVSGSN
>g638.t1 length 263
MSTSLYSSFPLLLLIVVFSTSLHQYLATQTKRFSENYPSGLVVQLRSHPSFISTLADSELISSSTQPNYIINADRQKLVPIVLGVMSKCPDAQICEDMFDKVLAEVSDKVDVLVAYIGDIDLSAQYGVRCRHGDSECRGNIQQLCYRNRFPQLHDWWGFIQCQNYAGLSRIGEEMLAQSCAKVAQHDWDKDVRGCADGPLGKQLLQSSVQQVKHLSIEKSCSIFINHQLVCIHDGTWKDCKSGHEVIDFVQYIKHQFDIINSP
>g639.t1 length 85
MYLGRITFLKTTQYFKYSTLNIFLAQSTAASEPNRLEVCPPTDELVEKADLEIMADLEMMDLENAGNRRAHCKAIFLAVITLQSI
>g640.t1 length 191
MLFKYLIGTVALAAIVASSPTDSSSGAAHLGLGVSVTTSSAFYTKQKSTYQKCVTTIKEVKEPVITNTQYGKVEEVKKHLKKVYQPVLDISLNFNTVSSVEVEKTVIKEQTSQFIEVLKSFEEVLVVIAKVPTVSSGCHDVFIQLNAHFKTITTQFKSHGVNIHKTIKESGLSLTVWDAVGFEFHHESSTW
>g641.t1 length 770
MRLVAYGGVSTLSATCAVLAAFRQRANFYAAAVYLSKSNACMMILCNFGIFCTIILAKILQSIFFGQLRSIEIERLNDRLWFTISETLLALAVFRDEFDTSFVVLFISLVFVKCFHWLAADRVDWGNMDQAPTPPGKLFHARMISVLSMIWITDMLLIAYATESILLHGPSVVLMFEMEYIIMQVTCLSIISKYILNSYAHYRAQEHWEGKSTYQFYIDLGTDFLKLITYIGFLSLTLSFHALPLNVLRDVYYTFRSFVTKCNNLVRFRQATRNMNERYPNATQEEMEVLADKTCIICREEMEFREDRQAANPAQNNNNNTNTNVSNPTVGPNDTPKNRRPVIQPQTTPQVAPQIPNAGANRAFAAAMAAAGVGPHPIPPAPPVHGRAATPAAQPPQPQMAAATDNVLGARRLDLQQRLREFQQRLGATPLGPDGAPSNATPESGSQSAPNPLRITGANPLATFDLSDLSGNTRRSSILHPPESNNLQQASSSSYSSNMAFSSNAPVTASTNEKDTLKSKSRDLLQRQTSTNQDNNTKSAQIARSSEVSDALITSGKDTTDLKELAHNAQDSTKSSDLNGLESSLLEGQIECPANDQSDTIARKLMKEGMIRFPFLIPLFDHNGEILTARPTLSSIVNATSLNHPSIQHLEKIKAFEKLKIVSGRTNESEELDQTSNENVLIDRNQVNQLIEIQNSLMDCYTKLANFVQLNSISRQSSILKDKLVDNNLKKVDVNSVDDCKTIEENETNPAHLAPDQHTDTKGKNKSNEP
>g642.t1 length 1155
MKSSIEGLIKCPLEIHSIAQIKTLLPDLIRLVYVDKDTLTAIDQISLNKNNLNIYDPNHLKNQNSIQVLLFQFLDENLKSNNQKNSKKKLFQQLKQQQQQQQQSSSSSSSFIDSSHLTPQDLNTPTYSPKFMIKIIEKRNLKFNQAVQELLDACEAENPSIDSTELLIQSAILNYPIHHQNQSNSNSKNLIHNTIVSNQIHSITIEHVLNQIKSSPQYKNQIVENGEHVTPARQACFKQLEILPLSSKLKQTLYLTHQIQKLYSHQAKAIDLISNGSNVIVTTSTSSGKSLIYQIPMIQALENDLNSCGIYIFPTKALARDQTRSLNQILLNYGEPISNKVRIDNYDGDTNQNDRIEIQKFSNVIFTNPDMIHHSILPNEEKWRRLIKNLKFIILDELHIYSNEFGFNVAMIMRRLRRLCYALGNLSVQFITCTATIMHPINHMKKIFGLNQVELISEDGAPSGIKRHIIWNPPLIDEKEPSLGRMNSIIETSQIFRFLLERNIKTIVFCKIRKTCELLMKQIQDDLIENSRNDLKDKVKSYRAGYTVEERKLIESEMLNGSLIGIIATNALELGIDIGGLDAVITLGFPNSLSSLIQQAGRAGRRNKESLAILILEEKSIDQHFANHPNELFQSTKGSQISLDLQNQSLLLPHLICAAHEIPIVINEDIKFFGNQLKSLCEKNLQLDESGFYHSNLLNPSKLISIRGLSSSSRDSSSTDYCIIDMTDHQRPKIIEQIERDRVLIDCFEGAIYFHQGLTFQVIELNHNFNTVHLKSALVNYFTNPIQFTLLVPIQVFHRNPILKHSPSNFIFFGKIKITTSIIGYLKLDSKNHKKVLDRIELPFSQKEHYDYRNYKEQVEENSNTISNFTVGIWIEIPFNLKQNLLSILKNNNYQTEINQIQTKDYYYQQEENQEKQIQISFNSKLNYFYHDQINLIIHLVEHLLIHFINFNQNHNDNQEEIQNQEEIQDQENNNSKIDQENHQNFNFSSNHHHLKVNCNLVKSSYSNLNSNSFNNIYNSNNNNTFDQDKFKSIERILIYQDLKHNFNQTINLDTKPEQFIGLNQLYNHLESILSHILIFLENCPCQFGCDNCTFKPICSSKILNFNYQKEEKDKKQQEGEGEVEENNNNNNLPIKFSVIVLINFLLDRVWVPDS
>g643.t1 length 1281
MPSKFVDQMKVIVRAGKGGDGGVAFHREKFVSRGGPSGGNGGQGGSVYFRPTSEVQSLNRVSKILRAESGHNGGGEWKNGQTGKDLIINVPIGTIVKEIRSEEYSNSNINLNRPPKLSDFQDEDDQIAKLRRSNLFVHYPESEDSNQNNPVLKQVEFNLIQEEWNMKKEIEKSKPILIDCAEFYKSIQKEKEEIKLKKNGKLNQDCILIASGGQGGLGNSNFSGNQTILPRFATRGKNGQEFRIELELKTLADIGLVGFPNSGKSTLIQALTNSKAEIAPYAFTTLNPQIGTLIVYKDGSWQVDNNLIKPIEDSNQIKLNINKMEKFRLSIADCPGLLEGASNNIGLGHSFLRHVERSKMLILVIDLMADSLKQDIYKCCIDVSVLMLELEAYKVGLSKRVGIIVANKADLNDDDIPLGQKHPEARQKHPEALKLQAKLRSNTIINNKKNNNNDDNQPLVLLKRLKSISKQKKKSFSPNHTNSLINQPISIDLLIQKLELVKQLNLKPTVLNSTQKLPTIDTRIQSNSDSNSNHHIIKSPLDQFSSNSIEKINKSINTEFNLNNKSINTELKLNKISTGSDEINFTKISSQNQIKHHEILNSTNPIPSIPLLPPIPSSLNQKIELNLNHSPIQLSPQLIQKKKLLIKLAILNPSQSIMVEINQDTLPKDLLKKAEETGQLIDENKKGTWGLFEVWRDLEIERPIREIEKIINLVETWTSVDTNETYLLIQKSDISGLSISNRSFTSGIFGGNLWCELKPGKWSKKFVLLRDNIIYLCSNDKVSVPREYSFGVKSLNKFSFFETKSDFVHKFSCKDKLVQLDWIRRLYDARFYIVMSQSGEDEMNRTKSTDSTHTRNQVEKSKSTMGLKRGKTLLASRNNERQETISLPKLDNGIRSEPMIGNSSLTRKPTLVKTSMLTKFKQGTLLGNLEHQSSSNSNSNGLNHLEESHLPAILPPHVMPLTNHENNNTSDNITRSIDDKLNNNTTISTSGLNSMNKPRTWEQMGSEERKLYLNQVQNQAKLEGRTLLHFQNDNLDGSKFNNNNHHHHHNHSGLLAGLIQPSHNLNKNNNNNNNNNNNNNNNNNNNNNNNNNNNNNNNNNNNNNNNNNNNNNNNNNNNNNNNNNNNNNNNNNNNNNNNNNNNNNNNNNNNNNNNNNNNNNNNNNNNNNNNNNNNNNNNNNNNNNNNNNNNNNNNNNNNNNNNNNNNNNNNNNNNNNNNNNNNNNNNNNNNNNNNNNNNNNNNNNNNNNNNNNNNNNNNNNSGLNRSKTLGSHRSKPNRPTF
>g644.t1 length 1141
MTTSKSSDSFNKLNNDVIVKPFQLPSTKYEEFDPCTVLGLIFAGVSMIIKYPILAWLSLFFSISSIFNNSNKIQSNSNQFSNPLQGLMFSVLSLTTIYTFPSRHLGPRDEEISFMLKTLGFKSLDQFVKSVIPASIRVNPISNHDIQPLSESQLINRALEISNKNTIARNFIGMGYHNAVLPAPIATNVLQNPAWYTSYTPYQPEISQGRLESLINFQTMVSSLTGLPIANASLLDEGTAAAEAMTLSYNQSKLQSRKTFIVDRSVFPQTISVLRNRAAPAGINLLVTNVKKLLSQSNSLPKDCFGVLVQYPERRGDITNWSNLAKIVHENGALLSCATDLLSLTKIKPPGEWGADIAFGNSARFGVPLGYGGPHAAFFVVKESLTRKIPGRLIGLSKDINGKPAYRLTLQTREQHIRRDKALSNVCTSQALLANLASFYAVYHGPNGLRRIADRIHDMTQILATGLEKLSYEIVNESYFDRITVNTSGLAISVVLSEAKNRLINLRHADNFHVGITLDESHSIHDIVALLNLFVDLNQLKFNSRIGHDYHFNEQMVLDLANELNLKSILNEPSDQSLVASTAPLSKKNSNFKHEELKNSNFQHEEIIINNKLNKNKIPKELIRKTKFLQHAVFNRYHSETELMRYIHSLQKKDLSLVDSMIPLGSCTMKLNSATSMIPLSWKNISSIHPFAPQDQAAGYMELIKELEEDLSKITGFPAISLQPNSGAQGEYAGLSVIRAYHHSRGDHQREICLVPVSAHGTNPASAVMAGMKVIPIKTMKDGSLDLEDLESKASKYQNELAAIMITYPSTYGVFEAHVQDACEIIHRYGGQVYMDGANMNAQIGLTNPVKCGADVCHLNLHKTFGIPHGGGGPGVGPIGVASHLAEFLPTHPTIDRRTDKYFCGGKTEKAIEPVSSSPWGSASILTISWSYIKLLGGTGLGLSSKIALLNANYMAHLLKEEFDVKFKNHLGLCAHEFLIDFSEIEKKYGIKVMDIAKRLIDYGFHPPTCSWPISTSMLIEPTESESLTEINRFIQSMISIKKEINTELGRKLIKSAPFDLHSTFKLAHNKHQLLDQNHDQLNLEDITQLAAYPLENLKSNKFWPSVARVDDAYGDMNIFCTCPSVEEVAKSEEESKSNQS
>g645.t1 length 347
MINDGRMPKSQSQSAKTPVALMWEVEASSATSHHLITLTGSPSLTSSAFTVSRDSKSGSYPSNIQKPQGASLPRPQPSAPYISKRQDIILFQSTSVKRNIFPPRLNLYGPSPVKLKPTPQTGPESRSRSLPVIILTPPDDEHEYCTISPFNVGLFCPNSLESAKQKENLRVPTVPSVKGTETARQRRQYPHPAGPWLRPFDLRDLRVDVPKSASLSSFPSRAQRDWQWKDGCRNAEGTVIGWQKQLTQLAKQHTSQKNRRKLGTKLEETSTPQRKMFDPSVLSFPPPRLPSEREIQQRQLQFNIENSLRLGIQVNRKRFCRPMSFPSKLCQQNRNLSRCESKAEQNK
>g649.t1 length 305
MMTAQELLVMQAALAFLGILFLIEAAQESPYYSDGGQAVYARFLLNEARDDLFQEITALERSTFNQLASDFREDVLLQDGRSVSVEEQILLFLDEVVHNNSMRQTAVKFRRGLFTVQRYFHLVLDALVYYHACYVTLSPRKHTPERLLDPKYRPLKRCQGALDGVFIPFTLPINKQAAYRNRKQFVAQNVLAVGVLTPFRGVRYHLKEQASAGLRPSNAKELYNLRHASLRNIVERLFGCLKAKFKILTSPGELEIKRQVQLVYALATLWNYLWQDQQLDDDDELYAKNDESDVAQEDPDPPVHV
>g650.t1 length 653
MLRSTASSLITRFKTAPSPRLHRSFSVTPSRARIIATQPLKASQAPSILTSGKYPIIDHEYDAIVVGAGGAGLRAAFGLAEAGLNTACITKLFPTRSHTVAAQGGVNAALGNMTEDDWRWHMYDTVKGSDWLGDQDAIHYMCKEAPQAVIELEHFGVPFSRTKEGKIYQRAFGGQSLKYGKGGQAYRCAAAADRTGHAILHTLYGQSLRHNTNFFVEFFALDLIMDDGGNCVGVTAYNQEDGTLHRFRAHQTVLATGGYGRAYFSCTSAHTCSGDGNAMVTRAGLPLQDLEFVQFHPTGIYGAGCLITEGSRGEGGYLLNSQGERFMERYAPTAKDLASRDVVSRSMTIEIREGRGVGPDKDHCYLQLSHLPPEVLHERLPGISETAAIFAGVDVTKEPIPVLPTVHYNMGGIPTNYHGQVLTQDPKTGADQIVPGLYAAGEAACVSVHGANRLGANSLLDIVVFGRACAKHISANMEPGKPHKPMPEDAGMKSIEDLDMIRTASGPKPTAQIRNDMQRVMQNDAAVFRTQSSLEEGVRKINKVVDSFKDVGLTDRSMIWNTDLVETLELRNLLTCAAQTMASAEARKESRGAHAREDFPEREDETWMKHTLSWHKPEVNEPVKLTYRDVISSTLDENECKRLITPNIFSLPL
>g651.t1 length 1231
MQMLTKFESKSNRVKGIAFHPKLTLLAASLHSGSIQMWNFQMGTLVERFDEHDGPVRGIAFHPSQPLFVSGGDDYKIKVWNYKQRRCLFTLHGHLDYVRSVSFHREHPWILSASDDQTIRIWNWQSRQCIAILTGHNHYIMYAEFHPKDDYIVSCSMDQTVRVWDITGLRKKSTTAQPMSFEDQVQRANSGQADLFGNTDAVVKYVLEGHDRGVNWATFHPTLPLIVSCGDDRQVKLWRMSETKAWEVDTCRGHFNNISAVLFHPKHELIISNSEDKTIRVWDMSKRTAVQTFRRENDRFWVLTAHPELNLFAAGHDTGLIVFKLDRERPAFSLHGNTLFYIRDKYVRVHDLSTGSDVSVVSVKKLGSQYVQPRTLSYNPAERAVLPAENGMYELVNLPKDMTAGEVRDSSSEGKRGNGQAALFVARNRFAVLDKASQTIEIRDLSNSITKSIKCPSPTNDIFYGGTASLLLSTNTSVILFDIQQQKVISEITTPPVKYVVWSNDGTMIALLSKHTIIIANKTLGQQSLIHETIRIKSGAWDDCGILIYSTLNHIKYALPQGDNGIIKTLDQPVYLTRVKGKMVHCLDRNAKPKGIPIDPTEYRFKLALVRNNYDEVLHIIQTSNLVGQSIIAYLQKKGFPEIALHFVQDKTTRFDLAVECGNLDVALETAKAIDRPASWNRLGQQASKQGNQKIVEICYQRTKNFDRLSFLYLMTGNTEKLNKMAKIAEMRSDHMSRFHNALYLGNVKARISVLKDVGLFPLAYLTAKTTGLEDEATEILEAAGLTEEELPPLPLFKKNELSPPPIVTASHEFNWPCVGTSESFFDRALTQASGMDANANPIEFVGNARGGDPLDEWAADDGDGMDVGGAAAEEAEEAWDLAGDEIPAGALDAGLGETEGIEAEVEDGPDGEIKEGVQESELWVKNSPLAADHVAAGSFETAMQLLNRQVGAVNFSPLKSLFLSIYQSSKAYLPANGSLPPLEVYLRRDPEEVNPRNLLPVIPINLQSITRNELKAAFAHFRKAEFNEASAKFRSILQSLLLVITKDEAEQNELSELVITCREYLIGLSLEIERRRVASEEPENLKRQLELAAYFTHCRLQSVHLVLALRLAMTNFSKSKNFITAATFAKRLLELNPTANVASQAKQVLSAGDRTPRDAIEIDYDQFSKFDICAGSLTPIYRQQSGNGQTGFVEDPFTGARYKNEFLGSICRVSRVTEVGKKASGLRSRI
>g652.t1 length 460
MKAHSTRKLLFYLCLLLCLAFITFRLVTHSATHPYTPYQSRPPTLAHSQIHFNSSHSLQVAQSIFPSKSSSDTWRKKNFDELVRLLDCQKTQGRLPTCTPKDQQVVLLGTVHFSRVLDGIFSQKATFPAGEAIWADALLWALNQLKHPHLVVDGLNHNETNTRLGDIHDLLGSNVKMVIGDYLSMLPLERACTSQLKDAYHNLPSLLCHLKTGFGQDVGHPLGRKWHLTFYPRKDRSYLHLPAPQLYSEKMWASITNATGIEFTMGTAQKHLDIQTQEPDKKNSLLEGIIDIGSQSRDQFINEMQHHRAVIGLGWPVQPSTPLEALCVGTPYINRRPHSTICNILGSLRASPITHIIHPTLSAVWVGRRSQQDRSKWHTQHPYLARFDPPYVYNVQDHRESDVLEAIEQIMKNPLKEPFIPEDMKKEIYLDRVDKLIQFDWVNMAQTTTTLIKTNKNDLL
>g653.t1 length 249
MPLAKPIRVSKRKHQAANARDRVIKLKVDIFQSTAILCEFLYYAFNAILGLRQVYPEQDFKWDKRYDIYLPKLVDSDLKGYLTRVTTQLKRQIAWLENKKVNRIVLAIVSKETQETIERWQFDIHNTTEENSENVSQSNPSGGSQIIPSGQVARSDHEMQAEALQIFRQIFSSITFMPALASDECLFTILSYVDKSEKVPVGWTQSNPHIISANAVQVPIRPLTTSVHHLVPTVTYCPDWTQMEEEQEL
>g654.t1 length 185
MPFYPNSWTIGLQEIKFELTSSKIKIKNNQFITADFKKQQENKNFIKNLDQIELAKIIIGIEQSEENIIVAKSDNTIDYYNLIQNNQNKLNLIHHKKLFGHTSRINYISIDENGTCVSASIDGIKIWNKTTEPIDIKFLFKSWFPTHVYWLGLDSEKIVTLCLNQEKFKNKDETLNEEVRILSFI
>g655.t1 length 1037
MYQQQQQTTINHENNQNNQNEKSNQLSYNLSNLNLQSDQPINKSKRPARAFHQEPTNNQLLPQTGLNSPMPPRPELQQEQQQTNYHQQQQQQQQQQQQPTFRHRPDRPEHLQNYHHRPMPLIPPGPSINENNSMPPLPSAPGQKLPGPKNRIDPNQIPSPVIVHEQDAQTFSNEPFRTCQSIHTHYNEQQQYMNNPQHISPTPPQVPLSLTDFVSIDEGNCSPRFMRSTTYCLPSTTDLANSAELPIGLIIQPLAELHHEEGDIVPCVDFSQDPNGPPRCSSCRGYINPWCTFIDGGHRFICNLCGKSTDVPSAYFCHLDMSARRVDRYQRPELCKGAVDFIVNQDYWVQSDASDSKITPRIPEPMKILFAIDVSWAANKSGILNRITQSIKSIIFNQPLDHLDTSPDDLRDLGFPDLSNQPHRSFPIGAKVGFVTFDRTVHFYNLKAGLEQAQMLIVSDLDDMFVPIGEESLYVDPRESPAMIHNLLDSLPVMFAENHIMESALSGPVVAALSSLKRLGGQVNIFLTSLPTIGPGSLKQREDTKLYNTEKEMTLFTPAHPWYRQISEECCLAGIGINLFLFPSQYIDIATISVLAGITGGQVFFHPRFNPNRDHFKLHSELRRVLTRETAASVTMRIRCSNGLRITERFGSFLQRNVTDLEFGTIDSDKAVGAIIKIEGKLDDHNNNNGMTEAQIQCALLYTSSTGERRVRCLNLAIPITRVIGNVFRSADMDATITLLTKQYVAQITQVPLRDVRATLTESCVKILLAYRKHCASSTSPGQLILPESYKLFPLYALGLMKTKALKGGNVSSDVRSHYMRHLKSLNVPQTILLIYPRLIPLHSIKHLNNSCTFDPIIPPNKFILPPLMRASYLRMEPHGIYLIENGDVMIMWIGSEANKEIIREIFGIKLEIENPREILEELIKNNQLIKLPKFKNNNEISIKINRLINYFDINRPNQSLPLVISRQGLDSSEFEFANLLVEDQNNDAMSYVDYLCYVHKQIQNELGGVSTSNNTSSDISSASNFIDPGALWRSAW
>g656.t1 length 338
MGEDSSDGLKPVPLLEEANFPQWQTKMRMFLRLKKLYHFCVPDEVQILDNKEEDTVTATMVPKQPRTTTATSTRRIRPKEKQQIIECATYIIGRLGNRDLVTYISDIHDILSSIALCNLKVPVRLVSYCILGKLGLHDNYKQLSDGLIMDSSLSKNPSLVLDKLQHWSDHEKAQGRVPKLVSNQPSVLHTSAQTFGLHLGPNNLPQRLSHACGFNIHNPNVKSHTAEQCFSLHPYLKQRKTYNDSKITANLTQAHLLLNQLQYFNQAHLLLNHCNTSTVNDIVLHMGASHHMFNDLKFFLTLRPISCGISTGDSKFHNLIALGQGTVSINTHNGVTIV
>g657.t1 length 244
MWHNCLGHPDLVRIKKMIPNVKVSPFICDVCCQAKMTSLPYKSSFSNADGLLSNLHLDLVGPIHPATKSGFQKGIIQSIYSPYTPQHNGIAERANQSLIEKLRLILNQSNLPPSFWGEALVYATYISNLTPSNLNSSFVPPLELWTNKPCNYSHLRPFGCKVFCLILPQLRKNKLDNVAWEGVLLGYDAERSLSPEEIIPEVENQPIGNDSDSIESSGTVEEQVSQPLSNSYQWCHRHFEYFTI
>g659.t1 length 146
MAPLQSTPAAPAQNSKKETKKKAVPWDRDGVDGGRCSIDIVLKWLTLGSNYSRWRGGVEGGKTKKSLCSEIIQMMLENGITHRDIEGITQKISDLQTSYNTARDCVVVNTPKIVAIDEVRSFDFTAKFLSSCSLSGVGPSWCELNS
>g660.t1 length 2740
MASSIISAPSPNLNSIGEDKLIDVLVNKIMAKLSNQADPHLSPLETDELIRQSCSSLFEMCCQRLPCVIQKLLQELDSPSHPFTSDEQTGLVDHLRTQLFVIKILCYCMSYHWAWHRDQVALQSLQNASPSSIPGNPNIIPKPAMTDWVDPPQLDDNLAKQLVATISFFLKEHQRFEDAGASLGSIGASSSYASESHRKQSLNVGLTGPSNTSSRENEEKPLVPSLMSEILAQVAKICFFVSASNWTIVLGKIKNRIAYWSGPEEFPDRSETRLLEFCSLNRYRLSSIIRELSAQFVHLKRSAQSDIALALRRSIWNWIETYPKEYAALVQSNGRLEGAPDVLFDVAHRLSENGKKRSYAWPMMSMLLAVCPDIVLKITVSDRNRSQVTARKANFIESLRKHLKAVKLTDVATACCVDLCKAATFSPKTTAEGPGLRLLALDLVSDLNSRLLDPSKPFTNAEGAVEISLMSEALATLCKLDRHFVNSALLEKCLSRNSFLPFQIAFIQACQKLAAEPDFTTLKPDGTPEDGPDDMSNWNVKLKELYPSIASLLRHVFMLAVIESNQFNILMRSNSKVMATEENSQKSELVRALLNLWNQDCKLAFFVNSGRGIPIQAGRSSHELNSRLASGAEINPDDLEMFVYLTTLLLNNRNPRTVRQAATNMLRAYHQCTSHSRRANGVEVPSSQVVFKHDIRVVLKQSRAIVGNAILKSLLDAWVHREEEREVLHLLKAYLDRFKEAVDLSEKGNASVAFAHESNASDYHIFGYLLRLAIPLGLCTVDQYNLALLLRCCKDIVGILEKYPSVLHLCGLDSSLTASQLSATLQGLPDDGKGLGGRVAQAKRARLVMRTMSSHSPILDPLWDEALRRWKLLSTLVGHRPFEDQSGDAVLYDSAPTLGAISGEGLMENTNAWISISGLLTSTATLHDPSNPKSRSAPLERFIPADLLHDRFYAIPDRARNVDRYVQEMVDLLVADDLRMREGVKDALGTELNTALFPILLKHLKSIVAHFFENDRPKPQSPFTHFIEQAISMLRLFFERINEPLGEQASDRVSGLLIDFARYTNRLGSNTTNKQRGTEEASRQRANRDLSMACLKALATFYDGLELQARHYFLRNRSKSNEVHIRLFSRHYDYLIYMLAEVTKLEATAVRSRRGKMATGGTLAGNSTTPEQAAALQRGFSSITREIAELSGFREQTMSCLVKLMAANMNPAFRYFVNMFHHPDTRIKQANIQILWEVVKEGGHQLPDLVKPVRSSGLDKIVDMICRPDLTLALAICKVCGSADFEEMTEIILNIFDHRKGVIKFLKASIEREVAITDHESTVFRGNSFTTRLLTVFARAQGYDYLRNTLSNLLVGLSNKPSEFSVDFDPHRASADDDEAARNLEQVTEAFLNVIAVSWKKLPSTIREICHHIATTVQEKYPESVFTSIGGFIFLRFINPAIVSPEVIDLDLPNDTREIRRSLVMITKVLQALANNIRFGTREPAMKILNPFMAKNIYPMTRFLKDISSIDENGSNTEDGIELSNDELAPVPLDAADRYVLHRFLYENMDKLCTELKSIKPNEFKHWHDGTEKLSPNMGIEIWEEIQKTLLELGPPGAADPDLPISHLDPHDYLNFLSKFEITKPPDPRTWQSLFFEASRSRLQTIPTFVFLACRLKAEMCDLESFYLYILQAVESIDGPISIFLDCTGFTFANEISIPWFKQFIECSPNIPSLQIAQIWVYNSNAIFRRYLRKLGGTEKPERRWTNLVRAVSTLDELAICLPNYEQVLPSSSWNMFHDKRVVISHVTHLQQYQIQIPVVLHIGSKTLLIRSSKKLELLCDTKCTLNDVIWLKDIEEMQRLPPSNVHSEPGFIIKQYGSNVTMKFTLANTQADLLSTPQNFDFRPRNVTPGTIYGALLNGAIFNLCSSDSLIRMAALSFLQGLTRALQIDKIEDVIPFQGGYIPRLGLAFISDISDRLARAVPSATFSFLDEFFITLPTASAPEVAVYAHAVKSWLQNLSSCLVCPREEHEYAKNRAKNILRRLIELTLCQQDLQGILHGRIWPSLARQESLLPLIIEELALSAITHGSNSARFTEVCEIAVSGNCINLQGKLLHRLRRAIGRTTAQPVSFIADSLEWPEITALVRMEMSISFSAHIQAQLYLPDILHIVTMLIGTGLASQRSAIYSIVINTLTCLCSLQGPDYESSALFGIIKRLGQPAMQALFGLYPNDLALRYTEDDFSLREPISSIALESIVQLLIEAVKVASPAIDTVNRWRSRWVSLVTSTCFQANPALQPRAFVVLGYLLTEEVDDDLLFQVLSALKPAFGSPSGIDRALATSIISCGAKVLAGVAPNSPYRSASFWTGVTLLQLHDPAIYATALKLTRAAVQDFCQSDVLGNQPLSQFLLDSRDESTAEVLSQIEEVCGLRFDNGEGGYVPDGAIYFGFALAGAMIKGLRHAQIAQDAEEFLEVLLVQATKQSSSSDSNHPTSNRLSSEALPYFVALLPIAVRSGKLAHLFSLANLDRNGMDSSGLSTSYGFIINQLRMSDHETALLVVAVFTSMISTADDEVELVFLYNMLAELVHRETVPHIMLLVQTELAPRIQDIMRTSENALLLNACQTVMFPHHPRVKGSQFLARLTDGLESSDFISILTQLGFSGLILHNFFTDELGQDDQVNESSSNLNSIQNHNHHHHLSHHPQQQQQPQLLTHNNHSNDLHYNSSNHTNHHHHALLNVGSSRDYDLKIARLCVCLINETLAV
>g661.t1 length 691
MPVQRSPTTGRFSSNSPAPVSQQRRNQTRTLSDTGLPDSDSSEDDNEGDQTMGDQTFHEAIRPSHPLPTRNNPSSTSLEDAVQLLTQIVARGSLDQQPRSNFKTPEMKKLDPYDGASPAKLRLFLQQCKLIFLNEPRTFSTDRHKTVHASSYLTGKAFDWVQPYLEIMDNTEPDFLMNSWVKFKGQLTTLFGDPNKLRATEHKLENLSMKENDHASNYIASFCALQVRLEGWSGRALMFFFRKGLPTRILDLLAQNHDSLLTLKDLVNTTLKIDIRYHERQKEKKREQPAPTKKDPHSKENTSRPHPSGSAPKRSDKLKTTSKIPDEIAKFLGTDGKVNTSEKGRRAKLGLCSYCGSDKHKWDDCTKHLEAVARKAVPRSGKASVVPLLILFHKNEPYSVLIDSGATRSFISKSLISKYSILAQPLLKSIPLFTFHSSSEPMQMLEEKVLWKFIISGFPIFEWDCLVIDATGKDDTILGYDFLLHWNPDINWVEGLITPGTKNMSAPCPLSGPVNLKYLFALISNGPLPEAVQLPRSPSTFSSSAVSASQTNYLLEGLATITLTSLARLCVDYRKLNQVTKKNSYPIPPMSHFLTTFRDTKVFSKIDLRGAYYLIRIAEGHEYLMAFNTHHGAFEYLVMPFGLTNAPATFQALMNEIVGDLVKECVVVYLDDILIYSHSQDEHVKHVREVL
>g662.t1 length 297
MSTKRHRLPKKTVETPKLLNPEEAESEDPNAKGELHFEGVEIEEEVEEMEAEKEEIKVEEEEESLEEEEEVVEDKKKKVKERKTKVLVNLRSKGEERKKVWEVEAEGIDKAKHLKGTISATISQIEVETASAMAELIPLLPLLDPEEAESEDPNAKGELHFEGVEIEEEVEEMEAEKEEIKVEEEEESLEEEEEVVEDKKKKVKERKTKVLVNLRSKGEERKKVWEVEAEGIDKAKHLKGTISATISQIEVETASAMAELIPLLPVSKRAKAKEIRNNLRKVWEAKTEYIADVLEDL
>g663.t1 length 262
MGGGSTVGQAFGGEGRLVSGGKLVFVVRLLKVNHGGRWGGISGQISVKRGTGYSVYEILCGRKAVLPVDIKMLTYLAIDWWKVKSLEDLVVAWAKQLLCREEIIGKASKRLKDSRARVTWYWDERCAHWLRDPLQKGDLVLLYNRSLETQWGKLFANRWNRPYRVVSKFLGGIYQLEELNGTLLKWKAAAAHVKRFYARGLTSFDETAGSGDEEGSETLEDGEVKDMEMREASENGQSNGSGSEDSSVGALFLDSDVMMCLK
>g664.t1 length 278
MKNTVLESEIESLKKQLTHLQSKIRLLELSLKKKQTDVSSTKKKRPSIAKSGSEMLRSRSFKVMRHLVNVIDLSHVSVSSKTVAVSNCKIEQTNWSKDLKDHKAKTRKEHLLKPKPTVIANKPTIMTNQKLQQVQLKRIQSLPKESRLYDLIKADFQGLFFPPDSELDKDYEYEDKRWLVSSEHLASRSRKLIRKGAAGVWLWNNEMKAAEYRSLRKRPPFSPIPQYFAKFSGWATEGPSGHHPPANESIPSKILEKFPKFKWYWFKDRWLLFSINKT
>g665.t1 length 137
MGEAGEGLGTEGMGGDLGAGEEEGGLGVLGEEGGDVGVEGEEGGGGNGGGGASGQKVPRQMKREAASGVAGCSKGELCAGGEGEGTGADGTASGIGVGGGGEAAGVWRSLSWFSFSVWRGSSSGFWLANSRFVQEGV
>g666.t1 length 244
MVLQECRKMLNEVSRIQLGVPPNLLCYSMLDKLPKNMWTIFDTLVLNEALVSKPYRRNTNSCTQEKHNPLSANPEEKCWQVYPELQNKPSQTAPNHSSEVQPSFNTAMAVDPVFLNSEISVKSTVLDSGATHHIFNNKEFFEKRTPTQLKVSTGDNKSNLNAQAIGTASLINNQGQKIILEDALFVPNINRNLISLVRIFKNNLQLRKIENNNISIKIEESFVLNSQSNNNLLEIPVDFYVEIK
>g668.t1 length 220
MEAYLRHKELWEITVTPPPEIITPTMKKSLAESAFLISSRINNRMYNQVIRRDNSSNGYKIWTKIIRIIGKSTAHTIGQALKRFEELKYTGDMGDFIDQVESCLSQLDAIGYEQHKQATCGAIVAKLSDRRGQIADSLLLNEILMNDPDLMLEKMRDIAVHDESQRKTPHNKKLVNTYYSQTRSRPPRGCKNGVHMDGATHPESKFWALHPEKRPRAKTH
>g669.t1 length 475
MLLSYNLPEEYWSLAYRHACYLRNTLPNTRNFESTPVEIIFRRKPLSISIHPFGLPALVHIPKDRRIKLDRRETKATFVVDKMTSHPIINSIQENEESIKQIEYNSGEVPTTEICEDQDKLIEDTIKSDIKAPTDIKKALEGPLAKEWRIACESELKQMDFMDVGEVVNRPKKKPTILLKWVFTVKRKTDQTIDKLEARYVNQLESLGFEGDMIEQTVYYYRKQDKVIAMWLHVDDGLIIGNDDVALKEIKELKEKKVKLKWENKVEKIVGINIEKVNNILLLSQPQLTNQTTKKMEDKIGKTLIKVYTPLPEIDLETSDESIDATEYQSIIGCLNYIAIGTQPDLSYSVNSLLCYSNSPGKKHWLALQHLVQYHKTTQHFKLPFKPESNGIDLWVDAGWGGEFQRLTSGCISKFDNCPISWASGRQKTVAKSKCTAESLSLGEVVEFHLSMVRILDLIIDKSEKEYYVTTKQLF
>g670.t1 length 428
MSDVDCSCVLRPITPTYMPYFPPHRSPLHSSSNTRQRDDYEMSSQLGSSSPSPQLLVTSEDDEDYDALPVIPDRLIEGYPASELPFASEPALEGELEQGLPPLKKLKPDGDFETVGTRFDKNSAQGIVLIGAVKGILTRRADSSGYSSSLPQSPPTSSPVAVDACYIPWSRALGNGGNNLSTLGTSSAPLSRRSSSGASSVCTGSLKAVRFASGNLTNDWSGLQPNQPILPGEIEGPVAAVLYLTHSAEAYDRSPIIVEDGLRLPPRAKPDDEVDEPIMRLDTKRRAKLNVEILKAGRNRLCSSPKTSSPKPFQNNGVEENGEEEISIIIKTPIVINKTYREVEEVDEEEEETVGPGSFVDESETVDDDDDDEKGVDHSIHEEASDDDEEDEDHINSSRSRAANSERWGLGKWSSGEVFGCCDALGGF
>g671.t1 length 235
MTYNPIAPVDMEASIALGGQSSSFGPSYPRSAVQKQDPPPPPRPLLESHSAPNWLSQEEEQLAISWLYVSKQPDFAPNQTAETFFKRVEANFNEHSKVHHHNYDQIRTRWAALNTATLKFSSIYFGIERNPPSGSSPADWIKTALAIYLEQAKAPFKSMAAWDKLKFAPKWRLEPKTDILFKSAEYKPKDSLVDSESQASCLDTPTSAPGTPSSLSRPPGGKISKKRQLEKERED
>g672.t1 length 300
MSCSLFTRICDDLQLHNWYWILKADCCGQIGLTPHQKLTSVFRQLAYGSAADSTDKYNICVAPTLKKESKYSANKKSEVFQGAWDQLMACTGCGKTVHKVGQHCFFGSPGALNDINILHRSPVFDGLLAGNEDQIHFTVNNHQYTQGYYLADSIYPSWATLVKSISNPQDNASKHFAMLQESALKGIERAFGVLQARWGIVTQPCRLCEIVDVKNLMTCCVILHNMVIESRLDNDEFISANEILTRVVANHRDPTISHSSLAAYVQRNADLRDPVVHSMLREDLKIHNWRARGLAASQQH
>g673.t1 length 496
MYRSNPTNNPDNITSSDSYAINSIAKLPHPGQEYRPSELPPELPQVSKEWLASPQNLSIHSTFLSIPRSYTRKAIGPSRQRRWSSFIPTCPFSSAQQVLAPPDYYSSLTPPTHPNSTFNPTYDSQSSVNPRRSSTGWASPNSQPKNRPQSLCIGPSSANSNSFSPSSLIDSDLSTCSPRSSSYVMVVPPTSTILDSTQVDYQPTSPKKKKIFKTVSNRLRSLFHPGQAVKHLPLTRPATLDQRARNQPKHQSVQVTQSEFNHAHNQRLSIRPISMIISGHSHEISVHSDRYPETDENHPQSSVQVSANLSEEEGEDEHNEQVRQMNRSKALENLENVRLDNDRKYTSKKAVKLQEKLNSSKIKRQPEPNLKPDQSFLLNFQQRSSSFYSEPSINLDVSSKSDNRVSSIGLGLSSLVHSKADSHSDQLENQDQNELKKASEDALPDISENVTIAETQVEEASDSRVLPDFFSDELSFRDGPRTARSEIPPRHHSTIH
>g674.t1 length 984
MPILSHPRTSNFPFRRRRASSPPAHHASTHSLDMPSSSATATPTTLGVSNSFRPFESKSCNSSSSNLASSSDQFNSDQSSSPIRRPQRHRSTHFERFQAKMATVKLRSSTLNPTSSRTFSSAFASFSPSSNVAHHPTPNPSSGLPSPIDVGLPWELAQAEHLSDTPPAHSRCHSSNLHNQPLTSPSFVSIDHNSDSSHLTVNSDLSSNQLSKSSPCVSSMPPQIELSLSFHSPNFITGIPHSQTPASPKPPSAVLRDITPSSQLTRSVLSESPRPSKTILSPNEQSHVGRMHTLPPPSQQTATSRSKEVNDASSTINHCDNCIPSLTSRVRPTPSPRPHPSTNVDPAVPPAPSIPAATRPSGVPPRLSHLPRLHSYTLPSSHNRNSSESLSSDEHLDLVEDEVVDDAQSASDQSDSSSDDEDIEPSHRPGDLTVVPTPVVVPSFLSQTQFFPDHRVSGGIATSFNVAAQLSPSNLPTDPVDQNYALSTVSSPGDRARLLLLSPSSPPPIKSSLHPRPSTDSRRSQSAVTLSLTAPNTPSAGSSKGVHKPESINQPNSFSPLPARDRNLVVKPTVNIDSSSLVSKSLAVDSLGARNTNSADHSTISQRHQSMYEFRPSINPPSYDPHGSSNTPIITPREEEGREKLPPYSCAIHFEGWMPRKMEFKSPGVQAKDRSWKRQYVVLHGTMIRIYRSDPHSHPLAGSYDSYSSNFIHSRMSNRLASTCGIDIKRTSEAPPLHFHHGKYDSVPVNSLKETAIVKAVHHNSLQRVYTLQNAESGLAADYLKRKYIVRVRAEGEQFLLQAKNDRGVIDLIEALQAATNVSLDLDVRPLPKFITLPRRRRRRRVQATQTDSNRLDGATRREIGAAVVEDMVAEAEATRNNRRRDFGWSEDAGDRMADMLAEARSDRPNRSVTSSYQSTQTDSNRLDGATRREIGAAVVEDMVAEAEATRNNRRRDFGWSEDAGDRMADMLAEEQEAYMQSRT
>g675.t1 length 486
MTKKKSNLAKALKNVVQQQQQQEKNKQVLKKRKLKEEKINNKNNKKQKKKQFISFVDPGDKVLLVGEGNFSFTVTLIIHHLHAGELITATTIDTKEIVLKKYPESFKNLIFLKKNKVKILFNLDACKLNEDKRFKKIKNKNNEFNSFNKIIFNFPHVGGHESNQNRNIKLNQILILRFLNQVKYFLFNPNNNQNNNNNLINDEKSEFNIIKKFNHSIEKPSFRIDSDNSVYEDDDDEDVDENEEINSTKIKFNARNYNQVNEKNQKPGSVLITTGTGLPYSLWDVPNLAKNGKVLAHSLLYPFHPNLKIKGDDQPNFKIIRSFDFDQFLSQFNQKNQNRNQNQNNQNNNLNDDNVNDNEDINDNEDINDNEDINDNEDINDNEDINDNEDINDNEDINDNEDINDNEDINDNEDINDNEDINDNEDINDNEDIINDINNNNLSSSSDYNFFYQHRQTNGFKNLNNNNNNKDSKPSCPRTWEFQLIS
>g676.t1 length 197
MYKHSRKGTQIERLQHLFSPNIQTLRGMLHSIREDSGEAIFTQSHKKVLPVKVLNVFIQMANKYDILQIKPDMKTTPDLTKVKDSVADIFHFQTVVNSSRDFLKISEGKKVLPFKVLNVFIQMANKYDILQIKPDMKTTPDLTKVKDSFVCGFIKIQKEVANNYLLSRFKISTLCDMPLDKAGLLRYATLFDPFSVA
>g678.t1 length 672
MHTDKELNAEYVFNHPTQLKNETKAQNKEASTTTGETALITTKSKSKQKQNRSNRCTEGLHNSKQDQNHQAKHGVSNNQIILDSGASAHIFNDKKFFQSISKFNDQLIKTGKADTSLQIKGKGNVQLRWGKRVVTLKDCFFVSDIVINLISAGCLQSSGCDLVSRGKSFRVVKGNQTIFHGLVVSNLFTVSDPDQIGANPLTNKSKDIDTVVFLSLKEIHESYGHALIQRFKPFIKNTSSYEVNNFECKNCLTSKITKQSFSGISTKAKKVFERINLDLIGPITPKSNQKHNLILSIVDNFSGYLSGIPLVNKDQTAKILISLLETENKRLGYFPSTVCSDGGGEFINNRLASFFQLNRIQTLVSEPYHPEHNGRAERANRTMCEAVRACVASSKITKRYWPEILKSSGLSLNQIPRDKEEKSPWELVHGSKLPSNYIRPINNPVILLNMHRQKGDKFGPKGSEGKLIGYNPKILSYRILTSNGGIIQAKHVKFLHWSDDGTSGEDFDFPLTSSENCLNDLSQQPLEQSLPSSTCINAEEIIEQEDSHSVESNEEEDQISDQLILNKVISEEPEGRTLRDWSRIMPPFNYGFPREHVGFHHYFEPKSYTQALETKERSKWEEAVEKELESIESFSVWENYEGPKPINPLKTTWVFKIKDNFHGDPLKYKARL
>g681.t1 length 1479
MMRAEMYGLGLMSLIKKENTSNIAEKNLKLYVLIMKHLDEKHVAMVNSKLGQDLEGDGMTIWELFKKKYAGSEAHHQMLALGEFIDLEFKDTKEFVKSIRASISRIKVTGLDIKEQVLSLLILKKLPKEYESLIRIIISDNSNLKMEDIIGQIERDHLQFKVKKVKNVVMIGQAPRKTMKCYNCGIDGHSAKQCQKEWNNYKHTPAKANVGEVDRDEKKLAFIGAATEIDKDEDNHFYFFEPEEDSDSEIINLNPADDSIKFYAPENFDKEKAEGHYNAILNKLEIFGDLGDMETKPYEGNITCALTGTIVNNTAEVGDQGSILLDSGASDHMFIDREDFNNYQATSGKVEIGEKRRSVEIVGKGDVTLYSDSSDIVFRNAYHVPNLPYCLISQTSAWNGGAEIIKGRNEKFDVVINGKTIIEGEVKNKLPFLKLDQKQINCNISLEEHRARGHNGDGVNCKEISIDLVGPVTPTSLGGAKYFSTIVDTASRYTWVKILKAKREAQRSLLETVKFIEKQTTAKVKRVISNGGGEFVNQEMREWVKDKGINHIVTTQNTPQNNGTAERMNRTLIEKFRTIIIDAALPNKTNPYKLFWGKEPHLKNIKPVGSKVLYSVHHFEQLGKLDARCRRGILIGFDEEIGSYRIWDEEGRKVTRSRDVDFHVDKKEKEENLGDMHIETDSLTEIEETGLPIEQGGDIANVLHNELEQTNMNNPQHSPTEEENNIPEPLNLPINHPTLEPEISPELREPVAPMIEASRINREKQNRLVDQNVRKSSRTKIQTNRYGNWFAHLAKLANKSDLIMDIDTSSHNDGMILEVMALQTFVRENAIVPNSFLKAKHSPEWLEWKKAIFLEIDSIIENGVFEIIGKEKRDKNKSVISTRWVLKKKFDTEGNLKRYKARCVARGFQQKEGIDYEETFSPTGRLSTMRYILNYATQIGIKPRQSDFVTAYLNSELEEEEAVYIGIPEAFVEWLSETKQETYTLDIARSVIDSPEKYVIKLKKSLYGLKQAARGWYNTMTVWFTRNGYRIINANPCLFISDQGSLAFAWVDDLILVGKDTDEVLKKISDQFKIKDSGVAQHILGMKIDYSPDGSMFLNQSHYVRSLLTEYGLEDCKTTGTPMQSNIKFEKSTEKENVKFRKKNLDYLSAVGSLKYLSQCTRPDVTYAVGKLSQFLEKPNEQHWTAFKRVLRYLKETIKLGIVYRPNNLMSVIGFVDSGYSKDDKSQSTNGYCFQMAGGLISWRSKKLGGVSISSSEVEYRAYLLAAQEAYWLRKLTTDIFGTKHVMVHYDFVKDLVNNKEIRLEHVPTDEMVADIFTKALDCTKNLKFTTMMGLIPRDLIKPSLGGCVEQVIKANLCRVSLTLISQEGNVHEHVTECSAALDKKNTQGDWKTTAGIKPAAAYRIGPRGQSTNSTTGLLNSTELRKAIDQSHLGMERIVKAIQIAQGCNKRKIIKNHYISLSLTCSIAQQLRRIGLALN
>g682.t1 length 401
MIGRPLGRLSTKSQAFCGVSRGNLHSINSSASIPSPVIKLVQQKFEEIPLASEGSWNTFLRTGTACLHLARLHTLMAWAIFPAPAIYTIVLYHSSNAISARDASLNVIACLRTSLTMFLCVLSYRAAGLAWDDLIDRDFDAQVTRSMSRPLPAGDISGGFGFRVIQRKQEKKTVGGDANLNRTLVDGALLYIIFQIGCTIVLLQALTVPERWTNYTQFFGALLIAMGVIQGWLACATQYNPIPGSTPGWSHAIAIIQRDWVRLLPIFLMEFTYELAHELIYGCQDTAEDVMIGLHSLSILCGYEKSRTLGTALVGCYCYFLAISGNDSDMFGWQISLIPPLMLFYWTNNLNLSVPTSCGKWAALAIKVKVWVTLILIICFVQNEFKVLQTCRGVLKQLVPL
>g683.t1 length 119
MLLNISLDWNLRLTKARPYSLEGFSCIKNNKTSNKIDQGDDSLLKSPIIEINSLTSGSVIAHNAPTHQVKDDKAETTPMGETSPMLEPATESKKSIIWKRVIQAQKDGDKALDNLLLDI
>g685.t1 length 1512
MMRAKLYGLGLMDLIKREAAEGVLGAHLDEEHIAIVNSELGPDKEGDGIAVWEIFKKKHAGSESHHRLIALGDFIDLEFKETNDTNLKVEEVIEKVERDYLQFKIEKADNVAMTSQIPPRKLMKCYNCGMDGHSAKQCRKEWTNYRFAPPKANIGEAEKEQKSVAFLGKVMVESKYNDNMDDVSYLDQTINLYPDDNSFEFYDPEEDELSHSAKQCRKEWTNYRFAPPKANIGEAEKEQKSVAFLGKVMVESKYNDNMDDVSYLDQTINLYPDDNSFEFYDPEEDELRTAEEGVGKEHYIEILTKIEIFGDLGNRETKAYKGNAKQCRKEWTNYRFAPPKANIGEAEKEQKSVAFLGKVMVESKYNDNMDDVSYLDQTINLYPDDNSFEFYDPEEDELRTAEEGVGKEHYIEILTKIEIFGDLGNRETKAYKGNFLCAMTGTVVANTVARKDSDYILLDSGASDHMFTDRTDFENYEIAEGKVGVGEKALWKEGANIIRRKDDEFKVVKEGKTVIKGIVKNKLPFLNLERRKVKCNITLEEHRAKGHPGNGVDCDACKMGGSKNFLTVVDTASRYSWVQILKIKSQAESNLLEIINLIEKHNLIEKQKEIKVKRIISYGGGEFVNHDMKKWISEKGINHIITPQNTPQNNGTTERMNRTLIEKSRTLIIDAGLPKFLWAEMVASASFLYNGNQKTCLYELFWGRKPKLTNIKAIGTDLFYSVHHFESLGKLDPRCRQGKLVGFDKELHSYRIWDVNGIRVVWSRDVTFGPQNKLNNSEEKNSERFDFGLDSSELGGQKFGHTHVEQTVSVTREDTSPVIQNKEERNLPDETQEESVPTIATPVPEEEITNTLEINQANTIVNQGGEDNNTINKISTENKVINIKSNISLPKDKNTSTITTRRSSRKNIPTNRYGSWFAHLAQLANRNSLEMEVDEDNPDNNKFLEAMAFQTFVKENLIVPDSFNKARLSPKWVEWKKAIFLEIDSIIENGVFEIVKREDRDKNKSVINTRWVLNKTFDTEGRLKRYKARCVARGFKQKEGIDYEETFSPTGRLSTMRYILNYAAQIGIKPRQSDFVTAYLNSELTEEEAVYVSIPNGFVDWLKETKQEAYTLEVARIVINNPENFVIKLKKILYGLKQAARGWYNTMTTCTPKFQQFKLKGLDYQSAIGSLNYLSQCTQPDITYAVVKLSQFLENPSDQHWSAFKRVLRYLKETINLEITYRPNDVMSLIGYVDSSYCEDEKTQSTNGYCFQVAGGLVSWRSKKIGGVSTSSSEAEYQAYLSAAQEARWLRKLTIDIFGSVEDKTIINSDNQSAIQLSKNPVFHAQTKHVMVHYDFVKDLVNNKEIKLEYVPTDEMIADIFTKALDRSKHSKFVEMMGITPKDLIDSSIRGCVEKEVRANLKFVCSSQPTSHSHVTGAEALGIIEEYLEQKSSHGRLKPRCFTEVARNGELQTSTTKLPDTVECTDTDQLTLIIDKNTTELSKAVNSINTFYRKAPSTITIIIITFTPNHPV
>g686.t1 length 245
MKFIFPLSEATDILCASKYPTLNNALPVYLVLVQHLHSARNSLQRKKTANKMIEKIDNYLQEALKKPAYICAMNLDPKFKTLFWKNHQDCIVQNYGLNIEDILITFKSEAHEFYTTLSQNNKESDLVQVLESSNSIRKGCFASALYQIAPKIGGIEAEITRCLKEDIDTEAIKVLPYWASDQKTLPNLVLMAQNFLSIPAPSAASERVFSKDCRVVSWKQSSLKPQTVKQLICLKDWFQTLNGTL
>g687.t1 length 905
MFILSVIEILLQHKNLLKYCLEAEDQELTGAAANTARAKKTEACLILMNHSSPEAFDAVVNLDNSKNPNKLWLSIMNRYASQSYNNKARVWLKFMRMEWTGSLDTYISNCRKILNEFSLMDLGVPENILCYSILAKLAKSMWNIVDTMVLNEDLVSYPETTNFRPRNPNACSNGKHNPAAQHAEEKYWTAHPELRPKPNNQTHNTEVQSTLNSVNPSLFSVTAEDAVCLSNVCLSSLSKSTVADSCATHHMVNNKKLIKLESSVNLKITTGNDLNQLNAQGMGTALLRDKSGNKITLKNVLYVPNLNRNLISITRLFKTSLNIEKENSESNQAKMTIDNNFILNTKLENNLFELDSDCLEEMNSIFSYLSFETLSDWHARLGHPHINYLRRIFPDEKEFDCEICKISKMKQLPFKHKFKEVKEVLEAIHMVVVGPFKTQSISGASYFLTIIDQFSGYKVVKFLRNKSDVLEKNNGMAERENISIIEKARCILVQSKLSAKSWAEAVNTATDGTIVSTREIKFKEDYFPGSIKSILQNDLDPFLPLEAEIQVNEKNNQISSSTNNDAENMNYERNFETEMNAQNEQQEYSALAPHDISSKIKTSNILDVDRSGKQININLVESEFSEPKYYYQEINSNESEKWKQEIEKELKNMKDHDVWEKNSENEAIEYKARLCVQGFRKIEGKDYYTTFAPTENQILRLKKAMYGLKQVPQAWHRTLSQWLFSIGFHRCEAEPCVFWKKGTFLNLHVDDIAIFSKDPDEFKNQIKEKFQGKDLGEAAFLLGMKITQQKDSVFINQEHYIENMLLRFELNDLYPKKTPLNPEGKLIKANKQQIEEFKKLNINFRTIVGALNFLSTTSGPDIAYAVNSLSQFLINPGINHWEEDKQIFQYLKYTKHLGIKIRKNN
>g688.t1 length 371
MASSLYKICSPNVVLEITSERVKYYLNIKEALTTAPLLLHPDPKKAFKLYVDACMEGIGAALHQIQIINDKPLEGPICFISSQLKESEKKYGASQLECLCLVWALDKLYYYLDGCQFEVITDCIALKSLLNMKNPNRHMFLWQIAIQEWRGSMTIVHREGIIHKSADGPSRWTLPNYNSNLAWDPEDIERDAPIMAISFHDLSSSFWSLVEKSYDDKHNTALLKQILHSKCQKANKATGKKFGLLQEMEEPKNRWETINMDFETGLPPGGKENYNCVLVVVDRFSKRARFLPFYKDNTAMEIALIFWNNIISDVDCPRFIISDRDPQFTSEFWQHLFEWLGTKLSFSTAYHPQTDVLAERCGKMNRAHTRI
>g689.t1 length 557
MYQNSVAATVEEFIHYLEEQEIISLRERFNCQEELLTRIIDSINSGIIEEKLPIVTSNPEHVISVLQEEIILQKNTIIQELKQEIAEYSLEKHVKDLQEFKTSITESMKQFNKEGPDTKDRKEIIELTKLLPPISDWPKFKGEGEYDYISFIKYLDHTLDAYGLPEEILLVRLPRLFEGIALDRILSQCRGSLELNIRCRLELDSDLTELIGVMEEVVEMMGHKRPDFPHPRKKINNIEIDEEDTNSEPESEFHVIIDHHGIDVINGDLGDTDPINNIQGESNLPQSWDFKQKIKHVSDAKILYFKPKEGMSYTMGQTTFSKVLLKDKPVLVLLDTGAFFSCVGIKFLSLIKPDCKEHLLPSPKAKFSSCNLSMQPIGIINLSLIFPHSKGALRLHIEFVVMKDSMSDYLIIGNYSLLLYGIDIIQSKGRYYTIGGEWNRKYEICNIKSIDSPIGYVVGHDMEITLNVKAPYPPFLRRPPYPSSPKSRAALEDHIKELIKLEVIRKVGHNEPVDITTPVLIAWHNEKSRMVGDFRALNNYTKPDYYPIPRIDHSGYA
>g690.t1 length 228
MMTTAPALSQPDYDKPFKWYMDACLDGLGAASNQEFIIKDVPQEKPILFISRQIKDTEKRYGACQMECLAIIWALEKLHYYLEGTTFELVTDCNAVRTLMNMKTPNRHMLRWQIAIQQYRGSMTIVHRAGKKNQNADYLSRNALPNNNTNPAWEEEEHDVFPILGIHLSYNHPDVLEGFRWLYALRREKEVKDCFEGVARSNLEDITGARLKGTESQAGSKSDSFKEA
>g691.t1 length 295
MTIAHTDDGIKIDQAHYIESILEKFDLKEIHPSPTPLYAKEYLLKATQSEIDEFNNLKINYRSAVGALNFIILTTRPDITYAVSSLSQFLHEPGIKHWKNCLKTFAYLKHTTNYTLNFNKSKFSDPLVCYTDADWASSPQTRRAVSGFLTQWNTHLISWKSLKQPTISLSTTEAEYKSMADVTKEILWLKTLIYNFFQIEFSTPTTIHEENRGAIELANNESCHSSFKTKHMDIRYHFMKQEIKNKNIKLNETKSQNMLADFLTKPLGKTALQKTLKALNLCSKPGGCDQGGMLE
>g692.t1 length 149
MWKPVIRTTDIKPLRLTWILKIKNDNENKPIEFKARLCVQGCNKVEGVDFCSTFALTGKLASLRLLISCAVQNDLSFHQVDIKSAFLNAELKEDIYVYPLQGFDMNKNSVLKFEAEMCVYWRNGTWLYVHVDDIAIFSKDPQSFLKELS
>g695.t1 length 653
MPPVKQSPPWPIKSAEAAQITHADSPGDLIHIDVTKDCSLKAPCGVPPHQQQILRAKFNHQALKTVLICFRTNGMLRSDEANFWEWLLELEEMANVIFYDRFYYSSPCTNDEYDQLACTIIIQIVENLMKTYLYQCNSAFEVMETLKNHFNCISQAAQINKWNELREIKITTDSNPAAMASKIRSIMADLSNIGCFVGSNNVLGLVFQTAIDPAKSIMHFRNLPKEEIHPSVFATTVKTKEVPVKIPEQSQQSRPFWNNPPFFASNQYREFYPALAPPIPQSNNQFHRLNSTMFPSTYSQMDNICTEPFPNDNPQASLWDTGATHHLTGDLLALTNVQILSIPIEIKLATNSDSQLVTAKGNLTFSGLMSTFITIKDVLYCQFAATTLIFPAALQIQGFKFMYNTHKKIFNMYNGMDLWVKTCLNITSWKWLFPDPIQCCAPAVDSIFSFKTIFPFYGKRSSLPNSFSSSSNSFCCNTASVPFPNNPNFPFVYTLPSNTVPTATAPSNCLISELEYYHCFLGHLPLQAMKRLTKLNLVPGIIAKRSLAYNHYRNGAIERSNCTLKERGRTILASSGLPKKFWGLAFNWACMTLNQIPNKASGSIIPCEAMMGVKSNFDCLIPFDSKGFVHVPVKKRGKLDNRAQVGIAVAILP
>g697.t1 length 175
MARCMMMQANLAPEWWGEAVKTAATASNSLPSVANSKAPALELMFKKKPNINFFKPLGCNTWISKPKQLRGNKFDAITWEGILLGHGVVFDGKIPSFFDNSILPFDESEIPEEEMIPSEENLIPKEVEIIDEEEEDSETERVAVKDIDSKIKTSNILKVNRRNATIYNIEAPDNH
>g698.t1 length 500
MVEKSEIKDDCELVKVPKLTKDNYTVWRKEMVALLSVRKLYDYCIKPPLPDPSDDDIHKMIKAASIIGSNMEDNLYNTIIPESCQFQQFTIWNKIKEDDYIFQIESCLCDFNTIGFEMPPKIISCNLISRVTKRRPHLMESFVMDEKNLATPEILFTKLKDIARNDRSKQLHLNTNLVNSNALMIQDNQLALTNFKQRPFKRPYPGCKNGVHNLESNNTQDFCWALHPELRPIKRLRQANVQFISNPNQGTSSSATNNLQTSSTYIPIRNRITKNESNEEKDEFMKPSFAHCAINLSHGTSFVLDSGASHHVFNNLIHFEYFNDIQMKIITGKSNSDLDAIKIGKVNIQFNNGSSLQLYNALYCPNASRFGHAGSAILNAILPNKKLVKNGTCSACMKGKLVKKSFKNHFDQTNSPLEVVHGDLFGPVMPSTNGSKHYFLTLVDQFTGYISISLLSQKSEAVKYIIDFKTFFEKQTGFTLKKLVMDGGGEFCNNDLSIYL
>g699.t1 length 132
MLQLQINLTQIKCKSDPQKITSLMNQKKNSKGRHPMIIDEEATSQQVLPEEKVANIDQKMFESDESIFLQLDGDSDQAVEWGKQMAEASIQIENDPNDPDGSSNFKPDTFKENDDGLSSCSWYPFKGKNGEF
>g700.t1 length 510
MKSILTLKHLYLLVTRSEPEELTEAQDSKDPFRRSDAMAILTLNCDIKIVSQFAKEANDDPXSATAKAPAITSRSINQEKQKCKNGKHNPLTTHAEENCFQIVGYPPRKPKDQQSKLEKVLLSVLSVNRGDLILDSGASAPMFNSTKFFSQLDELNSEVFQADGSPLKVTGQGTATLNLPHITLHFKNSLLVPSLSHNLISQSTFIRSGHSIKPVGNHGFQVVDMENKIVLDGSHMSGHLVVQPIPGLALVSSTQESNFLKLHQSAGHPSIKYMRKMYPNKNIPEIDCLDCDLIKKLFAQIQNESKEKVTYLVSDNGREFKNKELTAFYEENGIKHLTSAPYTPENNPLSERGNSTTVTKAQCLLQHSYLNQSYWAEAANTAVYLENQTPCKSIEMLTPNLFKIDLPDTDTSGSTSTDSDNSNDSKTGERIEDIHDDRVSENDSFDSSLLRDAEEQLESDSNENSDETSSSSHRPCKEIIGDIIKVLKTKGLFMNNRLCFKYTRLRQASI
>g701.t1 length 1317
MNSESTKALPVLNKDNFPEWKTKIKGYCMQNGLARFLSSTTLKDKEDQSIYEEKKLKNAGILLQFMGQDNVYRFVSSTNEEEPSALWKLLVNYYESNSSENQSKVFDKFLKLQFVELKKFITDLNCKQPLTINIVKDALVNKSREHSNMQILVKTEETALIVSKDKIKLPKERCTDGRHNPKTLHSKKDCYQLKTQSKPRVKKAALDSDEDECLSEATGSSLKCISQAYAAIKTPNTVFLDSGASHHMFCDRNIFFNYKSKNSTVELADGNKLRILGEGNVHVQNNQGNIIKLRALYVPKLTGTLISFCRLYERGCNVNSTVELADGNKLRILGEGNVHVQNNQGNIIKLRALYVPKLTGTLISFCRLYEQGCNVVRTGTLSFNMVKNNDVMFEVAIAGGTSQIQLKIKSQGQSISCSRQAIQARSNIDDNLLHRRAGHCNDRALSKMFNKKITPEPCDSCLLSKSHRLQYDNKSEAFSQFVVYFNEVTKHHNCKMKNVIFDGGGEFNSHEFINFLKSKGVNIQVTAPFTPQQNSVAERGNRTTSEKARCLLKQAKLPSSYWAEAVTTSVFLENITPTENLKWKNPYELWFGKTFDVKLLQPFGCLSYLNIPKERRQGKFSDTSKRGLFVGYQVGMHNWRILTANGKIERSHDVRFVETEFPGISLFTTSDQETWMEADNSLQSDNLNSHQEQFEEDTIPSQIDISESNSLDTFDNARDKSMNDHQINEPVESQLLLPPKKPKPGWDYVLTSDIAPKDISSKISTGFILDSKRRANLAIDLEPNWETEMCESIEYARLVTVDQDTVPKTFKSAMLSSEAESWKSAVEDKLAAMKRLGVWKIMPIPVNTSLLNTVWVFRKKRDANGNVLKFKALLCAQGNHQVFGEDYNESYTPTGRSTALRAAIHAGLSRNYDIHQIDAKNAFLNAILEEDIYLRAPAGVVVPPGHCLKLLKSIYGLKQAPRVWYKELKIFFLSINFKPSTADPCLFISQDSSWECFVHVYVNDMVIISKDVTRFKKLISESFLMEDLGEAKLLLGIKLTRTGNQMTFSQKTYMKKILDHHGLSNFKPIPTPMVPKTRLVKATDEDHQQFLKTGFKYRTSVGLLSYLAVSTRPDIAFAVSQLSQHLEYPGMSHWHAIVHLVRYIAGTLDFGITLTGSSSPALLSIYTDSDYANCEETRKSYSGYICQLSSSIISWRSKKQSTVSTSVTEAEYQALYDGMQEAIWLSYLCKSLRISLSTVPQLQVDNQSAIALSHNPQYQSRSKAWDVRFHWIREKVEEKLAKINYIPTNDNLSDFCTKALERIKHKKAIDAMKLKIQ
>g702.t1 length 679
MQPNFRKVLQPMTNPDQSGHLSGSSPSTMSHKLDMTSRSSHSPPGSFTQPSPISTQPKELAIPALGIEPGHPRMTTVLCFHASVAQKSYGQEKRFLCPPPLVRITGPYRQLPKSHRPVLSMSILNEDGSTHLCQTALLGEDSSNVHFKSLHISGTAKKAKYINLELSLHPPLLHGPVPQYNIVPEMEDLLHPFATFRSSDCNVISKPSKKTAKARNTQSCIFNGSTICLFNRINSQTVRTKYLCIQDGQLAARAAQWSAFQIRVVRRAEDPGADGTPPIAAKTLLSSSIPGADRTVTYGSEVELVDFVTGVSSGPLIVRKVEKNTVQKYATGPVSQMQKLAFCQIDKVNGSTQYISALEGINLSTGLLSINQLDPKLEVNSNCTNLDSPDVSGVSLESAFAQIGALPAQPPLMLHKLQLQPPRATLPPEEPDATPLDEIDDSVAWTVIGVAHFSHSFIDLSHHYPQIPQSPITPFPVLTRRPKVALQALTMSLTVAGFFDIHNQPMEIWLGPIGALATKVLATSEVSLESNKGDGELNDSSGAHGLGLHMPLHAAPDWSVNRTGSRQESTLLISLPSLESVHWTLHRKSLPSRSMVVLDETNRSMSEIVGRDSEGNQKQSYHIPALPITLIRADGISFVMGHSICLSEVSQQDHKENEDITQLGADPSERSHTLVLKVI
>g703.t1 length 172
MKVTSKTPTNKSSNPAQGAQHEFCKDGVHNSLTAHSRSADSSGNWEGVAYQSLLSAVPPLTIDQNQSPDATQPDKILPPPSTVDQNQSPHATQSENILPPPLTLPLASKRFAYVSYYEAMLVVGRPGTYDDPKTYKQAIASPDQLSWIAAIDLELANIKHHQFWNVASIPSG
>g705.t1 length 326
MAPAAAATPLKPGEKRSVNWSNVAVGGIMNMFEVTTLGQPLEVVKTQMASNRSQSMLNALKTVWSRGGPLGFYQGLIPWAWIEASTKGAVLLFTAAEIETVAVSSGISPAVAGLLGGMGGGISQAYATMGFCTCMKTAEITRHKQASAGVKPPSTMTLFLEMYKKGGIRGINKGVNAVALRQCTNWGSRMGFARLAEEQIRVLRGKTDGQRLSALDKILSSSIGGALACWNQPIEVVRVEMQSMAKQAPGGTRPAQLTVFNTLGYIYRENGLKGLYRGVTPRICLGIWQTICMVSFADYVKEXVTVGLNTYWAKEKGGGGALSIRS
>g706.t1 length 1055
MWHGTALQLQACCTILKGVRLPCRIKLRVEDSTEGIIFVLLKFFFSFFVKDHVAHGMSDMESRFTLLTEQLNAFQLTHQQEEQHLNALLSSKFSTIESSVEGLRSIANELATKVVASIPHASTLIDIPVLSTASFSGNPKELSRFLYSIKDKLVEVGHRFSSKKAKINWVVRHFRFSNSSDSCPSYLWWMSVLKENVISQGLDPANASTADFYTLDFLFEILEVAITKNSWRFATTLSTKQSLAAEAAFIVEKLAQIRQHSQPVLQLTHPLPANPTRNQASFASAPMDIDAAHIPTVPAFTFSAFRALCVKNRICQCCLQPFDQIHARYRQCPNENVSVSVKAAKFEEMRREQRTTHVQAISYAQPTPFPHPVPLPFVTSVPQIPTPALPYSGITPMNISSSSPWDLPTRMSFEDMLMYDCDQFGTPLEEGHFVQHQGLGMPSLSVFSTPLFVSLVYGRPRVLALVTFFPSKIKCMALINSGTMDSFVDIHFVKKHNLELTDISFPLHCRSFDGSPAASGPITQSWRGNISDVFTDTSSSTLPPVRPDFDLVIKLKENSTPPFGEGKSDRPCVDYRGLNSMTVRDSYPIPVLSLLSKNLAGCKYLSKIDLKSAFNLSRADHDSHLDKVLSALHHHSLKASLGKCQFYQSQVTFLGFVITSEGLRMDPSKLETISTWPYPTTICPLRRFLEGPMRAFKKLKRCFRTAPLLSHFDFNLPRILYADSSGYAIAGILCQPDSCGKHRPISFFSRKLTPQEKSWPIFDLELHTIISCFEEWRAWLAGTKEPVQVFSDHAHLKHFMTTKMLTAKQARWASFLDSFNFKIFHLKSEFNPADAPSHSISSPLSLTHCSTFQTHYINAIQEEADCFFQPPLEELLSLLKQSYPEIPKDMKQILDLHHDLWRFKDWLIHADIIEYIQSCDSCQRVKAVCQKPVGNLVSMPTPERPGGTIGIDFITKLPKSAGFDSILVVVDLLSKSSGKAQVNDMIQEIQQIQEDSIDSLNKAKEAQALYYDKGRCPAPTYEQGDLVLLSRRHLQTKWINAKLDYRFVGPTKLYK
>g707.t1 length 446
MLVTSALIETSLQILAAPSIIYPFTRYASPSNDLCFLGPKPLPAWVTAYRKAKSHGLIPSIKPSVLSNGNPKYHHYSDSALSDLNKVCSWTISKCNSTEDINTAPYGKMGISFDDGPQAPTSKLLSFLRYHNQTATHFLIGSRILDQPKLLLETYKKNHDHLAVHTWSHMTTLTDEQVLGEIGWTMQIIHDLTGVVPAFWRPPYGDIDNRVRAISRYVFGLTTVMWSVDPNDWCLSDNASPGSECKKGSGPQNMHQLTHELRKQVTQGVSAANRFPKDGIISLEHELSQRTVRGFMNIYPLAKSIGWDTKAIPDLFGLGWYHKALSNSSQAGILPELDDLNATSNPISTPILSPRNETGYPIPTSPSNTSNTSTTPEPAPQGNSTEFLIVPRTNVKNSSFIPIKNQGVASTLEPSLNISLLAYLNTIMFTYAVLKLANLGLELFPL
>g708.t1 length 474
MSPLPPSSVQVADTTVTAADLLVGQHLRRVLRLPEPSRTRAWIATIFEADPEGEIEQVALWGMYRMQFEPHHVEDPVAPIPPLAAATDVITVMESVFRPDSYIGADGQKRYVIRGLKLRPSIERDSVLDDMFRAPEASPSVQAPSTPHQQPTNTITTPSSSSLVTNQINHQVHQPQPTPSPHTSTARLADLLEEADILKIVHFPEPYRTRLWIASLFEPDPTSNPGPGGGGVEQVTLWQLYQKQLTHYVIEGAGDKFVPPLAPATEVIKAVQDVFPEGRVVVRLEDGKTHYMIIGIKLRENNFRSPALKNLLSFTATKIPHTTSYNGSTGPPPQNDSLTPQLIAKVDSLVKTVDELQSVIKKQESMIKQELSWNTTRQMNLRASDGASVLRPLSLGPSHDFPVDFPQTVAEANNLDYTQCAGLLERYGQTSIIVEGNEEKTRLGLLEFIGCLPHLPDSPESRASNVAATTSSMV
>g711.t1 length 254
MPQNLNLPLWPIDWGRNPFDLPLCDRPLDFVPTARITAERISSLNFGPEGCFWEEERKLLMWVIVLSERVLAFEPEERGLLDQAIGDPYVILVVEHAPWQIRPIPIPATIREPFTEIDGKILRIVHDLQKLNSETILDAVLPPRIDEFIETMAGRVCYGLVDVMGGYDQRELHPDGSLSGANGVDPSGRFTAFGSDLHRRCGNQGSKAGLWRGGIGRKSGNSALYFGVMRFLGTDGAWPVRSSREEWQGSASAL
>g712.t1 length 675
MSESNEKSNIPKLNDTNFPQWLSRMKAHLKAKEILQVCLRSQPEELSAAVRASDDKKRAQAVDVIMRHLGESAFDAVITLDIDEDPFLIWSKINDRYASKSFNNRGRLWLKYMRLEFKQDLKTYITECRKMMTGIAVVQLGVPDDILCYTILSKLSSDMWNVVDSMIMNEEIIKDPEATLNKLQEIVYLEESRVNKTDNKNIQNESNPTTALYGNHNEKKKGSNNNKRRVQNPCKPGWHNPKALHPESNCWLLHPETRPKPANDQPSSHLTTPENHIAEADPPTLLLASSDVIKPTVLDSGASHHMINFKECFSHLTPVDLNINTGNKNNPLIATGKGTVLLKNHLGKQLTLENALYVPGITRSLISLSNLFNNPIIITKSGHPSDKYLKQIIPGINSLSWHLRLGHPSDKSNRTFLDKARCLLHQSHLPFKYWAEAINTATDLINILPSKTGDGVPYEIWFKKKARIDNLRPFGCLSYIFTQKDFRSKLQTTAEKGIMLGYFNDFSCYKILKLNARTPTHSDHVKFEENNFPRLSSVAQAPQDLRQIQPQSSNHVENSQNLDSSSNPLDISSQNKISTPSSDSSSAENSSAVVPSKLIDLSINQNNILPYNRRGIFIDSFLSDAEINNDPKTYYQAISSENSEEWKKAINKEIENINHYKVKEFRWLKHQNQLL
>g713.t1 length 427
MAEQVLIRTNQQFDSCQHLLGCMAHVIKLAAHNGLKIFGSSSELQSDTELSMETSSVSINLLLTPPDGSHLVLKTILKQIHGLALHVQGSPQRREVFESFVKLTSSASHNHQSNTKPMKTLILDVCTKLNSTYLMLDRAYSLCKACNLYTTSKAPRYCLLDIEWEKFAQMIDFLQPLNKATEFLCKSTYPTLNTAIPMYVRLIQELLTVKSTYNAHQLIKPAEEMVKKLKKYLIPALKKPAPVCAMILDPRIKTTHFENNWTFLMEELDVQMTPKVCIAILCDEARKFDKSNCNLSSTQEPAPQVKPQSRIKRSIFAPKTTLKTLESEIQQYLTETTEDQSFDILKYWYSQEKSLPTLAAMARCFLAIPATSAPSERVFSKSKMIIGPQQANLDATSIEQLLCLKEWSRIFGHKGKMPQSHAIVEIE
>g714.t1 length 442
MFNHSSQETTRSCYPGLQNNSSSNLCFLNSVIQALASITDLYLYLKQFIDPLRQSTAGSSSSSSSSLSIVLSLIEMIEGLNSPREKQVILRPTKIIQSLISNNANYTRLFDSTQQDAHELLIIIIESIDQEVNRLMLNSSSKPLGLSELLLPNQYDDQSFPTKNKNRDHFTRIPFRGLMANRIACASCGFSAGIRHSPTDIISINLPARASCTIEDCLKEYTILELLDQYVCRKCTLLNAESMIKLEISAGIISKRKRLELKSNLAQISDAIKYHPEFEFEPNLEYSLLPVPSRMTTKQTMFARPPNVLTFHVSRSTFIGYGQLSKNCCRLQFPEILILDRFTTTQTLCIKAEAPISDDSTKSDPSFNPISSVRYPYQLLSVVIHQGNHSAGHYLTFRRVPSSGTWWRVSDHDVDRCQVNEVLNSNPTLLIYQLLGLDNHLA
>g715.t1 length 1196
MILSPLLSSQFDDKTEDLVIALHDFSSTPSSTNRYLSFKAGQLLRVINRDKSGWWDGEMMLTPKVNPTAMDHHSRKRGWFPSNYVTQISNSNASFEPSRPSALTRCPSVTSMTSVASNSNEIFTDSPTSSLNPTFPETYSVPNSNRSHSLKNSSFQDHQASGEIDHSKVLWDPIMRAMQTIHSQAHHSSILTVQTATADIISAVRAVLDSVGCLSRDSPVTRPYPNLTRERKHLLAALACLVEKTRKILPVTPESPWFSDTSSNIPNVQPTLVLERQVILQLAQRVLSHVRSFVITAQRCGIIVNVEYPPEQSERNWSISSQRSMSLITPTSPRGSPRPIRSSKSIACLPSHPSCEKLSNDPLAKPIKVRPIMQHPRIGSCDSTRSIALNGAPSASTAFSAGQMRDMAEKSHDQVLSTVAVFIGHAHIHSSAAHPASHAHLIDMTRDVIENVCEMLVLVECLSKNHDTKPEENPHKASPLAHARESLYVSTTSLVTAARVATSGAADVSTSAIIYDDQADPLLASATAVLRAANGCMDAVLHSLSGTDPAQGEFHVPPSRSRIKTPSSKDSPSERPAIADSAEQVLSRRAHHTVSMLGRKADSLGFGNPSESETRLAWSGSSSDWHHSAGVEGSSVDLSDSSSLYSCRTPSIVQEKMTKGKIIYSASMSPSLSAPSSPDGIEFVHHSISPPTSLNGGYSRDSSPDTSTSGNGHYHCKDKRATLTSSLKNSPNHFSQPPSHIIQSENLQSQDSWQQELLLNCDNQVMGGTLRGLVGRMTSHDTPVEASFFHSFFLTFRLFATSEELANALFDRFALTFLLQGSCSEHEPSQNLAKVTPIRLRVYNVMKSWLELHWHMKSDEVVLPLVCRWAETSLSTVLPAPAERLTDLIIKRMKESQLGIQPAGIQERIKAKQILGSAGVESAGTSPSPIISKALMSQFRASSLSLAALQLTEFDPTELARQITLMESKLYVAIQPVEIFGQIFNKNAALAVNVRAMSAMSTKMTGWFTEAVLNEDDLRKRTQTLKLLIKLGAKLLEMQNYNALMSVMSSLNSSTILRLKRTWEGVGNKARALFENLIKAVSHQRNYAEYRATLRNAQTPCIPFLGVYLTDLTFCHEGNPTHRTSPDRPDVKMINFDKYQKITKIMNEIERFQVPFNFTKVPQIVAFIRSSMDNLVYQASAENLYQRSLQIEPRET
>g718.t1 length 1194
MESICKIGAKGCGSAGEGEERSADNDPNRWAARRRPLGRGGNGGVQVSGLGQVKGGNIGKVGQSEEAVQGGGSGSISGGEGGKWRNHSREEFDSYVSAFDRIVKYLNRNKVIIGTPALVKPSFLCGLALPVQERVQRCLYTMNLIRRSRDGGILLPDLKEIKEAVRSEFDMMELMEENGGEVIVPTAVVPAVKEKNRTSLKPEPVLLVEVSELTDLLKDLKLLMQKVVQKNLGSSSKVQGSLGPTTGQGSKPNPEEAPPFDPTITCKYCGVVGHWHNYCADLTADLNAKRVCIYRGSFYLPGHWDNPTRAAVPRDLVREISAGSAGKKPEVQTSSGVVVGSEWRPPVVQAEIRTVRSDEKVMFGGFDCVPMEIDAPRKEKAKPPAGIAAGGGKKKAAQLARRALGSDSQVALSIRELVAVSPIMAEEMILVVRDSAGLKTKGSHANVSFYVKSGECCCPEAEPYAEVKSDMVSCPLGYVQMNIWDLQVWAMINSGSMVNLLLAELVRAMLRFDLTRKEEILLVIDNRGIRFETTICQPMSGQWESVCHIREKKACVPLNEVLASQNGQEEWEKGSGAEKGGYGDIVDREGLLGLGVSRECSVEAEGLEVSPPNCAPSRVLSSCSKALPRATCVSHMKEFVFGISRTVGAEEAVVRQVAANGRKYKPVAKKVKPRNEPMTQNLNLPLRSIDWGRDPFDSLLCDRPPDFVPTARITEERIASLNFGPEGWLWEEEQKLLVWVIVLREWVLAFEPEERGLLDRAIGDPYVIPVVKHVPWQIRPIPIPATIWEPFTELVQERVRTGLYEQLYSSYSSPIFAVLKKDGKILRIVHDLQKLHSVAILDAGLPPRIDEFVETMAGQDDLPHLVQIFIDDAGIKGPRSDYGGEVLKGNPGIWCCIWEYAVVLEQILFCIEKAGLTVFGKKFVVCVLALDVLGHEVPWRGRSVARSKLNKIQDIVGGDIVLKDLDYSTGGIRLAVDSSEFREGGVLMQEENGKDLPVLYESITFTEVESKYSQPKLGLCGVTKVVRKLQHILWGMFFELLVDAEALARMINSPSLPNAPMTRWVAYLQLFFFRVVHIPAKAFTMPDALSQVEEDKGDARFSEAEALDVERWLLTAGVTETGIGLLFKQSVATYRGDQEAILTSLHKKLGHRGEAETRIRVKQRFWWPGVVKSVKEWIRSXLVNQDLAETYALD
>g719.t1 length 1145
MLRDEEDAILSLGGFALEGLLTDLDADAVSGLRAQLGLSSANIGYGREDLYNGKFADEDSGIPHDFVENFNDDGNGAGISGFSTGKDWEDEVDKELQEEREARPSTAMGKVRGESDDYDDYDDDDFDEDGSLAADSPQMFRSKKKSSHQLEQSHRYSASATTPSSPFHSTDSPTTIGLGKIQPEPASVYDLFPTFVEGGLLQFTDLFATVPRKRQKISAGYVDVKFPNDIQPTISSSQLLNDPSIDLYQPIPSQNKLNQMLEESYHELIARLPPVLQQTNAGFDPSSRSHIEGSSLEQLLIEQAVTQTTPWKIPSDDSKWEALAMHNWEGDIIWKQQHSHDTISQPVDMLTRLTRPRNSAVEHDQWLDCIIYDAQNRPWKDFTSLYIVEEDAKLMQEAKAKGIEIQKQVIKPMAPIPQPAPTTWNRDGKQQSLDPFNLSNDRFYEVSKDHRRRVRQTLGHLEVQHSYPAMRLQLPLHEARSFHRPALQFPVNIPIKFSKVKVAKKKKDKAGRKIRNTAPAAELLRNTADLTLKDTGSFMLFEYSEEAPPVISNVGMGSILVNYYRKKSEQDGHVPNDDIGEPFVLDVADESPFMKFGFIQPGETVPTLYNNLVRAPLFKHKPSTTDFLVIRPIEHLYVVGQTYPVVEVPGPHSRKITTQLKNRLQTIAFKLCSKAEDGRIRIGTIMKYFSDQNEMQMRQRLKEFMEYKRKGHNQGYWIIRPGLKVPEKEEIFKLVTPEGVCLAESMQVGQRQLLDAGYGKDASMEGDGDDQSKLDIEQQLAPWSTTKNFLAATSNKAMLKLYGDGDPSGRGEAFSFIRVSMKEVFLRDGETLEERQAELASRPKNSHRLHVGEQQDVYKQEIERIWKAQRLALSDPQPPQLTQEDELRARGARVTAAAADTSLPHHSVGTGTPGDWTITRRSQSPSAFSRQSSPERDDGMSMGSRNHVVGANKALKIRRLIDGKWQTEVVRDSTIVNAYLRQRRLIDEQESSAEALMPSDDPERNRMAKRRIEEALAKLKRNQERRLARKNAKENGMLFQKNSASKIDGTGLPSSNNTPLGPNGNPVRKCGNCGQIGHMKTNRKCPRWVEFNSAVSGVLGGVPLSMLASSNAAQQSGSALNNSTSEYGGSVAGTPGPAFHAPTEE
>g720.t1 length 209
MYLKMQLAFFFFAFMLLLVELISARPQGQTNLQIDTQVLGTATKFIRDTATLMQQAADNNDGNTIWSLAEKAVATCGTIANAITRAGVDASRITQTPELRGAIADSSSNASAMELYLLYASASFVTIILVAVTEIINQRALNCFLHVDVFSRVLYNIWIASCNIDWVKSLLPELVELAGTLEAMASSFGAIGGGTQGVGNGVNNGGIQQ
>g721.t1 length 815
MGKAQYKKRIRSARHHANGIHVTSDNPSSHEAPEVLTKSKNKKNKAQTKDREATIAVLDKITSPSSHDRIWSLAAISNLVLSSQSTRQLFLSKNLVRLLIDRLREDEDHDDVLVEATGVLRNLVIEGGQDVCGEMANKGILQPLGILVSKLFTSITNFDTEIINGKGGENATVQSLLWAQLALISENVIIILWSLAETSSKWLDSVSVIQDIVPLLLTILKLFNDHLNMNPIPRSAPTCYTIPSSCALACGQCLHTLTDDHPNLSRRLIYPHEETIQPLISFLGSFEEKVEKFSNEDNENLELLKVVSVGILRNVISHAKKRADQLSFKLDYDEKVPQVLTTKLNVKLAQLATEAAEANQAVPTPPLSDINIAKASFQEPSQAEVKLESIERRLTIVQLSLEFVGEWCALADGFDYDNDDSSSASAADETAKTNEMGDDSEPGNEEEDELSENGDVTMDAIHPDSPQKSNDAECNLEQQSDAMEIEAPEPHLRLSLAALFSTLLDQLRLLAQPTPSLYQSPESEAMPKNTIPAAANTNGVVSTVSGGIVPHLVNELLSGIHLRATDALNNMMITVDRLEGKSENFANQFVSKNQDSLSLLWNSCWTTISELFRHVHQSQKGKQKVLNGTALSHQYHREQLLISTLTCFWSLTRVLIKYQTSYNTLQVTSEHSRCLIDVLRSAESETLKARALSTLICFGSRPNVPLDENAVIGDLLMDIISTSQASNNDVSPGLMIAALDGVFDIYADETRDYDQPVFNQRKFLENLKAAVPKFQAIVSVKKIDKRKDPILRQHAEEVQSNLTAFIEYRKSLMRS
>g722.t1 length 202
MTTRTKHFSKLPHFNSPPEFPKNATYPDYLFRRRFRKRRSLFLRIVEDITQANKYFVQKRDAAGRLGFPPLPKATSAIRMLSYGIGADSLDEYLRINGNGIKIRFTVNSHQYNHGYYLTDGIYPPYATLIQYISEPQGSKKKHFAKKQEAYRKDVKRAFGVLQARYTIIREPGRFWKHRDLVSIMKAVIILHNMSIEDETNT
>g723.t1 length 82
MKRVEEEGGELGGNQVVLRAGIVCQSSPRIPDVRKLGGGGSQRGFRPRSGWPQCNVRPSGERSDGSGGAQSLALADGHGCCR
>g724.t1 length 1116
MLRLLIRKSPVNIAVVGHWNHYCAGLTIDLNAKRVRIYWSSFYFPGHWDDPIKAAVPRDLVREISAGSAGKKPEVHTSSAVVVGSEWRPPAVQAEIRTVKSDEKVMFGGFDRVPMEVDAPRKEKAKPPAGIAAGGGKKKASELARRALGLDSPVALSIRELAAISPMMVEEMILVIRDSAGLKAEGSHVNVSFDVKLGECCCPEAEPYAEVKSDMVSCPLGYVQMNIGDLQVWAMIDSGSMVNLLPAELVQEADLVRRQAYIGLRGIGGQECHVDGVVEGEWVEVAKCKRAMLTRKEEILSVINNCGIRVICTSSAPAVCEWSTEEEQKGIGNVEFWGGGKTGKKFGFGISRTVGAEKAVVRRVAANGGKYKPVAKKAAGFCTNGTDYGGKDCFVELWSGRVVVGGGAETLGGGDCVKGVGAGIRPIPIPATIREPFTELVRERVRAGLYEQSCSSYSSPIFAVSKQDGKSLRIVHDLQKINLVTILDAGLPPRIDEFVETMAGRVCYGLVDVMGGYDQREADAAYSITSGRNEFGGSLSGANGVDHSGRFTAFGSDFYRRCGNQGSEDRLRWGGIERKSGNSAFYVRMFIERFAEVASPLRQLTRKGAEWNWSEECDQSFQRLKDIVGRDIVLKDLDYSVGGIRLAVDSSEFGAVGVLTQGEDGKDRPVLYESITFTEVESKYSQPKLELCGAFTIPDVLSRMEEDKGDARFSEAEALDVERWLLTAGVTEKGIRLPFKQSATCRGDQEAIITSLHEKLGHRGEAETRIRVKQRFWWPGVVKLVKEWVRSCEACQRRGTVLPRELGIPMGEDSLFSWVSLDVVHIKAGKFAYLLVARDDLSGWVEAQPLVKLSAEKVGLFLEENWFSRFGCLTLITVDGRAEFWGSLMKLVQKCGAKFGRVTEYYPEGAGMIECGHQPIKGALVKLCGEDGRKWQQYLPSVLFADRISVKRGTGYLVYKLLYGRKAVLLVDIEMLTYLAINWWKVKSSEDLVVARAEQLLRWEEMVEKASKRLKDSRARPTRYWDERCAHRLRDPLRKGDLVLLYNRSLETQWGKLFANRWNGPYRVVTGSGEEEGSDALEGEEVGDVEMRQAPEDAQSNGSVSDDSSVGAEPTL
>g726.t1 length 1404
MAQATPVPNTLGPEVSNTFKTITLKALVEGTPLLNEDKYTLWRSKLQGLFKLKGILKAFEDDNIQLDPDIDEEISVYLISKMDHTTHTNEMEIDKFITAVRSQIKKLNEVGITLPTDIIAYLLLFKLPEKLQIMRSQIMHSDKDITVDLVINLLIQFKNEHKENHIDQEGSSIISKSKFKLYSAKIQCLNGKHNPANEKNHPQAKCWAENPHLRPNRSSKNKQTDKEEVSHLFEFFCGENYTPQAEKFILDSGCSVNMFRSKGLFSKIDFGSSERIHTGKPGASLEIKERGKATVKLDSSNISFADSCWVPEATVNLISFGKLLKKGVVLAVEECTNDELVFKLSKDDCVILRGHIVNDLLVLDDHQAPIYQSYNTASEFDNALNMHLKLGHANVERMNRYIKINNLAAIDFTNFHCKECNLSKITRSSFNSKSSKASKPMEKIHLDLMGPFKPTGIGGALFSLTIVDNFSGYLAAFPLKTKDETINLLIFLIENEFNRRRYYPAEVCSDGGGEFVNEKLSSFYLSKGIKRLTSEPYHPQHNGKAERANRTLSEAARAIFSSTALRKKFWPEILRNCAFTYNQIPLADSEKSPYEQWHSKALPPNYIQPIGSRVTYWNLAPNSKSKFDEKGLNCILIGHLPDLLSYRIVTTSGAIISSKHVRFKGMVQPSKMLNDEEDDSFSPNQNQVNENQVSESSQENQIIEIPDSPTAIKNESLSDDQDSSDEVLSELMPINLISEPQRTLRDRSTIQKPSNPNFVSYYTPKSYRHAVNCEESEKWKAAIASELDTVESLKVWEDCTDENPINVLNTTWAFRIKENTHGEPIKYKARVCVQGFNQQYGVDFFETYAPTGKIASLRTLLLYSANSKLKIAQFDVKGAFLHSPLKESVYIRTPLGSKRTAPFLKLNKSLYGLRQAPLNWYLTLMEWIKNQGFEESISDPCLYLSKDGISALFFHVDDIILVELKIAQFDVKGAFLHSPLKESVYIRTPLGSKRTAPFLKLNKSLYGLRQAPLNWYLTLMEWIKNQGFEESISDPCLYLSKDGISALFFHVDDIILVGQVEKLKVSFCDKFKDSTCHEPNTILGMKFERENNSIFLSLPNHINAGLENIDVTKICHASTPCSPNVKLLPATNEDHNQFLNLKANYLLAIGRLNYISGLGRPDISFAVSSLARFNDKPGVAHWSEVLRCWKYLQQTKDLRLKLDGSSNNSSIVSYSDATWADDPLSRLSQSGFLCSFNSSALYWTSRRQQNITYSSMEAKCVALSDCHQEAKWMRNLVEEIFRKNLNASIHYIDNKGLDDKLKKFGTNSKTNFIDLRTKGLRHDIENNLIQVYLISRNYNILDKLKKFSTNSKTNFIDLRAKGLRHDIENNLIQVYLISRNYNILDALTKAAEKSSVNQLVNFVT
>g727.t1 length 1804
MSSSNLPRLLRSNSNAAASLPTVDSLNTNSSDTSNQPATRSRFGFTPSNHSSNTTSNNTKLHIGRPSSALGKPTSSIARHPSATSRPASALGTRSQIIPPSRAQQTTTAPNRKRRNSSLSSQRPAHHPSHLNNNTITHTTSDPDPNSDLKKQLVDTLEKLNSVQEECNRFKLQSEQATSRLNQSEADQHNQRIDLSQEIRRLQEEHAKQVDHIQKDFGDQLKCSQEQIDHLQVASCTRSEELNQATTLVSRLHSEIEQMDIHSGLTATQVIELTRLKTQLETKLEATQTKLEATQTELRETVQENQNRIDQVTKHYHNIQSKLHQDLEQITAEYQTCLQQQSSLHPTSETMDHFHLKIQHLEQQLIASDLKYHSVKSELDCSTDLNARHQAEKKAWEITRSKLEEEIRELELQSEMVKRRKTTPIKTENDSSIVEHQSIDFTMINGDSKCETSESPSKTEQLYRLNDSSLLGSFGPEITPKRESPDANNEPDYLSSSDRVVLNDVCSITRENILLEVKDLPNEITNLKLELHSAHETIVHLKEDHLATQKSLENEFNVVRNDLETQLVNSKQMFNNLMFNMVDREIHENLNTELKTLQSQLPVLRAELDSSRETICSLNVNINTLKNNYDQLSQDHVKKIQSSTEQISQLKTELDDAKRLYAETSSKFQNLAAFSPERVSVLTSRLREERDDARSAMEFMRNEQRAIEEAGQKAIFELQSQQWHTLNKTISERNALVITILTLHRALQSWKKNSSLTKDLENHLAKQVREILEVPMTTCSRVTLDLITLEMKNFNNVLFNCSFGSADENLLQSNIGSHNFRNETDAQAYAIALEQITTLTQQVQDLQEQLSRTYVAHQEQEKQTLSELEIFKQETILLKEQHAQVEEERANLISSLELKLSGIQYQFQSLEVSYDSLREEKSVLQASLENESRKLIKSELNKDVLKNDTDCLRSQIHLMEEAQEKNVADLKGQLVIAHQAPDLSIQVEQLSHDLEKDKRLIETLEEQITNHLSAIKRLEQELHMKEVVHATELNRKNDEVTLLKEEFEQHSSHLAASLQRKSTLVIRLEGNVADLSAEIQEAHATLNQTQTRAVEKVQLLESRLEDLLQKAQALESEKENLLNDLSSSSAKHQALNHTISSKLSQTQDELKNAMEARDSISQQLSELHDALENEQESYKQSQSDKQTLQSHVDNINSQIQSMQATIQSGKKEVEDLNQQLSVAHQRLADNQASDLPTQVETFTHSLNEQAELIQSLKEQLEVANSHHQDHLTTIARLEEELRLQETNNRKEFERKEAEVVFVKEGLEKSSTQLSLALDEKSMMIMRLEEELGRIKEAHQRHEEMQGQLENELAESIQERKFFDKEHHLLEIREVKLQDKLNVSELENEELINQLRQSSTEHRVFKEKFLEELSQTKEELKEANESKDLMGQQFDLINERVSLLTQELEQFKSQQGNIDKSSEQNEALLRELQTLKEQLSTATIELESMRSQYLCATNLKQELTMDIEEKDLMINSLKADLATVSKLHNRLSSSTDTTTDRIKDLETRIESKSAEVDDALDRLLDEMQKNKRLTIMLETLKVKLKSKAKPVISLDEPLPGLGENQLRAAASSSAREADGGSTAGTRKRKHESAGQFNRLRTEMVDKDQENPGSTNGRHPIRRKMSSSIKPTVLITESETQEDDLNEEGRNKAGFESHHNNSILQPISVNQPSSVSNTNNQSIESRNSHLDLKSSNQLPLAPSSSIKTNSHLLASIQSLRRKQQQKQQTPNTTILPGSTVAGDPSGKLHHAESRRTSSRLMKNDLE
>g728.t1 length 1002
MPFAAPIFDKEGDSDLSLEIKPTERMAGVNLEEMGRQMIVMQQTITRLTEQQEQGPHICHVDNRNIILKKFIKSPLDIYNEINPKKCILSFDGSNFIQWENHLDCSLRRAFQRKDSFLSDVNNFDRLAFDENESIGILIRNTIDEILIAQIAKMNITLDEFFGIVIQSTATALVGFDKKTFNFQVDQHLNDTNIIPTYSDVTTVIQHQLNKQKSNRSLPNGTLPSDVEMMAAAVCPFQNNPVNQKYTPPQKRIPIANPELSVTKATYYKGKAQDNSLLDRYGHACRFCKTPGHWYADCVEFWKAVVMGKEPMPSQHKEDQPTYFNKKYCHVGRVCRVDLEQGNEGEILLDSGSTANVSGTSKYFTPTHKLPAPVILTLAAPDCVIGIDTIGRIKIPTPTGLIKIDNVMFCNKIKGVILSTGRLAAGKWGIEHVGIKLTIVEPIHKIRFHTRFNNFCWTIITTRHVSEPVVQQFLTCFNPEESKRRWKPFFCNRCAKSKSIDVKAPGVESNIPRNEPLDLXTTQVPTPTVRLSNLRADIGIQLAPVAPYHPQQNGEAERVNRTLGKMAKTMLHESKLPYHLTVAFWHNCIPHTRTEGKTPVEILFDLEFDPKILYPFGARAIVNIPKERRLSKLHEPSKECRFLTYPSAGTGFLFWSPEEKRIIHSMSAFFPDFQALPIKTELEENDSDLICNQVVLKLGEVPTEEIAKEEQMTITKIEKNQEHDLPKSIKSAIQSTAGNEWQEAAEYEINQFEKLGVWEAVKPHPGIKTLGARWVFAIKRNPDNSIHKYRARYVAKGFVQRPGIDCNETYAPTASLNTLRLLLAMSNKMKLPTATFDISSAYLYSPINEEVYVQPPIEIRPDWVGKVMKLRKAMYGTKKAARCWWLHFKKTMEAIDFEMSEIESSLYYLKAQDGFFIIWLHVDNGFVVGSSDQLLQKVKKQMKKNLEVKWEDDVSKIVGIDIKKEEWVIDLISKNFGGENYQKLPEKDSSGTLYTTGSGIGN
>g731.t1 length 391
MYKTHLNKYPKFFRCDNAQEYHSKVLENKLLEFGTKIIFTSPYTPEKNGEEERVNKTLGDMARTVLLSYNLSDEYWLLCYLHNRLPNQLNFESSPIELIFHQKPISISLHPFGSPATVHQPKEKRRKLDRRATKAVFVGIQDDGRSWIFWNLSAKSLLYSDAADFPDSLNYPLVTPCLDQSEKINKLEMKLGEVLTNEICEEQDQQALELICDDIDTPSNIQQALTGPLSQKWREACDAELRQMDDMEVWQVVERPSNKPVISAKWVFAVKRKADNSLENLKARYVVWGFQQKLGVKCFNTFAPTASLLALRLLLAIAMSKKWCIRSFDVSAVYLHSPIEEELYVEPPYQIQPELKGKALQLKRVLYGTRQAANCVKIQVVQELISTCQRA
>g734.t1 length 298
MGYVYDFSTYKIINLQGNIVSTREIQFKEDQFPGSLERILQNNLDPFSSFENSTAAERNPVPEIITQIDHSEEPALAPQDISSKLKTSNILDFDRRGRQININLVESDFAEPKCYYQAINSCESEKWQQAIEKELKNMKDHDVPENSDNEAIEYKARLCVQGFRQIEQKDYYTTFAPTGKLTSLQILISFALDNNFKFHQIDIKRAFRNATLDEDIFLRAPPGVQVKDNQVLKLKKAIGEAEPCVFWRKGTFLYLHVDDIAIFSKNPDEFKNQIKEKFQIKDLGEATFNLFGGHLQKS
>g737.t1 length 4837
MSSPIQDAHPHDSLNPPSISSLATNPTPRSPSPRPSSQNQSDPNQSFQPQPLIDHLTQLLQLILSATPDQILASSIFSSSHSIDRLIRFGTDTSCRAIYLYKTREQNNIPNNNQNLTSINNNNNDQDPTFTFIYSLKFEMEYHSNIVTTLVLIKRLPTLDFSRPLDHQLHLITLFGPASNQFTISATANQDGTIDTSKDNLKTSSITSSQSNPYEELHNLVHLAVAPFFEAYVSSKTKSKNINDNLINPSNNQTSTGPNAIKNSTQPINPTSNSTITGSNSTNTNSNNKSSNNKDDSKMGIPMTKKKFAELELSLLHLQQNVEIPEITLIIHPAISTLIEKARQQRHELDPHQQYNNNNNNNNNTNQEILELLDPNLLKDDKFLNKLQSFNTNQEILELLDPNLLKDDKFLNKLQSLVNTWIKEIQNVTTLNRDVESGTASQEINFWLSMEKALQGVEEQLKSEPITLTLDILKTAKRYHTTVSFLADTGLKEASDNVHKYNLLMKDFPLNELLAATDLEKIQESLIQIFGHINKKLKITPYPIRRALPLAEAISKDLTESLLKVLTNHRLMYMEHESFQKIMASAAIVFQSWEEQIKDFTTIARELTRKRSEKFIPIKINASHVELKKRCEYLKGFRKQHEQLRIMTGRDQGISRLDLVVAPNNRAEFAGTDNNRSRELADLDMEEEVRAAYESVKNVDVLDTSPEGTQIWSTAESAYNERVSRVENQIIARLRARLASARNATEMFRVFSKFNALFVRPKIRGAIQEYQTQLIESVKEDIGRLHDKFRTQYRHSEAYPMSQLRDIPPVAGAIIWAKQIERQLFTYMKRVEDVLGRGWEDYAEGSRLAMDSSNFLKKLDTKPIFDQWVQDWTKRNVTISGPIYEIQRNRSTEIYTLIVAFNADVVVIFKEVRNMSWLGYNVPYQMNSIAKDAKKVYPNAVSLMESIRTYTQTLAKVHDSGISDLLADYRNELCQLISRSLNMRWENFVGSISDLNAPVGSRMNNVNDRESGVGRQSSYVRELANKVSIFQERTDDLLFMYKNLLKFIADLKTCEFSYDVFAGLLKKIQKMIDDLSVAGYVNLHQWTNEIDQKIEAVFLERLENVMKVWNNQFTPKGISPKNLTDAATSPSNEKNVKFNLNNTKSNTVTAAASIIHTDELGNIKKMETDLVITPLVHEIRIKNQVIYLDPPVEFARANWYRQLHHWLGAICKLPRLQSRRYDLGLKLRDEDTGDKTYLSLMEKFSPETLQRPYALIEEKLNEISLYVNKWLQFQSLWDLEADYLYGRLGESLSAWQQTLSEIRKTRSTFDNSENYQDFGVCAINYEQVQAKVNAKYDMWQKDVLVRFGTKLGSAMRETHGAITKARHDLEHYSVETSSTAQAVSFITFVQDLKRKVKKWEPDIEIFGSGEKTLLRQRYQFPTDWLYVDQIEGEWNVFNELLKRKNSAIQDQLGGLQMKIVAEDKVVQSKIEVLLVDWDKEKPISGELKPDVAMNSINTFQTRVQRLQDEYQLVCRAKEALDLEHISNDRLDPVAEEISDLKAVWTALSGIWAQLAELRETTWSSVTPRKLRHSLEMLLTSTREMPSKMRQYQAFEFVQEKIKFHQKSVALVGELKSDALRERHWKILYKNLRLSGHYAPSQMTLGTIWDMDLKKNEGVIREVLAQAVGEVALEEYIKQVKETWEGYVLELVNYQNKTRLIRGWDDLFNKRSEHSSALGQMKLSPYYKTFEEDATIWTDRLNRMSEIFDKWIDVQRQWVYLEGIFSGNADIKHLLPNESNRFNNINTEYLTLMKRVFKSPYVLDVIQIPEVLKTLDKLVDSLGKLQKALGEYLERERASFPRFYFVGDEDLLEILGNSKDILRVVKHLKKMFAGLSTLGFDSNLTQIETMCSREGEEVPFSIPIILKDYPKINDWLTKLESQMQVSLAELLCQAVEELNQFYTQDQTLDQDKFLHWIERYPAQLVVLSIQIIWTQTVDIALRTENSLTSPLQIVLRTLDLLAFVVLGELGAVPRKKCEHLITELVHQRDVIRLLLKNQIDSITSFEWLYHMRFYLDTSISNPIERLSIHMANAVFPYGFEYLGVPDRLVQTPLTDRCYLTLTQALHGRLGGSPFGPAGTGKTESVKALGVQLGRFVLVFCCDETFDFQAMGRIFVGLCQVGAWGCFDEANRLEERILSAVSQQIQSIQHGLKAAALDPNAQVELVGKTLKINPHTGIFITMNPGYAGRSNLPDNLKKLFRSMAMTRPDRELIAQVMLFSQGFRTAETLASKVVPFFSLCDEQLSKQPHYDFGLRALKAVLTSAGFLKRGRLQRVNNSSTNPTDPSDSIVEQEILIQSVTETIVPKLVADDVPLLTSLLSDVFPGITYNPSDLAELVTHIRTVAAEQHLVVGDVWLQKVIQLYQIQNIQHGLMMVGPSATGKTQAWRVLLTALQRFEGREGVSYVIDPKAISKDSLYGTLDPTTREWNDGLFTNILRRIVDNVRGEEAKQHWIIFDGDVDPEWVENLNSVLDDNKLLTLPNGERLNLPSNVRIMFEVESLKYATLATVSRCGMVWFSEDAVKPEMFYENYLKATYEVALDTMGDDIIMDVPTRKLINSGDLSDNLITQRSIIQVLRPYFEPNGLVTQALEFAAGVDHIMEFTVARAVSTLFSLINKTIRNVLDYNTRHSDFPLPTEQVEIYARKRLLIAIVWALTGDSRLETRARMGDFLRDHSDVDMPTFTGLESSLIDFDVQVASGDWVAWKHSVPVIDIDTHQVTSSEVVIPTLDTVRHEEVLYSWLSEHKPLMLCGPPGSGKTMTLFSALRKLPDMDVVGLNFSSATTPELILKTFDQHCEYKKTPNGVVLAPIQIGKWIVVFCDEINLPAADKYGTQKVISFLRQLVEGGGFWRPNDKTWIRLERIQFVGACNPPTDPGRVVLSQRFLRHAPLVMVDYPGEASLKQIYGTFNRAALKVIPNLRGQADPLTSAMVEFYLNSQNRFTSDIQAHYIYSPRELTRWVRGIYQSIKPLETLSLEGLVRIWAHEALRLFSDRLVSEEEKKWTDEQIDAMAVSHFPSLNPIEALARPILFSNWTSKHYISVDRDELREYSKARLRVFYEEELDVPLVLFNDVLDHVLRIDRVFRQVQGHLLLIGVSGSGKTTLSRFVAWMNGLSVFQIKVHNKYTADDFDDDLRNVLRRAGCKAEKICFVMDESNVLDSGFLERMNTLLANAEVPGLFEGDEHASLMTACKEGAQRDGVMLDSPDELYRWFTQQVAKNLHVVFTMNPPENGLASRAATSPALFNRCVLDWFGDWSDQAFYQVGMEFTSTLDLDTSQYVPPPDFPIIYRQLSLPPIHRTAIVNALVAVHVSMYETNRRLARRQGRFNYATPRHYLDFINNYVKLFNEKRDDLEEQQRHLNIGLEKLRDTVIQVEELRQSLAIKRTQLLEKDRESEAKLDQMLTDQADAESKKQASIQIQAALEQQNKDIAERRSVVMADLADAEPAVEEAQAAVSNIKKQHLTEVRSMANPPEAVKLAMESVCTILGHRIDSWKTVQGIIRKDDFIASIVNFDTDRRMTRQLREKMKADFLSRPSFNFDTVNRASKACGPLCKWVIAQVKFSEILDKVGPLRNEVNSLEEQAATTQEKAATMVTMITELESKITKYKPEYATLVGEVEAIKQEMNRVESKVERSITLLASLESEKTRWEAGSATFDTQMGTIAGDVLLSAAFMTYGGFFDQSYRQSMWQGWVDHLNQANLKHKPDLSLVEYLSAADDRLSWQSKSLPADDLCTENAIMLHRFNRYPLIIDPSGQATTFLMNQYQNRKMTVTSFLDEAFVKSLESALRFGTPLLIQDVEHLDPILNAVLNKELRRAGGRVLIRLGNQDIDFSPSFTMFLSTRDPSVEFSPDICSRVTFVNFTMTQSSLQSQSLNQVLRAERPDTDKKRTDLIRLQGEFNLRLHHLEKSLLQALSESTGNILDDDKVIGTLEILKREAAEVAKKVEETDIVMQEVDQVTAEYLPLAQASSSIFFVLERLNILNHFYQFALRFFLDIFEFVLLHNPNLSNVQDPKERLAVLLNDIFVITFKRTSRSLLHRDHLMFAMLLAQVQVRGSNEEIEEDEYSFLLEGATDHASRYPPVHFPFLSAEQHVQLQIFQKLPCFKDVISHMSSNPEPWAEFVASTCPENHIPNVWPAVSSTIVSIRRLLLLKCLRPDRMLVAISIFVSKVFKTDILAESSYDFESVVTTEITSSTPVCLCSVPGYDASYRVENLVATTKARCVSIAMGSQEGYTLADQAIATAIRTGSWVLLKNVHLASSWLSQLEKRLQALSPPPKGFRLFLTMETNPSIPVNILRQSMVIMNEPPPGIRANLVDSLKSISAARVATGPNEKARLYFLLAWFHAVVQERLRYCPLGWSKIYEFNDSDLEAAMSMIDSWMAVTAKGKANIDPARIPWSALRVLIKQAVYGGRVDSDWDQKLLDSFVDTLFNPSSFEVGYHLVDPISNQDELVIAEGARLEHFVSWAQALPEREPPHWLSLPPNAESLISTAQGSELLSRLLKMRRTDEDESVGSALSQAKTSVVSGQPAWMRQLETTVNEFLKSLNNNLPNLDAMRNDPKDPLFRFFDREVNLGQKLLGIIRKDLIDLIGVCNGEIKQTNHLRNLIGEMTKAIIPAHWKRYKVNPNMSLTQWFSNFIGRIQQLNRIVQSNNFTESIYLGLLFFPDGFLTATRQFVSHRTKISLEELKLKLYLDCGDESLSEMEMNGFKLEGLMIQGGCLKDSILELNEGNDYQVNRAILKWTTKPISIEDQQQEITVDHGSNALVELPVYLDSSRTHFLFSALIPSVHLSGLLSRRGICIIASS
>g738.t1 length 791
MMTVIRMIKKLPKLPKKASHYYPVQEFLVKLISMINGSFLSETPTETSAPSKAPASTSKKPKTEPGPSTAAPAKARWFPGKQRTGPTAPGSKSIPEGQENCLAGLTFVFTGELESMSREDAMVLCKRYGGRVTTIPSSKTSYVVVGSDAGPKKLELIKKHKLSSINEDKFLELIATKPTGQLDAKALKQQEAEVKKVIEVAKALGPPKGSLSDKQELWTVKYAPKTLADLCGNQTQIDKLKSWLRDXRSQFKKPGKDGLGMYRCVVLSGPPGVGKTSAAHLVAQSEGFEVIELNASDTRSKKLLEVGFKDVVGNNSIAGYLQDAKERSDKLVLIMDEVDGMSAGDRGGVGALNALIKKSQIPIIAIANDMSIPKMKPLKATAYSLVFRRPVATAIRSRIMSIAFKEGMKVPVNAIDQLVAGSQSDIRQIINMLSTWKLGSHQDGPSKTMNFDQARQLTCENEKDSIVSPWAIMSKLFAPQTWSQMSSLSFIDKCNLYFQDHDLLPLFVQDGYIKHDLVKARSFVGRERASKNMELLSLAADSIADGDLVDRMIHGPQQHWSLMPLHGVFSVVKPAFYCHGPSTSGDFGGGFSFPSWFGKNSTQGKLNRLLGEIHGRMRMKISGDKRETLMTYLPTLYPRLINPLFQHGGVDAIDQIIELMDDYYLTKEEWDNLVEVMAIGQSAEESLKQIPSTTKSAFTRKYNKMSHPIPFQKEVLGGAAVSKKLKADVIPDVDELAEIDLEEDDDEKDVNNSSDAEPIGKDNKLIKAKKTSTSKSNQKSSKPLPKNKSKK
>g739.t1 length 354
MDTEKDRSSIDLDSIPVIEEEDCDEDLEFPSSDALTWLVKIPKFLSERWAQQAQAGGSRTRLGSMKVFHPEGTGSRMIEITLEDAPGLPAIPNKYKLDIRNPATTNLYVFDELSKPEPVPSSMKPESNPTSTTSANKFEKPHRVRPKVARRPRLSGTIAHECQVTPVLDKNYRAVMRARQQKASQPKRTIQRVDQDIGTLNRMASGMTTHAQARKFAEFTKSVSKPKGTEKYSRMPRTELMDALFAGFLRYQYWGMKALRDQTKQPEAYLKEVLSDIATLVKAGPYNGHWVLKPEYAELNRSNAAAKMAEADAAERAGPSKMDEDDDEDFGGDTDDDDDDDDDDDEDLDMEEIC
>g740.t1 length 472
MTTAQIEATQSSSPQVIFDESDVERQLEWHQNRAQSRLEEHQRRMVSDLLRFHRSDRYEFSTIRVFGANYTRPDFFSELFEPLLGDGKKRNLMDILKSSDQIYDRLAKLGIFSHLEVSLNSKPGDRDAIEALVKVVERGRFFLKTSTDVGNGEGALSGLARARNFLGRAEVFEASVGLGSKTRASCQLRVEAPIWAARARCELAANACERDLGGFASCSEKIKGATAKLKTETGYGAHELSYELSSRTIGNLLPNVSKTIQDVADAGPNLKSAVALSWIRDTRDQAVFPTKGSLLKLIQEYAGLGGQANYFKTTFQSAISRPILNSQTIVSLGFQCGFALPTLEKEIPFNDRFQLGGPTNIRMFQMNSLGPKDRNDYLGGEKYWAGGLSVLAPIPRKSQWPLKLHGFINGGRLFNKWEHLKSPHPSVGVGIGLVGSIQDVRVEANIGMPLVANDGDGARRGLQVGLGIGFLS
>g741.t1 length 262
MVFRSYAAATEITAVCMSLIGYSHSVICDSTGYNISQQSFKWWNDLYEQTQCVIRDPTTYEARGQAAMLTSEEYEFMIELVCAGPVLFLSEIYKQLYDSNGTLLSIQALHDNLVNYESSFCDRHLWRTFGRSTRGTPAARFIVNQNPERISLLPAISLGGLVALTTTTETFKSLKFEHFLEFDLLPRMHRYPGPNSVLVLDNAAIHRGPRVHHLCIQAGIHLMFLPPYCPKFNPIELGFGVMKSNLRHTQTLNMTFDSRWKI
>g742.t1 length 507
MSTNSVPIMNSTQNHPGGDVSQAGAVVPIMSDFFAFNPATFINHNIASLSQQPSTSFLSEGHTPGSSDEVLPRYSSSPCPTSRVESTSHTRQLTDFPNQSFSHHNPPLSKPNCQPQSQQERCFTNPFSSSSQNINDLESLRGGVSGESAFSEHLKKPSFDLLSFLVSSASDEVNQSLKDYNRLDESLQKDAHSFALDSFASLTQSTNSLESSVNSSVNSSKLTTMLVEKERPESDADNSLSFNSFPNWGCDYARHQNISEENPVHASPPQLSSSSSNSSSQFNSPSLSSSPSLNIRSSPSYSPFFHSIELNNPEQNPSVFENLNNTIHPEVSNYYQQNSLENFLNNGNKYNKSLESFTNSHLSQFDKFYLLQQQSKQQHALDQLQLNQSWAHSQLEKLPFLDKIQPSHLPLYSQKPIFICPTCGKGHTRQSNLLAHLRDTHSDVKKVFCDVPGCTKSYKRISECRRHKKDFHGIPLPSEVNGKLRKPRSTLSSIRPSRFKNIPQMWK
>g743.t1 length 98
MAASRSQSSRLVDVDDKGEDWTNSEDFLENGSGTSVRSLFGFPMNKLEIFPASDLSDSGKQLVTRLRVAIAVALLLKPDSKIVGGETAIRIASSTKLA
>g744.t1 length 240
MNSFILLYLFLINAIVSLVSAEAFSLKIISPSSNSSLQFGALVNITVEIPEDLNGTFLGLMNTTQKPSSEKTRQLSGGFQIPSKESFHSKSTSYILVAWYYTFSGASHSNVSTLASVPITLIDRYNSTSEKHSANTTSNHSTAGVDAEIIELTKDKLNASLHAKGHNTGDTIPDIPGSEGSVANNSYSAITNTLSTPASVTNLTAEQNRAKPPVNSGDNGIGISVVLCAITALSIYSATF
>g745.t1 length 1295
MYQNSVAATVEEFIHYLEEQEITSLSERFNFQEELLTRISESINSEIIEEKLPIVTSNREHFLSVLQEEMILQKNTIVRELKKEIAENSFEKHMKDLQEFKTSITESMKQFNKEVILNIKMIKNDIRSLKVELTNPEKNNKLEEGGLWVSREILLVRLPRLFEGVALDWFVNKREIVGSKNWDYWKESIKTQFGTRIWRKKITKLFDNDFFDPTKDKSHSWCLTQKKRLDCVYPDLKPSEINERILGQCRGSLEHNIRCRLELDSDLTELTGVMEEVVEMTVISRKFAPKKETDQKIDNKDTTKDKVTLPKKDPECYNCNEKDHHEIDVINGDLGDTDSINNIQGESNLPQSWDFKQKIKHVSDAKILYLKPKEGMSYTLGQTNFSKVLLKDKPVLVLSDNGAFCSCVGIKFLSLIKPDWKEHLLPSPKAKFSSFNLSMQPIGIIILPLIFPHSKRALRLHIGFVVMKDSMSDYLIIGNDSLLIYGIDIIQNKFENEYFKQAAIDQSLETPQVEDLLNLCYLKSSAFFTLYSPIGNVVGHDMEITLNVKAPYPPLFRRPPYPSSPKSRAALEDHIKELIDLEVIRKVGHNEPVEITTPLLIAWHNEKSRMVGDFRALNNYIDHSLHNLSNARYITTMDILEGFHQIPIKPESRKFLRIICHMGIYEYLRMPFGIKNSPSHFQRMMDTVFGNFIRQGWMMVYIDDILIYSDEWEEHLSKIELVLTTILSAGLKISIKKCNFGYGELKALGRIVSGLTLAIDHNKVAAVMDKPMPQNKTEMQSFLGFCSHYRQHLENFALISKSLYELCGNDNLFEMTHDRVKDYETIKVMMTTTPVLSQPDYDKNFKLYIDACLDGLGAALHQEFIIKDVPQEKPILFISRKIKETEKRYGASQMECLALIWALEKLHYYLEGTTFEVVTDCNAVRILMNMKTPNRHMLRWQIAIQQYRGSMTIFHRAGKKHQNADYLSRNALPNNNTNPAWEEEEHDVFPILGIHVCDLEDSFFSLVKDRYNKDTNLTTLVDLLQTTQPKRELLLELKVKHGGKIGNVHDYVESCDVFQKSNKQTDDTAMEVALLFWNRVMADVGIPKIIISDRDPKFTSEFWMNLHNMLGTKLAFSTAYHPQTDGLAERMIQTLEDMIRRFCAYGIEFKNHDGYTHDWVSLFPALEIAYNSSKHSTTKEAPYIVERGWIPTLPKETINRPFVIKKLHGKNAVGVILSEELSRNHPVFPVSLVKHYEARVDTTNEDPQPVDPGHIPIIEPEAQEKWKVQKILKQKKERIKGKDTRLYLVRYNVRL
>g746.t1 length 588
MASKRKNNNNKKRRQKTNINTPNLTPDASPSKVITPHSPSTTSTPEDHSISSPIKSSHEDHSSDVKINSKPLIKPSHQDHSSDVKINSKPLIKQTQNESAQPILPESVHKNRIGPIPPSQRSITPPGPNQNHHQASDESSLPIKSPRKPQTGKQAPAVHHVKDNKNGEPTENSANSKTCDLLNKPNSNHHSADRSSQRSTDRVLKEIPNGSYKQPRSHHDQSNLTPVKSSEDLNKSANHPSNSFKKPTKHVKFTKNLKNDQSPNTKNQENDTNEQSHSIEFSREADKKTISKNMQNSIRRELSGAADQFDFDAQQRQHAGPGGGMVKKPRHDQNYSPQSLGSDSKAGEPDPISSYSSSSETRDEPSYPNKLNKGFQHAQRCQVALTHTKHVDQPNEVAPDLLQIYLSYFDQNQDGLLDPLDTWRAFRRLRFGLIIATLATITLHAMMIPFIGLSQSGIMLDNLGIYYLPIGRYLFELIRKLVDIITVTLSRSFCLDRKDHHYPDKISPSTLWKETQNHAGPHHLNDDSICIFLPISSGFDNSDPIGWLRLIFGWIIAVAVTRPSDLTVKYDLINGVYNGEILFLVAQD
>g747.t1 length 415
MVSASISTATHLLSYLAGDPAPLLIXPVPPNWDKLDISELTADIKEKVNQLSPPTSPSSINDFEAKIVVHLTAHCDSTMANQMLYDLGTAYLEWGKKHGEIFDSAKAQYMVFTSSRSDKSPFLFDSQTLMARSHVKLLGLIFDKKLNFVKQVAEIKKKAEATLAQFHIIGKTSWGIKEAERGLLVTAVLTACILYGVSIWYTQLNYTKITNLLNVLNNSAARFSLGTVKTTPVSYLLKYQPFQHIQEAGKTQIISFFIRKLSRGPFQNPIQANIMKQEMEKIVKLKIKQMKLYSEYFPPXGLGAAACTLDGSQSKQASLGLASLASNFECELMGIKLGLELALDLVKEGLSEIAILSDSRAAIQRLVDPLEAKPGQYLVFQIIDFVLSYPLEAKPGQYLVFQIIDFVLSYLPNAK
>g749.t1 length 578
MTQQVYLSRHANQVFITPTPRNLELNQDSEGDVIIRKLQLDHLQSNFKRIKYDYHSKHPHQPHSVAHQQQSLINRLNQLPHHSSIALTLQEFHTLNQINQYHTAPPLDPIFQIIQLKQDKKDESELSNQSNISSEPIVQVIDVPNNSQYLPDIQKNPATDHHTLNSNQDSSIVNNHSALPQSNSSSSPIHSNSNSPSPIPLSSATIFQKNEILDWYYSNGKNQTQTAKHFQPIYPELRIKQPLISSWLKHEQSIRATRNHVNQNVKRVRSIQYPKIDDLLGDWVQKTLDKHLIITDNLLREKWREFARLENIPSQDWLHLSHGWLTSFKVRKGLKEARRRDRRNSSCSYKKPMIVPPTTEIKKDIDSSTPNLISNQHLITHSSPDNCKIDHNQITSQIISSTDLQVSTNFTQSECPPDSGQSSLNPSGDQTHSVAAQIALPSHPTMTADLSRNQQSPSNRTYTTRITHPMKTVDLNAKQNKMTQSASHEKNSPASTRAYEALKSIEVLLNYLPTTITITSNETQKTIHLINSLNDYKNQLVDKINFNNVHINNNSDSSIATSNTSATTTTTTSSPSIL
>g750.t1 length 496
MDDNYVYEESIKSQVLPYLQSLRTPVESEEYLKSLIGQGPKQSDFIERFCNFNFRKKVEVTRNLRNESAFPSLPSASKISQSYINNSSINTNFSNKNNRVKVKQTQNLAKKDSDVQNKQTIDPIVYKNFGNPDNVYIKPRDSTNSSSSNKKKNLNSNKYESVTPEPKPEPTKNIQLTPQEITLKTEPKSDLPPDIDIPISEISPSILKEILEVKLILESFESPDTIPNGTAQCFCEARTHSQPSSRLPKQCVNCGLIFCRMKPALSPCPSCHESSRLSKNLDLKENIRSELIMKRNSLIQTEIAKYKNRLSLEQQKEALAREAERDYPTLPTKPSTSKNKPTRNATSSASTYSNQIDSSNSIQNRIKLGYERLAKEFEAPDNSQSTTTRGSKTKSHTVVRLHPNGKTKIITTTQIKSKDKQQQREEEIKFDQIFNPDFLENSCISGSVDPPFIDQFDDLFRNLSHHLDLHEGPILFVDKKYIPVVPSYVTNDVYQV
>g752.t1 length 432
MINLVTDNGTEFKNNDLSSFYSANGINHLTTAPYHPENNPLAERGNRTTVSKARCLLWDSGLPLSYWAEAVNTSVYLENLTPCKSINFSSPFEKWHDKLPSLAHLHPFGCEVVYSLNRSGGKFWSRGATGIFLGYGAGHRTYRILDQNTGNIITTHHAKFNSHIFPYLIMPSNCQVLTPEDYSTLFDDHIASEYVDIEDTAEPSNSERTANTLSERNSDEQIADVLIPGNTNKDSQGDQESERLYNSSHESYQSIQNEPSETVESDFSTPPTSKYYTWTTSDDQPSKEITWDILPSNIIADSRRSKHHANFASGLTSDPKTYHEAMNSQDTDLWKKAINVELDNMSRLGVWTPVESCPKPSIPLSTTLVFHQKTDQDGNLTKYKARLCVRGFKNREGLDYTDVFSPTGCLTSLQILLTILCRLQLEVHQMDV
>g753.t1 length 384
MPPAISDSVKEEKNIITVPKLTRENYTMLKKKMEMYLRYKKLGKLIENPPPDHPSDKEQEKLDEAAVIIASNMKDNLFNIMVTDSINLSTKAKIKKCLQNSVKEEKNIITVPKLTRENYTMLKKKMEMYLRYKKLGKLIENPPPDHPSDKEQEKLDEAAVIIASNMKDNLFNIMVTENNKYNPYLIWNKIKTELAGYTVLTLCRIWKIWSNIYFDRDLGEFISKIESCLNEIDTIGFEMPQMIISCFLITRVTEKRPNLMDNLLMDDKTLATPDILFVKLKDMARSENLRSIMSNNLIQSGSVLFIPNQCNQRNPKRPPPACNNGQHNPSATHSVERCWAIHPNMGCTNGRHDNESGHSVERCWEVHPELRPNQNNQKINHQLI
>g758.t1 length 1041
MAQPTGSMKNSSSAKPPPPKPKPGKLSQQHKSPPRKIRKPIFDELEEQMYSESMYEDDEGKHIFLSRGCLLGEGGFARVYAMKNEITNTMGALKVVNKDQLKSSKNKSKLYAEIKLHRSMDHPHIVKFNSCFEDYQNVYLQMELCEHGSLLDLLRLRKRYSEPEARLLLYQLISACVYMHSCSVIHRDLKPGNLFFATEDSSLYGQDGKDGSETERGLCVKVGDFGLAALVKHKGDRRKTICGTPNYIAPEILFDQTNGHSFEVDIWSVGVILYALLIGKPPFQTKDVNQIYRNIKANAYSFPSPSPISASATNLISLILNQNPDERPSLGAIVSHPWFSDGPFPFMIPMSALDLCPDFSKLTKFQSDRFRGDYIRKLGLDSALQKEAITLANLSGNQRTLGTVDEVNPPGGDEIDQPLNAITEEDDVEIMSKKMSKVGLKSEAQQALSKGKRALGASANASERPQQKRVISSSSVGITLTDPIKASKERRRVEREAQSAVNPGSPISELLKSARKPLYVSPYSNTRVPADVHGGNNLFQKLVEEKENNRQALIGQAKAQNPSSSRKATTTNEAQEGAENEEERDGLGQTTRAERKAKRHAIPHRIKDENDPGKQKARIASGMLDYVHGPSATQRNSYLDEDREDFGLEEEEEDDDEEEEDDDHHQAQQSPTKRSSTQKSKPLSVKISSTAVKSSETLKSTSAQPGGTRLQNGSVASSTAVARGATTTKPKLAASQNPTLALYNACHQTLMTALGATTPDSLRKLPFYDGKPEDDQSDESQAPGVFIQSWVDYTHKYGTAYAMTDGSSGLYFNDGTTMVMAADRNHFDYIFNRTGMIYQRKNYTLKPKNYPIELERKTYLLEYFEDYMFTTLKRNVKWAYRDLNRTKHLDFVVKYYRMNNAIVFKMSNDLIQINFWDHQKLLLTDNARKITLIEPDLNLKTYYIGELFKEAYELGLFKPSSSNNRAQKKIKGHDEFDQNNDDHECIDDDDSIDEGQDSEWIAQKKKIAFVLSKLEYARSVLKSLVDRGSKDKEQKKNSSHK
>g763.t1 length 446
MKTLLTYTTYSLLHVSLGASMLFAPEVNRVMFSDSKSYPEQAIDPPTLSSPIEPDHAPKGKSGTLWIESRRQVGGPELEKGLISSHDRFTRSFAELGELRHQLFRCASLVERRMKTKQTQAVDSDQIQEPETGSDDIVHEPDSGKEPKNGDQMAHKLNLIKEPEIGSHQITLEINSGNGLRTKNLSTDKINANTQALSGRRTNAILLNAVKYIRSIAREKIFKPDDDAEGLGSLIIGLRCLDKSLECSLQQNFSTAKIEAQKAHESLSMASKCTVDASKHEGIRNLLKSIADKRRTFSKFMYMSPEKLYGEVLKMKKWRMESFNPHASTPPSAMHHMWFNYTPGRIAKIVTNVMRNEREILASLARGGPVVMDTNLLETQNLMAEANELKKACKSQSSYLKQLAASPEYQEELIKLNDAYRRFKGKYPVREMVQPKKQQPFGASSS
>g767.t1 length 344
MELCQCSRCIEFTAADSQGNPFSGKFISSRNQRKHLLSDTQHKFSRLNLEPQVGNAHVLSSAEAREMLMSHHPILKPRFPNSDQCLEPLFRNKLIAPRSLKHFQRRKATLDNQSSHIIVAVPKCEFVTQSLKSWIEWLLSNAGVKASISKSPSSVRSTINQLEDIQHGSAWKSLKWKKQTNQDSLNLVFSLFVDWFNPRGNKISGKMDSMGIISMSCLNFPTNLRIKNHIFLAGITPGPNAPNTTTINHILWPLINKLLILDEGTVIPTHEFPAGRFVQVKLLALTGDILANQKVAGFASHSATQFCSWCDAKLQDSADLKCGCPLNKDQILSISEMLNLIDFN
>g768.t1 length 440
MLQRVPIPKLSDLVRGYHEVTHIPNYRNILFHSLKHISEKSYEFQAGLPHDLEKVEIPIRFRENITLRLLQEVPCLINALEEFADALDPDERHNAPEDLDLFFQALRVKTLQIDKFLTIIYSSVTSLWDLIEHKYCSRVHPNIAIGNKMDQKFGRTRNLVPTEPLDSFRWRKLVDELKVMAIEIEDGFHSVARSIETMVTTADLDVAVESEREGEEGEEAEEPITLVDLIGGLCDEIMPMIERLAQPDFLPCQIRWGHVVGDLRKMINQIYQLIISEITAINRDELFGVCLLTKSRLHTFIPILKLARIFVNKIVKTRCSELLVVSKMSMKHMSAMYYSIEALKETFRRFVECEVWLQPAEKPIWIRTFLSQVIHAFKIPLEVINEHCTTPHNTCASIPCASVDFGTPVELKTAKEWSIMWAGQFDLAMESFVIAFKEKL
>g770.t1 length 1258
MNSVRPNREFKCEVALKLVGRSGSKQCCVHFIRPNRSENDCTSHPPMSPTPRIVVYLYVLQLKRAPRQCPVIATTEEYSPQLPSVTVSNSTCAHGSQSEIEREHGISIAQSQVSGDSERKRLSEGNEKVASGKMKELFGSDEEGKSDSDESNKGQNSKDKIKKVDSTDMDDLFGSDQEGKISGSARGKNHPNKICKENPKDIEHILFGAAALTKKDHSHASSPKKAHSHTSSPKKASNHTSSPKEASNHTSSLKKAQNHISIKGKSGGKLDLDSGSDIKGFNKSTKKAIRPNKARPNRIEKYLKDVPEDLINEHRIPTIRVQSEATVQMPFRENGEESDDQMGLGENRKQHLSIDALKKTLVNARVGVEKVTGLKSMVMNLPKLHRMFTIAEEGLRAYLDSAKDKLEEAVKQGKNDVQLADLTCDEDIDQLLVAHFKKRTNFTKTTAQYLGGNVREKEKKRPLNVSNPDETRGNEERTKKRKKEVQEDNEPIEQEEQMDRADKFTLPLQIPDLVTKLSVPEAQNEISVWTKYAISNSPGHGHIHNHILKACFPLVKELMLWEKKKPRYKMNIKNLVMSDSKCAALLAFVQDDQFLHVLKKCERFPFLLESHLDCSGVCHVFTLGPRLLQLSADDKFYCGKYLDYNLIQAAMNSDAKKRSGSWTALCHLMLRADSDPIYTYGDGAQMINIGFRKIHCCARAASFRLHNTIEFKPTTANEDTLGQVNNASKFLLRKVLALSDSEGSTRNPVTDTLEFFLKKVYHTLLGVFMMVESSLLQATEQNTKGSIKLKQHQMMSVSLNGGGLIPAGKWTEYRKEVMGTTASFFAFGVSSWWSTFNNRRTFNYVDVLVIFRLARLRAKANDPSSSKGVSSYSPPWPNTTQFIMDLLSDAKVDQIGNNWNEATKILCSRITDVKLSQLLLMDIYEEFHNTGLSVSYTGRPAPKVSLKSIDQDLVLNNLLEKIAEFLYDVKQVQPPPAAVKISDENIPNVVSSKGATKNVEPPSASESDSEEENMNSEEKDESSEEEDESSEEEDVSSEEEDVHTKEADVHLEDEDNNKYWKLLQRRFSQVIVTTHDVAADGNCGYRAIAVSMGLHESLWSQVRKEMVEEIENHMESYSKELIGDKINKAQMYKELSQMKKKIGKIESPAGKESWLCLPDFAPIVANTFKRVCIVISKESCYAYIPLRHPPNSRAPIVIGFDTAASHFFSAQLCKNKIGIYPVPKIANLSTKEPTENQKGWAEKLEKNCIYGKKLGFSC
>g771.t1 length 329
MTSTTKPSEKLPSLVFAIPLPKPAQASVKKKSPTFALYTFPRSIYEKPTKDATTGKRSKEKIVKKIERKWQHEVKEGQDVKKGVIKDVGLWKRFKSNMINLFVYFPNPAEIPPWFNLPAELNEKKIDHSFFDLLTTAKDKSKTRSIASGCLLPFTLAIDILLIIPLFIFEINLAFFIMQVKFSDILLIIPLFIFEINLAFFIMQVNGSKKASRFVKAQNKLNEETVTGKDREGAMCEFKPIDATRFGPTIEHLYSICSNLDPVKFPINHSISQPTYEANKDIATGLIQIFTESAPPHVISRHILDEDLIAADLDRSLRKAAKEYIRTLS
>g772.t1 length 634
MNDAEDDIETIQDPSIFTSSTATTPTPVASHVPYRSWVWTYFIIQDNDKLRCTVPIANGKPCNKVLARDKTKSTKTIITSLFKRKHKETQVELNPQTLKRLIANLVASADLPFSFVKNPDFIHLLEVINLIAFLGITAHGMTSNWEIVDILVALPAIHGEHKGENFAVTLYETLQKFEITDTIVAITADNASNNGTLAKKLSELLDANNFFQANNDLLGCMAHVINLAAHDGLDAFGLANLPSEEEITLGGSVMDINNLVDPPDGQGVNLKTIITHIHGLTVYVCGLPQRCEAFQLAMRMLNTNVEPNQTLDTNSPFNFKPPDLPSKSLILDVPTRWNSTFLMVERAIELKEAFNVFCGRSETSKYKLNGIEWEKAKQLMKFLKPLREVTELLCCTTFPTLKFAIPIYISLVKTILQVESIYDAGQLIPPAKRMVAKLKKYMLLALQKPAPVCAMVLDPHINLHYVEKNHHFILDAIQLDVSPSRTLDFFKVQAQFFDQSRANGKHTTKIKTTPKHHSALLDDVFGERQENLDLDSKIHRYLGETNEASGMDILKYWQSRQHLYPLLAAMARCFLALPATSAPSERIFSSCKSIIGTQRYNLDASSIEQLLCLKEWGRKSNLFQQPLDEDTETS
>g773.t1 length 1087
MAYQFGNIPIQYDRTCIEISPAHSHMFLGLQDGTIDCFDLDCGTLSPYRIRNLWLQQEELYRKSGAPRTSSARRIPICTDLKIHPFDLNLILIAHEGGISLYDLRQQLLVRSFELIIPPGAIGGNADPNDPSVFEERHPSVNCICFRPDGLIFAAGYSDGCVAFWSIDDGELPLLVRTIDRDNVFIFDWPEAQNDPIIDGPHSECRCSREPIFKMIWSRIPIARPHNPDAKHKDGGINGGTRLVVLGGLLDSDSIGLRVFHLPEYHSKNKSADGLNMDSRSSLKDSIKIVTHSVYSTDETPDDFLLIPRKSPYFDNAEDAQAILISSTFSHRHDWFDSVQLSSNDNLHLSNRTIHAYAFPPHIVEKPQEYLLPATFDWIGSKSVVISRMFDLTDIAYQSLQSTSHSKTSELRMNYLPFQGGQAQASFHIMAALQENLEKASSLIAEFSQKHRILVTIHADYKIRFWDPNKLPLPIDLKLTPESLDLLVILAHEGCLVYQFYTQPVGSNQEPTNHSTTDINSSSTSLSDTTELNQKGELSSESPQLGQKALDPSFKSDILIDLMKFQHNNLLSGFFPTALIRVTGQGVINSTSISTRTGNQDEILYAIEDIGFLGIAHPNEDWIRIIDLRKFRLLFDDAVRDENKGRGKCKENRIHCISWIVARTESDSTVLPRLLIGFSNGSFISINLIPSDLDSIDNWNALVTPGDLVKSDHHKSDSFANSPLAAFTFDSDGCPLIANLASLRNGLSQSSRSEMVFPDEGLDPSSSSSTSLDSILINVCSHSVSAHININGPELLTKTDPFPETIAHASIISYYSSHALLLIDQKNKCHILSLPKLELIFRSTLPISDSGDENTGRLCIDRSGDVLEHYFLSTTKLTTLLYGRDSIYFPEIQVYNPSILAPDPPKPYDEVSGYSFMTTNLASNLVSWFSPDSQSNSGNSGSRTSGSRITGSELDFLLAGPHRPLARKTGPQPPQGNRKRPTGFMVISKTRNNNAKKAIPDTVRSVSKDNIRSMVIESSSSNSQTQLNQNIEGLNERSERLNLLNERFDDLALSSNQLVVEAKRLAHEQAAKSTFSSALSNVKSLFK
>g774.t1 length 970
MSHSPLNHSLTASAVTEDLSASIDALPPRRGHDFPSARGIPGPIGHQHSRTKSKTDFLDLADSTTRLGTPPEVSSRLEQKRAEHELARAEQKRVFAAQMRALEAQHESEERELLGAAASAPTTPPRSDSEVDHIHLGLSNSHRVNHLHEPGKHGYIGLGKSSFREFANNSKSVPASRRHSGQDSDSLGLDKLSLGIHSSSISPNPSNGLPRTIKTSCATNDGPSVTSFLFDDELETDLHQATFAGKYLQMNTDDDKFPILLSASSAALDLAPLAQTPPRHTSFMRPATTSRGNNWSPFDSPNSFQPLSHSQNSLAEVDNNRLAPRPQVSTPASFHTDPRSSPISERGTSPRLSRVAHINGTSGPRSSMGMTRNSSAIASNNSNSAIHSASQILANGIISASPKQDKKSNSLYPTSPVDHSSSLATGFPNADMNVLRSPLPSGSTSDNGHFGPGSFGMNAGNTLDPNFASYRTGPFRSSNPSTLTFGFDGPDGFETANGSHGPPSGAKARKDPETNRFANIRLEDMQGDMFGLCKDQHGCRFLQKKLEEGDPTHRDMIFSEIYPHFGELMTDAFGNYLSQKLLEYSTDDQRDLLIESISGELVSISLNMHGTRAAQKMIDFLSTQRQVQSLIVALNLNVVTLIKDLNGNHVIQKCLNHLPPEDNQFIYNAVAANCIEVATHRHGCCVLQRCIDHASESQRIQLVTEITYNSLTLVQDPFGNYVVQYVLDLNDSRFIEAIVRQFLGNVCALSMQKFSSNVVEKCIRVSDLSARRALVEELSGRQQLERLLRDSFANYVVQTALDYSEPAQRAQLVDNIRPILPLIRNTPYGKRIQSKIQRENMDPLRNGTTFQAPLMSPSFFLTPTHLAANPSTYASHHIPSLVEASHGSHDLGFLSSAGPSASATLQLMTNHHSLPSPNQLGSPGFASPWPTSPNSRVHMNYGIFLNQRNVPNAQKPIPLRERDFFDHHVM
>g775.t1 length 354
MATTSTGGTKFSDKPPAKIPSDQQAALDKSSSHTIGGNQSVPKQTQAWKSFVSGGFGGICAVLVGQPFDLTKTRLQTAKPGQYSGAMDAVRQTLGKDGIFGLYKGMSSPLAGVTPMFAVSFWVSSFFHHFFFMTTFIRELHEREPNRTSPELSYSEYAIAGGFSALPTTLIAAPIERVKVLLQVDGQSGNSLKYSGSLDCVRQLYREGGVKSLFRGSLATVMRDAPGSAASDPRIRISYFVAYEAAKKALTPAGSDPTKLNLSAICAAGGFAGIAMWSIAIPPDGIKSRLQSAPEGTYSGFIDCAKKTVQSDGPKALFKGFAPAMCRAVPANAATFLGVELALSALNNRIQCSG
>g776.t1 length 395
MQTNNMINFNILVKAILISFCATSIATVEKKLTNEILSTSGSPRACSGSDLSSKENLPLKEPRESVSYPSDSPKDRLESPDQLKPPDHQLDKTTQEDNWEQNYNQWEYLTKDFNELVRSNDKMMKIKNTRLHRLKTPPTDNYMFVLDKFISEISLYFKNKAPQSTLLGRTDYDQKELDSIYKNKDLKFMANDIISKFKEFHQTQIFPYTNSRALKYDRLDEQTAKAYWKCAFNIVDFLFVNEFVSSSSIQNLFQDPAIIRSLIGYAANRIHNMSVENVKNFGTIDKWSYLLTKNPYWSSLHQSFKALGPREEDLINSYFLLELRHKAYASSSWDDESLKKFFNNFDSEWYLAALRSPEILHTDDSQRRVESDTLRLKQILENGVFGKNVNELENI
>g777.t1 length 455
MSSLSAAKQLAGLIVQAVEEIEADTANQTPSGMTTNINSAIMAPEDELEMTPRRRRAIRNLAGATHQLLATLMPAAIYVEEMFCAYFQTTTIEIAVRARIADIIHCIDPFSSKGGVHIDVLAEKAGMDPIKLSHILRFLALRNVFCELTPNHWGNNRMSFPLRTDSPNTQCNFFAQQKEEIAIPAFTKLPDALLVKEGSSDGERSAFQKYFKPDGDFFDFLSKSEGGYRLDRFGRAMVEITQATGGEKAPFKSFEWHKLAPKGTLVDVGGGIGTAAYAISHYLPEWNVVVQDRPEVVKQGKDLYQSRGSTAKLEFEEGDFWKEQPPHRVGMTDVYFLRHILHDWPSDKCVRILTHLRKAAKSTTRLLICETGLETPLVDANSPILSNGGMASSYSYIKNMCMLTLFDGEERSEEEFSKILADSGWILTRCIPLASHLDAFIYEGIPDPSVKFDNP
>g778.t1 length 2150
MNLDFTQLAAETIIDRGEIWLLHWLKNLDRSIDSIEQARCLEITSGSVAIRSSQNHHSNLNYFSSRTKAWKTNSSSSRKDTVHRAERRTLFDVIETLLKEAGTESIKNAPDNKLHRVASLYVVGQLMQAHGLQVMSQVFSTYSLSSTDTLAKEVLKTLRYALADKTFSIIRGSAECLLTLSDRSLNLISSLSDIEAYLAICFKTLEVVDFDTRRSLSKLIASLLASTQVFGSAINPTTQTVTNNKSKKNKDDQENDQDPYPMTMTAEEKGKTLLTPEEMFLLINTQYSKPHISRQAKNGLIDTLATLFTLLGTNWVEQFYPEILHHVIFNIGSSRLAHPNPPPSVLRHDILVSRKLVSILLREVISMRLLSEQGQIIAIREISSSIINKWPPLMPTHQPPHKTALVIALNEISGLLKQVGCATQPIQEVLYNPLIRLLGHPSYSVQISSALCLRTYCLVAPGKLTNTINIVLDLLHKDLSQLGHPGSPSDGNKRAIGHAHGLAGLISLISLRPLYVSFDISTKIMLLAIQLLKDSAAHELHVSLVEIQVAWILVSALMSLGPNFVRIHLTQLLVLWKNALPKPTLKDINHTQHRTDAEWTFLLHLKECTLTSILSFLQHDGEKLVTLDIARRIMIMLSNALSFISEFEKRFPQTDQEPAVFLGSKLGFGNWELLVRRRIFQCFTALSKISISSVESIQLKLLDVSLGLIGDPEKFTGSSVQAAISASTGSFTSVWDSVDGFGFGVTSLLRENECLNNGDQGSDNSLSNGSDSLMSDWLNRDLTEVAVASVLQQPCIESYEHDSLVICTPQSLDRPFSTNNSQPILPAPPATTATIDAALELFALYFPLVNTNQQATLLDRLYKFNHSNKTEKNLGRKMAILVNSVTALLLATKSCFSSGFLGKSKHQLDPAVVNLMKDILKEALVHSDIRLRSAAAQTFGRACALGGNTFMLSQIQHCVTQVVNNADPDSRSGYALAFSQIYTQVGSLSAGTTLKTIVDVLMSLSADPHPSVHFWALRALSEVIHTAGLSYTPFLNSTLGMVVKLYCSEAHEIESGGISYVNLRASLPSYQNFCKILNAMIGVLGPELSNSGKSKSLIKLLNEELNEEVDEGIQVEVLKSIQHFIIFSNIESDIDLPKLIKTLRQHLSSNRRTLKVSSINSIYQLIQKNANLMSKLGGDRLVVELFSILDDDPSIEGVRDSIRSWLRQTADSNPSAWIDLCMRIISRTKIHRPSEAIDEQIGNTHASIFIDEESQGLDLDPTNLDRGNLTNRHDYQKRSLTSSFSNLSRWRTQLYALKCLREIFSTVIKNKKFEHFNVQLARSKGLLSPSSSSSTVNFKQPPLMFFRVSDLIKMAFTASTANIMEIRLEGLNVLSDVIENFKSSNDIDFDESPLLEQHQAPIAAAITPAFSNDSFPEVLASAIQVCAVFVGSGVVQEIDKMGRILKLLTSALESCKESEITSLGEMKDFSTTASIMIKTAVYAAWAEFQVISFHQAYLSQVIKPHLTLLCPLWVSSLREYARLKSDQDSSSNVSSTTSDESLLGGREGLYREISLPYYEESWLKMMKATASLIKSKNNIMLHALDGAEHSTEIAPMELDSNLPVRSEPVANFYILLGLVFESITSNSSIGTEDPTSKTSQIMQSSLYSLEALLQIEIIGTKFFDFLNNENENNENKDFCLIDEICGLSCRLINTESTRIQLLVLRSIRQLFLTCLSCLPSKILPHSQADLQIHQFLSVLIQILINSNPGMSSMANSKARKNPRDYAALVIATFTSCADLADRFTSSTREHIYAFLLGLYSESLKDDSHLTSNSSPVDLVGPTLPALKLIIERGFTIPEDVDVDETEGKIKSCLTRVLNQFILEILENLSNNLKKFDNDSIEEEERKKVIINVSNNIRNNLLVCALVFTTTPTVVPINRFALVQYCSILSKLFFQDSTELRGTALHCSKSLLLNSKQARSSNSIFQISLPELLWAYFKLIYQVSCQFILEKANNENEAKGKDEAKEKESTTVEPIHLSFLVEILKILSGIINLLSGDKRPQGLAMILPIYFKLIESEEQAVSSSNIGVTQVLHLASIDSISFKSAMNSLDLQLKNKLEAALRNSFSKQNHLNRNNHFNHLSLTPSTSNSTGNLNNNNNNKTSPSIELKSFG
>g780.t1 length 1182
MHAESTERNKLSSARKXDIIELWKNYDSDHLDTVKIIDNVVENLNEIKEGINSYETYLKKENFLKQEHFNTFVENFYKIMGTEQASKEASSSHKLFKSNEQSIHKRLDEIEKTLKIHKPEKSTFSDVMEQLKLHEGLINSLNQLNLDKPMQDLIGHKDVKLPHKLKTNEIDLDNFSNVKQENSFVKNSSVPVLMDLGVQKQILHGLPKISDWATFRGEGEYDHVEFIDWIDTLKIDSNLPDSLINSRLGTLFKGVASEWYRSIRQTSGTQSWDWWKKAICEKFGNPNWRRKVQNAFYKDKFVPGQSSVASWVTKQYKRLKSVEPMIDQETMNFKLLSQMDGEVAYAVKTAMKTITDDVGSLINILQDIVDETSLGRKKIYSNNNKTNSTDISKESDKNKKEKSKKQNEEENIIGSLQQVTSTIELVKGIRNFVSIKCGNKDCKVLLDSGAYKSAVGAKFLSTICPNWKEKLMKQESQLKLSSCNSRLDQQGVVKVKLTFHKFTFMVKFVVGMNVHSNYLILGTEVFDNAKINDSLKPTEKQDFINVLYDCKLAFATADEPFGAIKNHDLKISLTIERPYPPALRKAPYPASPRSREALEEHITSLLKMGILRKVGANENEYPMPKIIESLTKLYNSKYITXLKALGHIVNGLPLGIDQHRVAAVLLKSIPQNVKEVQSFLGFASYYRLHIKDFNLMASSLYKICSPNVVFEMTSERVKSYNDIKNALTTAPLLFHPDSKKPFKLYVDACMEGIGAALHQIQIVEDKPVEGPICFISRQLKDSERKYGASQLECLCLGRNHPQKCRWSVQMEDLERDLPIMAISVHEMSSQFWDLVKKSYELSKDVLLIHEILKSKHQEQSLVEKLENPWKKEFHEGRFILIDDLIYHRYKHICVIILISDEHKNIVLSDCHDNLFSGHMSTERTLERVRNVAWWPGWIDTVTLYCESCERCQKANKATGERFGLLQKIDEPKNRWEIINMDFVTALPPGGKENFNAVLVVVDEFSKRARFLPCYKDNSAMEIALIFWNNIISDVGCPRVIISDRDPKFTSEFWQNLFELLGTKLSFSTAYHPQTDGLAERMIQTLEDMIRRYCAYGLEFKDNGGYTHDWVTFLTALEYAYNSSKHSTTKMSPFELERGWIPYMPKDALLSKSIEIHPTSDCFQQMMIKCELYASRCVDEAVQ
>g782.t1 length 400
MFGAPTPTVGSIFDMMRSPPSAASKSHRESNDHNGKNAADRRLSRQSKSSTSVASFNSSTRYQPSSCSTYSASAPVVSGSAPGIFKRQYVQQAIRLVDDALMEQDKGSCCDQSYAPSLEYLLSAISNETNLRQQIGSVDRQAIVHAKLSTLIHRVEDFSASHDDPDSTFKPTKTTAGWWNGIWGREDSINFRDTKDPLVSMPSELAAQCGCGRKVTVKIPECFLSDVSPARQPQVQNIEHHNIIAAWYGWVLGLIFSAISIINGVLLPSLVSFLIRITVATVVYIEKRYDIVNLILHCFIGMIKLLLQISQDYNLNKQIGDFFSWLISKLVKVALAFAKTDDIKSLDVLIDLTAADHGKTPVSRSLRMPQAHMRHETNNRFARCSSSSSTRLSMKSDSIR
>g784.t1 length 1163
MTIPTTRATAKTTTDTTASSSSSPSIQLHHSTSVRPNRTLTRGKTLTRPERHVKPVPLINPASADSNAFTTSNHLHVQSQSYFSPWPLYVLLITLPFPSFFLKAIGISDPPAQQAWREKIALCSIALVAALFTAFVTVGMNRALCPEVESNTPGLMIPYLNSQSVLGIQGWAFNTSRSSTTIGSLNLNSLSHSHPGLDISSLFDRSNFQFHSSCNDFQNSPFTRSNLCFNPISNTSVCALPSLHHSTLDSLRLENQSVHIGYTWDQVANLDGYFVINGIVLNLRPYLASTQSAQEDLVDQTIRHVLQSNTSSLGKDATRLFSYKTELQSAIPCLTSRFKAGEIDKITPGCFISQLFLYVSLIVILGVVLVRFFMAIFFSWFLSDRLIRPPRNLRRKVISPAVLPEGANISITNKNGAAPWAGNNTKSNQKSPYFQKLTSANTEKSTLLDPNSIGTRIPKKPKPIDSQGLISMAAIGAELFCVCLVTCYSEGAEGIKKTLDSISNADYSDARKLLFVVCDGMITGHGEKVSTPDVCVGLLNADPLFGDPIPMSYKAVAAGPKEHNRAMVYAGHYTQVEGRRTPMIVVVKCGTVEEGQAEKKPGNRGKRDSQMILMNFFSRVTYNDRMSPLDYDLFRKIQGLMGVTPDFFEVVLMVDADTTVMKDSISHLVNCMHHDPLIMGVCGETRISNKRQSWVTTIQVFEYYISHHLAKAFESVFGGVTCLPGCFSMYRLKARRMNDGDWVPILAQPEICREYSQSIVTTLHQKNLLLLGEDRFLTTLMIRTFPARKMMFCPQAKCRTIVPDEFAVLVSQRRRWINSTIHNLMELVKVPNLCGTFCFSMQFVVFMELLGTIVLPIAIALTYSLIIQSIIHPPKNFADAIPLILLAAILGLPALLILATSRKVSYVFWMIIYLIALPVWNFVLPIYAFWHFDDFSWGETRKVEGEGKRQGHDAGTMSQLDSNFIPHRRWEDWERSRLNKIKREERRKRDFAKAFDTKQYHMSTPGGSEYGDMVSVVSSEDDRWGMNIGNYDLVEVSRPPVGLYPVDDASSSIEGTTLNGDELHTMLETGWTDDEFLEPKIPSPSRQLLIPPHHQHQHFHSNLHLNNTNIPSCSSSNLDLPYSSCDPLSSGTSNSNSRSHSPIHERDFTRPIPPLQKYRLEDS
>g785.t1 length 242
MVQIKEENNNSVQIQPPQIQRTGETKKNTIDRLAAELKVANMAKIYAERKLIQLKDQFNQKEKLYEISSQQCDSSWEIIAEYKNKLSAQDIVIKKLKAQAQEYPHSNSSLLKSHQQLSDIIDSIRECFTCPLCYQNLTKGVAVSLRCGHTWATTQTGKLELNSTPNSKIVMGGEEEGKMVQCPECRTNSTSRIRLYMLEEAIRLLDRAERQRQSTILEEQSRRLELESIDLSKPIPPTDYLS
>g786.t1 length 1379
MNQNISPNLNLNSIKVDKNQFNQIKNQIIATKKLSRNLSTNQDSLNNNNNNNNNNQYNSFIHPIHQLGNSISNHPNSNQPDYFSSRNWSLPSLLPIGLDPYTLKNETEKLIQTRIQSRITELESINANLQNNSISLSTSQDQSNQQSSSNQISNLTNQKLRALIEIKSLKLLNHQKQIRDQIINGINQATKLNLIIDRTAIKRPKKLFLRDARLTESIERRQKLDREQKLKQKHLQHIASIQNHSINFKQAHQESNEILTRLGKSILKFHLEAEKEEQRRIERLSKERLKALRADDEEAYLKLIDTAKDTRITHLLRQTDQYLESLSHAVVQQQNDAIHRDGEIDVVDQSNSKSIDETAFGAAPIFDEDKQQQQQQQQENSNNNNKSNQDSGKADYYNVAHAIKEQVTKQSSLLTGGTLKEYQIKGLQWMVSLYNNRLNGILADEMGLGKTIQTISLITWLMENKKQPGPYLVIVPLSTLPNWALEFEKWAPTVKVIVYKGSPNVRKQLQVQIRMGQFEVLLTTYEYIIKDRPALSKIKWIHMIIDEGHRMKNAQSKLSLTLTTHYVSRYRLILTGTPLQNNLPELWALLNFVLPKVFNSVKSFDEWFNTPFANTGGQDKIELNEEEAILVIRRLHKVLRPFLLRRLKKDVESELPDKVERVIKCKMSGLQLKLTTMLKVHKVIWTDVDNASGKGQTGSTGGIMRGLQNMIMQLKKICNHPFTFEEVERTINGPHKPTNDTLWRAAGKFELLDRVLPKLFRTGHRVLMFFQMTAVMDIFQDYCAYRGIKNLRLDGMTKPEERAELLKTFNHPDCGINLFILSTRAGGLGLNLQTADTVIIFDSDWNPHQDLQAQDRAHRIGQKKEVRVLRLITSKSVEEHIMSKAQFKLDMDKKVIQAGRFDHKSSAEEREMFLRELLEDEDNEEEGDNELGDEELNEMLKRSDEEFIIFNQMDKERTLESIEFWKQTPEGQAGKPLPERLMTVEELPDVYSKEIAPAVFTPNPEEEEGEGGGRKARNRNAVHYDDEDLTEVIAKKRGRRAVRMANKFRKRGDEDPQEMETDEGEEDEDFVGAGRSSRGNKLLRANSTSNQSPEPNRKRKRIANSNSANTHLGIDDSVDGEDEHGTRKIMKECYEALMKPISPESGERRINLFLDLVNRKEFLDYYQIIKKPISMKQISRNISSKYKSLKQFKDDVYLMFDNARVYNETESYVYVQADELQDYFDHVFNCLVDENGKPRAEPLPQRPPNPEGSQDSSSASGDEQGNDDQPPNHHEQQQQQLIQQQLLQQQLLQQQQLQQQQLQHQQLQQHQQLQQQNQHLQQHRNPSGYLPQPLVRHIHPNHQIHHGHHLSHDNHIHPNHHQHPHYLLHNQHHHQQPPQ
>g787.t1 length 96
MVSVAYIVTILSALIAISHAKEADDKHSVSRCSNGLDADQLLSRCRTEQPVSCVCKEALAEFLKSDCLSAANKLVEKKLSTASVGGCKLSIISAQG
>g790.t1 length 221
MTDHNPDLAATVDKPDMAIVLKSDGAPTWTNSKFFAEVKKQESKLESNAAIGQLGKYMSYQTLANPHKPSVSCVQPSHSSVWIKPNNHNFTQPTNHVIQWSGIFRSIFVSGSIIGRKTTIWQDEIQIITLKISFLDENLAFQESKILKKLMGACIPGILHVLHAGLAGSCEGATASTFSFPTQPKTLYESVLCTKQIRGLKALTEYHLSARCRQSNMVGMD
>g791.t1 length 575
MNPTTLSIKTISSQTASTSRPKDSQPQYNAINHLHPTSNMTDQNKTIHKTSQSKLSTLIIPQNNPSLNIDSINQTLSSPVLQPPIGALQLDIESDDEEEDDLNQVSIQDHSSHYKQFGDIENEEIIYSGYLLKKGERRKTWKRRWFVLRKTCLVYYKNEKEYRLLRIIPLNDIHTCAEVEVKQYDNTFGIVTPARTYYSDVSYSSARNPASTPTTPSAITITNQPKYPLGLPPTPVSSPNQASINPISIVQHGEPSSSSSAISWASDSFNLYHSSSVRRSDNTATITKATLKRDISLSTHPLNTLHSPVSYHPTNTSFPLNMSSACSSTGNRPQSSERSFRLQQSSIRHHQSVPGVMSSSEEDNEQEERPTPFVRHATSTSKAIDQNHQAPIETCALHQPIQERKVSLPEAGKTIIQGYLMKQGKRKNWRKRYFVLTSQKLVYSRTHMDVGGRNTRQIPIGRLLDAIEHDQIESPATVSTTLTTGGGIGFHHQSTGGGGQSAGSSVGGSQEDHYFKIITSERTYLLNAPTEEDEIRWISAIRCLLESYRANLPRSFDGILDHPIHPNLKNHRSID
>g792.t1 length 117
MAKCRVYQVTPLNWTVWLRRTANHQQDTNALRRLREQQAVALRAWKIQDLEDCSDTVKPFDNNYTDKENECNESKTNHLLSRDDCWLTLDSKEVDCIDKQIKSSLEKWQQEAVEYNW
>g793.t1 length 487
MPRQPLADTPGLPPYGQRSSERRKEQNRLAQRQLRERRQQQEAAQALKLQQQQNEIRRLNRLVTELRNENFNLKNQSAFRRRQSVIPISSLSRSLIMNHVPTSTSISGQSAVNTTSKSLFTRHSIDYSSLQGTRIGTSSDTSHSLREQTALKDAYSEDELGMSYSSDFCEVTARSSMLQPTRLSCENMFSRRSPASHACNPQDRSGRVNCNNEKVPWNKSYDAEDSSPIASSASSRQQLNNSGCLSASRNTTPTAAEAFENSWGTSAQILETSPQRDSTSKDAIGFLTLPSVNLASFWPARPSSPPNNVGSCVDLDRLSDSPCNLSVVPAEFFSASDTFFANNRSQPRKASASAESDTSSSTTNPILPTSDNYSPLSIANGNYVHFSFASQQGLSSYFTRSLSPTAMEGSPEVKIEEKNFSEINSKICLRSPFGESDKLDVNENASFSLPSSWNEPKNFNVETLCPFPTHASSICAIDVNEIWASDY
>g794.t1 length 809
MDVRLVDRYPTSNHPNIVDRRKKWSASGLPSTVDLLKALVKVIRKSHDGDEVWIDYVLSSAIDTVVNQQPKKDNYPKGTFQSTQTVTSIFFNQDTVKQYNTNVSKTSMNFLYNLIVRVLMKAAIKDKKASAMNILTQEAPNEDKTLDAQLTEEYDGDDQCGLEMEDLAFATVLDGHHKFETIATMVCAMVAHTRSRRHNGIQLRNCMWLVACGVSDRVNQYLMYLGLSCWRASALIALDRLSKEAKSNLKNVFKKSYEGLPIGPIICINNFNIEEQVHTHLTGHCTHMFHGTWGYLQLPSPDLLQSLDLSQSTLDVWLQALKKVPTLQIEPKMFMPTRESEDHYALVWKSQIATVLNKYMAKAQDPSNCYSCHPPCIEQISETPPKIHMLKLMDTSKNSAKGIGQVLETIFEQASMTAHEFFSKLILMDGDLATCCNFSSLQSFQNPSKLPENNLNGVWFQLGAAHTLWNIGQAIFKPHFGDPKSSSDTGAWRVLHYLGVPHDKSIPKKKDFSLMLKYMEQVHEATILYGVVMNTESMTVQDFIQDSPPPTLTSVEFNRIIDQFYNQFCTGQACIEASREKSPNRNNILIRFHEFSMVIEAQRAMKAGNIGCQLNIWKMWGVMTQALKGLRNYSIHLPQHKIMLTQIVLPSMAKLFWHSLLFLPSGCANHFLAKDFYLKIQRYWLKYMYNHSGKGTQIDRLKDLFSLNLHVLQEMLHSLCVDSGCALFNQSHKNIIYNKALNVFVQMAKKYNILNNPSVIAKKPPCKVQDFLLCEASAEDNGSNHNNDNDIDDKQVVDAPLTPPAAYEI
>g796.t1 length 823
MTTATQLPLPHFLNLPLPPIPPDSSNFSSKSNSSSNHQPLVFKLNLSPDQFEELLNLDAEIEEGEEGGLRLEFDQSGKGKLHLTPARLLLLNSPRSGPSRTNKPEEIYCHNSISNPSSSRSPLTGLLRIPTSTNVYDLQRVPPSDHSSAVNNTSLVEPIQPNEPNHHNPQPVKNLRPTAELSQREKLAGQRLKEKRLEEDRKKKEKQMVILPDGPAAAPPSKRTRQTKSKAPTKSQSALTIKQQSTAATTNTAHSLSKNQSQAIAPVAQPLPPRRALPGSQTGKHLAHVHNQHLSNPPTPLLKSFSSQSQSQPDPSPLPQPLPIPSPPAAVFKPPSSSRRAKPINPNQPTPPEPKVSPPSESQTTTKFSPNTGLYNISDEGESSHRLPDKTPQATKPPTPPLGSLKHADSSQFSKSSPRLDTHKNGSQILADPAGNSLPYDRTSSVTTHTKRPSSKRAAELATGKLDPSSQTDRSENSVDRDVPNSPPKKHRPEMLTPNPNPAPPPSRPKKSQKRDEPDHRLTQPNLEPSHPTEPPASNSRPHRAEDPPRKPNITVKKVPIPVVTDRNQSSATSQFENTGNPTIARKRNLESENASNVLNKRARQEEGGMGLPPIRKVVRPPTVNGDSASAAHTANGSSKRVKKKKKIKQPIDYTSSEVEEGEEPGELVRSSVRSRPPPLIAAVNSTAACTKETTEAPTLPSSNLVSNPFEPSIDEPSLLKTKNKPIAKPIDKPLALITSNPPPPAKAEENTNNNNSPSYNSSRLLFYKLSKQYEFVCLRLEEYKENKRRIGSFQEVEELLFEAYGLEIELDRIKNRIIRNYS
>g797.t1 length 724
MKRRHPESPNNHTISDRNRPNSPGNTHAAAELIVDLTKPNSQDTPPPSIKRSWVWNHLKESNTPGLVVCQVVGKNGKICGQKLKKDKSSSTKSFHVHLQQIHRLTDPNLSKKTKLKHMDLDKWSKSGTLQPKTQLNNDTLKSVMVYMIADCDLPFAIVERQSFRDLIRLINEDAIPQVNTVNQASIATHLSRMYYHSEKTVMADYISKQISITFTQDAWTAPNCTAFMEVTAHFIDSNFELCDLTLAVPHVEGTHSGEKFAELFFDVVSKYSALDRIHTITADNALVNGKMARELELKIPTFDSSARILGCVAHGGEEISMATSNSDTNSRVNINRLISAPDGADINAQTINKRIHGLCTWPDLHAKKIRCLEIDVATRWNSTYHMFRRALMLQQSCNHFCQKNRQTAHFRLSPAEWDHTRSIMNLLKPLSEATEMLCASKYPTLNNALPVYIVLIKHLHTVRRGLYDQAQLIHPANLMIDKINDYLKNSLTKPTCAMILDPEFKTTFWKNHQEFLLEHYAMSVDDIINIFKEKADQFYTTNSQANNQTIESESNNSPQLSGAPTAKSFFALALYQEAPKSEGIQAEITRYLKEDIETEGVLVLPYSPQLSGAPTAKSFFALALYQEAPKREGIQAEITRYLKEDIETEGVSVLPYWATRQKSMPNLALMARQYLCIPANGASSKRVFSKGRRIVSWQRSALKPKTIEQLLCLKDWFQAFNGPF
>g798.t1 length 206
MAIPHVEGEHSGQHLAEIFYDILQQYMVTSKLHTITANNAPVNRKMGHQLELQMPSFDSTQQLLGCVAHVINLAAKIGIPNLGPVDNQNNKENTDAKAIPDPMNIGFVTDPSDGVYINSKTILKRIHGLCTWVRFSPQRRERFAMAVNFFQPDLYEKGIKCLEINVSTRWNSTLLELWVLVYTLITYTSFHLFLFYMNHLVFINLT
>g799.t1 length 146
MDVKSINSSADSTMSDTKSKRPKPLLTLSYHLPTGVVQGQFVTDQKQFSRGPVSPALIPIHSPIEPPLENDEIQKSNFNKQSHALSPMCLNPITPQAPHLSQDKDGFSPLPLTPIGGEELAHTSVFEAFQTQFLTSRCDNLFEPSY
>g803.t1 length 290
MAKFDTPSITGSVIKVIDDRDHFTANQTLVCLLKPVVDAIGNLEQASTTLADIWKELLDAYKNIMEVDVYTRFEPFKQHCLDVLHAQTEIYHQQIYVIAFFLHPAYRRIAVSKKHSISDIGQMILHLAKSWKFTRQIYVIAFFLHPAYRRIDVSKKHSISDIGQMILHLAKSWKFTRSEASLLQDSINQYYNSIYPFNSKTAKQPWDFWLTVPHTPESESLKKLAIGILEVVPHAAGVEGLFSIMSAIKTKAGNRLSPTTLKTMAQIKLHLPQDDSLLATRKKRKQKGSH
>g804.t1 length 123
MWESASQSQKTSNTDKDIEILAYETEVKDDNWDPQELWAMLMAPVGAHFFQGGAVNPSGDAWMAGVGSFMGEGFTIFSPALWAISKGTKDDGVWEGRISSAVFEMGRVVGVAGGGGGSDAVCG
>g805.t1 length 236
MNAIRDNVKELLGGVSMDKDLVRTAQPLINEAIDDLPAQWLEANLSTKWRDDGAEVDKVDKIITKRLKGDKNTLATIIKASLDDPIGVSKLSDLVTAVYSQMTPHFKDVSGNVINRDRSIKQAAKARLAYLRLMIHCNNLKHEAAKGTSTTPKNFWTQIEEDLATRIGKSQLYNFAFSTLVFKKDQLLWNGKTLASQVSADQAALPTEEEITCKMQEIAGNMGEGEQYPADQQDGE
>g806.t1 length 302
MSSTINRDPYYGYGPISMLSTSIVTALFPPTVSPQEQSHTLSEADKRMPQLVDFIAYALYRTRLSDAIVHSALLLLTRLKQRYPAARGTPSSPHRLFLSSLMLASKMSMDDTYSNKSWVIVGQNIFTLSEVNRMERELFGFLNSNCYVTKDDLKSWCHEWCGYVDSEDVDEVYQPDDASCTVAATMIPSHPDCHSGDSNSPISCSTTTTSSPSPRTPVEGSEGEEEACNPWSSINHVAGRFAPSNTVKPKHHAPRAAASIQHILNSPILISIILLICLWTIDFAITDPSQNCATVELKSKPP
>g807.t1 length 449
MAGVWLHNDADNDGYAQLITRVPGSIGGISPDTSWLLYARNWTQEEEHIVECRSGCHPETRGSGSCLTRGYWNGFHYWVKVLRSSGGMAGVWLHNDADNDGYAQLITRVPGSIGGISPDTSWLLYARNWTQEEENIVECAIQKIKANHEIVEGDRPFLQLKDLINSSPDSILIPYNNCNSKDLIVQSSQSVPSAKSTQSVGKLSLPPAEDNHPGAEMATKHLNPEEEAPVKSPLGNQLVAESLPQLLGLGQIEDILEEDEEFLLADILSNHPEFDANNISFGKDDGVKKFKASDEQQQQPKEIDQPKIHEPEKAQKEMDESNSRKEEERRAAKKIHKKKRKYKEVSSMVSPALAAPLNIQEPSNVTLKPAPPSHNVVAAIPEMAPSALPPTNPSTAPSKAIGPRLKVTLKPPPVVNAKPPPVVKARPPIPPSTPWFSTSQPMLIHLLPL
>g808.t1 length 285
MGRLIVGVAVIMGLVAIFKSRIQEFGIFRTVVNLNNDQCQAIKGLESCEDIFVDQPTNLAYLTCSLLKYRANWVPAMDILNADKLSGRSTDYIAILNLKTHEYRKLSLSNLPNSLLQNGVHLHGLDIFIHANLSDDHLAGAENQSTSQRKATLYFINHRIPTPGSSHPRVADSVIEVDSVVYCSFKNTVACISALRGRYQFANGIAKGPNDVVYLANSINAHLRFLEIQPDNKLKVKREIKVIFGDDGNQVSGMTGVAVWNSRLILTGIASTHVSVCEMQQEGIE
>g809.t1 length 1133
MNQPNVPLDPDLFNPDVVGTSIRITNQNSSQFDLVEEDEDWNSDQNDLYFETEDEESDHPPQSYKTSSKSKLSRSHVPGISGDQQYEDDEDDDDDDNDDEGDSSVEDDESDQDGSNDLHRLIRAMNDRNVNQENTSQGILGENWDRNMEQELNELREAEEALKPGRIVLHLNRKSKMRGEPELSVEVSILLGQANLSFIEKNYEKAIPLFEEIVRIEPMCKMAWNNLGAIYQEMGNFERSSQFRIIAAHLTVKSAELWKELAAESRQHGLLSQAIYCYSEAIKAGKNDVESMWDRSYLLFEIGRPRQALAGYLGILKISPHNPDVLHEVAHLCATADEKEQPIKLFKEALKHYQLVMPSPSEQWLSANGFGLEHILILVRLLMKSRLPSINTQTGANSTVTIEEEEQSHEHYFETLHLIKQATRWLQGRLDPNQPDFLDWNLVEDDREYDPVRRTRQNWESLNDPRYENSLTYPLHDELRAYLGICRLMIADEEEAAFHFDIIKRPAGGHENEDYFMSIGDAYFQCNQWDEALEFYHDLAENDSTNNPILWHKIGRCYRHLGNPEGALECYEASVPHSETDPLDLNAKIQLAELYEQLGRRQKALDMVNELIELRRKARESGLENDSGVGTSHGIMIGTNQTRASHTLANRTTGGGKSLAERRLDEELLTSKYVKTFEKLETISSKLSYSNCSPDDLLFMTEYMQLAHPLIEGFRQTTALFPCALSAKFGGLNPVNKRSENTHEETAQSDVGQEFRGIRFPSWVRIFVYYAFSCTKMNQADEACEVLRHVVRAPTFRQSASMQQVLRLAYAEDYVEVVETIRWLCRILLFHNDPIRLVTALLSQGFQASIVFFNTNIQKWLLRQLHFIDAFLDSKNSLTTIDCVQNDQDDQDDDKEDGSIDLGTTAQSTRSNKNKRGSKKKSTRGSMTVNPKNLLADRDQEDAEDEDDSYWKPSKFKPTKRNPVFTFTFAQILAGTRSFKSAIVYYLRLHEIYPDEPLLNLSLAISYVQRAMQRQSDNRHHQIVQGLAFFDHYRRLRGKEFSQEVEFNLARIYHGLGLISLAVTHYHRVLSLASTLSSTTRSSPTPENFSHKKDNDDEQTDLSNLAAYNLILIYSTSGSPDLAYQISSQYLTV
>g810.t1 length 1125
MKSIINLNLLQLDRYHEQPYLLDPYLERMIQPTTLCLRRWLEYLLNHSTQFEISSNDSIDTLSIYQLSEKLKAISRLLCFIVQVRGYKTIVQFFSHQVSDLSIVISTFGLILPKSNLESSKIVQTFTDPDLWTFRYILLLWLSLICMIPFNLSHFDQLETLQCQKTTTYEYIQKVGWVYLGLAGKERDAAALVLARLMLREDIFPLHLIPFVNKSIQTLQIAEEKDVFLATGIAQSLCILLDRARPAQLLDALPFLHQAVDNTNNLSFISSSITLRKLRTKLEGRVAMITPLNSSSSHEIDDYQIPESIEQTVQNLLECLQDKDTVVRWSGAKYLARIGKRLPKSFSIQICDAILDLFSFKALEEHEGKLDLLSVNDYTWQGACLACAEFLRQRSFPISRLQVLIEWGIRALHFEQRKGVQTIGSGVRDAAAYVFWSFGKAFSSSEIAPFANQLAIQLVLQSLFDREVHIRRAGICSLSIAKKKGIFPNGIEVLQRIDFFTVGLARSAFLRAAPDVARFEEYREPILNHLFSVSICHWDKGIRELASQSICQIVQTTFHKNPSSLLHRFESDLQSIDINKLHGTLLTLGELAKSIHAERSKHDTNEILEQMFRLITHVLKSKFKPSQLEILSVAICQALSYTLPVCPDSCEKFLQSPAWMQLVEFGLKRPNDHLHCSLSSVLYHASTRGVGGKQIEMLSNTLKRGLIVARQASARCLGGFAFSSGPLNSYFEPTFAALATFAEPQPSGPPISIEVVRNSLESLVSIVVNLGAQLESTCTQEQFSKLLPIILNGLKNYTTDQRGDVGSWTENSNSLNQNEFPLQLDQQFLLNSVFCGILRQSLDPIDSVRQLAWETMSKIMSILSTSSLSKTRDTILGSCFESIFHQKNSERCRELDSTFPSSLDFLTKLIDLNLNLKNESPTDGASSSTDIMEITTSLSNSLLEGIIILISGKGNRDSKTAANSFADHVRVIGKSNRMILDEIIQRILTLTRSRPSGSKNFISCCWDTISLLLEVDALDPLDDDDTGAKILYSILRMVTHGLDKSKISLTRLLTGSKIVVNLTRLKSIRIEAVDHLSDFLSHNFARVRALTAETMYNAIQLQDDEVPEAEELLLETNWYVHTSEL
>g811.t1 length 401
MSFQSLSSTPSQDIPFHPPPSPPPLSQDTIPPSQDTTMELDTQITPKATRGRGRGQPSQIRSGRGAPKRLYTSRHATCKTSSPVQDHDDGIASPKGKKKLRWSGPMELMMLDLYADEVARGKRSDSGFQSSSHRYVAEQLRKFFPETQDLLDAAKVKSKLNQSFKKDYDMFAACKNASGFGWDEIACEVKASDEVWDKFLQSHPHARKFQGVPFPEFCKLELIFGSSAASGDASRSIDQRVLQLQECRNTAQNVLDGISYKLDSPDLTPDQPSQSSQQSISPTSYLARAHSKKTPVATAIKHLVGFLQDSHRERVENFRAGNLSSGSGGTHIQQAMVLYQAAHASEASQHEALAAFKIFRNNTNAQIFTSITSKELRDLWLQEQMDEMLSSDWNRSDHSMA
>g814.t1 length 1470
MADHSDPSSAGNGNRGGRKSNSRPHSRNEPRHESFSSNRKPSNQSNGPNKKSASDDLIERESPHSQNAQHRTNIQRGGNAPSGRRNEPSAPPPRRASDAGPTSNSDSTLGASLHAPKSRGQPGGQRKLSGDKNAGSKSTLNPNAGGFQPGALSSIMDVDAEVLTTPTPAQTQFGHEMLQRPPTNYPGGFVNDLNEDAGNFVRLPGLNNLRGFAFPGGNTLSNNQLAQQLIQQQQQMHSLNNNFVGPGAIGGFNDLQATVQQQAMQVVQMQAALQAAQSQGPLVGGPRFGNVDILSPLSESLQIQQQLEMLRHQQQALMNRFGDLQTAPPARAQAVHRRGQSAQVGNSSSNGANPFGSMGRFGLDGTGAFTQTGAGQDGLLDLSSSGGANNPKGHGRRHSVQVGSHSSVNNNSQPGFANQSFQFPVSVPNNNFNNYYPSPTGNDLDFGMGNGFSNSNGSGAQSHRRGHSKASSLSNLGGFNMDFGAQASTDLNQAQLQLQQLAQFRAASGHSRVPSFGFQNPMNLGPGQSNVGQGNQQMRKSLFAPYLPQASIPPLLAAAKLVIGVLRVNKRNRSDAYVATDSLDSDIYICGSKDRNRALEGDVVAVELLDVDEVWGTKKEKEEKKRKKEENQAFDPRLQQNNRRDDKKRDDVEVEGQGLTLFEEEEVNDEQRPNYAGHIVAVVERMPGQLFSGTLGLLRPSSAATKEKQEAERRDREGVDLRGGQREEQRPKIVWHRPTDKRVPLIAIPVDQAPVDFLADPSKYSSTLFIAGIKRWPITSLHPFGTLVEELGPIGDIEVETNALLKDCNFTSEEFSENVVKCLPPVPWIIPEREYEIRRDFRSQTVFTIDAASARDLDDALHISKNDDGSFEVGVHIADVTHFVKPGTALDREARKRATSVYLVQRAVPMLPPTLSEHLCSLSPGQDRLTFSVVFKLSPQGRVIDTWFGKSVIHSSVKLTYDWVQEVISDDTSAPGLKVDKEGISVDQIYESLRALGQLSRQMRARRFEEGCLRIDNIRLAVKLDEQGMPEDCSVVVNNEAKKLIEEFMLLANSAVAKKIAAGLPEQSLLRRHEAPIDRRLEGFAKRAQKMGFEMDISSAGALMKSMNRMEQAGKAPHFVLQLLSTKAMVKAKYFCSGVLDIAKWQHYALNIPIYTHFTSPIRRFADIMVHRQLEAVLSNPCDPKFSMDPDSISKCAQLCNVKKHSARLAEEQSQHLFLCVLIADLTDKYGPVIREATVIGVWDEAFDVAVPDFGIEKRVHVDQMPIDNHVHDEHANSLKLYWKSGVDVLSHLSEHSSDAHLHSIRHHADRHARLMEASSQAIQAESALFEDDEDDSQHPLKGGSRRPAELTERDKQSAQRMKSAQMAGPSAELKLKWEEVEKIEAAPGVTHYVQTIRELQTVPVIVTADTTKSPPVLKIFAGNCRTSADAVKCQYYQVSNVSAFSTGPTKLPQEKEMACESLAWLDFPV
>g815.t1 length 510
MAPIKSNANARITITSQLRSIELFTGLFINNEFVEGHGETILSINPTDQSILAAVHSASLEDVDLAVKTARKASSTCWGKNATASERARLMNKLAGIMESRLEDLAILETLDCGKGITWARGDIAESINTFKYFAGLAFSATDGQVLESGDATGISFTRQEPLGVVAQIVPWMLAWKVAPALAAGCAIVFKPAELTPLSTLLFCELVGQAGYPPGAFNCINSLGPVGGLALVRHMDIDKIAFTGSTKVGREIAVEAARSNLKKVGLELGGKSPNISKLCIMIGYSLKAGTLSKILVHSSIYDEFLSVFLKKASSHQVGDPFDPETYCGPQISKAQLVRIESYVQSGISDGAKIVLGGKRIKQVKKFGSENEWIDGGNFFEPTVFVEAKPWMKIVKEEIFGPVAVVMKFEKIEEAISLANDTEYGLAAGIHSQRQEEVIRVGTQLNAGTVWINTYGFCLPSVPFGGFKASGWGRELGKKGLEEYTITKSYQWNYAQKFDWPFDLTGISKLE
>g818.t1 length 898
MLRLAIIILRLIHGKPGLRRKPIFHSQVSDPRSITLNPERMLKSSDQLSVEKISETTTSGNESDMDSNEKRPVRAEFSTFHASTLSTEKEVTDITPAFDMPQGEIKIGKDKPKIGIIPASLPSQATFLTISLIFLLAGLTGSGYYQRAVDSTACHAPSTETTSTAYLLRHPPIGAGNSKESNALLTDMNTLDSSGQPENGDERENCTPQTVSTAMREQLSTTNSMRRRSYIVADKLVSILRPSSNTGVSNCTPKPVALKRLKATYGVGDDFESDMEDYDSLSKLLQFQYPCPGRGQLAQPELDIRDGNRCISSAYSYSNSRRHRPSIFSSIPIASHDMKRHSFCSMKLTQATFMRPDGDWVSDASFQNFLYVSPSSGSTCSVIPEQDSTPEGIDLNHPMSAVSPDFFPHHSFASSIPTIPASYQFGSTLQRSSSHGDNSNSSLAGHYDETNPLSGQEMMIPRSSDSKKYPHVHSTLRGHNKANSQSINELTLGKKIKKLSITNPDIELTQPEIDVETHLQSPTPGPSNSLNPASLHPQARKANSLPRLSNPPPVQHCRELSSGCMFGLEKSGISREKTHHDNDKLAYHRLRQQLVGSDRDLSNENKRLSWLQSSSKLSQRKSWLHSSSLSNILSHSSDNFHNQPDSSSPSSSLSKKKNLTINSRPNRLRKSYRTNHSLNLEKLSRFLPIPDFSLPIHDKYHSSGSRNHQDDKNHDIIQDENLSNDEKIDSRRIDQQWSKKRVKTRRSLNDMWKFFTRSKSSTKLKDQVNDDSSAVGISYAGSTTIRVLSSPSSFSFEDLSVNFVEQVKDGPLGTGTNKPMTDPWAHTQTNPYISSNFLGEARGDCGPVPSHDGHLNWIQTHWKSRINSVGSFVNDNEGVNQPSYPGLKVKLILFPLSN
>g819.t1 length 1527
MEQTNQSELTKEIKRELEEQDCVTNQTPLGQKRLPLEITKLPLNTHIDTSIDQSQDYELEGKQNVECETPKEKAQMIELGQLPEERDESDQLDEGGSGLDEEHDELDVQDTNERGEKDEFKRERERVREQEQELELVLEEEQGIELGQKYMLGLEKEHQLELNLEQELKPKLEQGLKLKLVQEQEKGLEKEHELLLELEPQLDPDMGENGEQNVKKEQQLDPGLDQEQAQGLQKGAELKREGLDLERNLELEHERELEPELEKEEELEKEQKLAREPELEKNTELENEREPENKRELEKDPELENESKLEKEQEIDIEGEHEHHEPDTTQSNTLAHNHYQFHLEPGTHEPSQHPTIPAIYQSTIEESTNAQLVTQSDQTTHIDLSKLSLSTSNSTSSKLTKLTSIPRPLNSSASLSNIRSFKSTQQANPLSIRPNFSSNVTSTLTRPKISPTIPQSNVSTASKSLASSSPHSKPPARSLIKSASSTFLSPMHASPPKTLTKSSASTSIRAAQSCVTKQPKTPTIPSKSSSNLCKMPPSKTASSTASKPTFSRTPSTLSVKKLNSSPNPEHPKTPRSPLKSAQSCLSNKPKTFSTLSTSLSATHSKPAQLSTISTSKPASSTTSKPASSTTSKPSISHTPSTLSIKKLHSSPNPEQSKTTWTPKIPHSLTSNSSTIEQRPKPAPKSSQKLREMLAQVQRNRSQLKNSKNSSDPNLSVDPSKGEDPWCLPPIGKIIETAQRTGKLNASSRMMSKIPNEIYAKLLSRSSIFHPSNRPSATTIEDHDSHCVIDLDFSNQDEDSNSVAWYEIVGLTQLNFSLNELSELDEEFGGFDALAKCDLHCNQITSLPPSFGLLINLTFLDLSANQLDQFPIPIMSLVNLQDLNLSKNRLGRLWPLEWKPTLKSQLATALKPPTLSTKNDLLEGDQSFNSIDQPSIITESSVTQEEFLDQFPSSPTKVKTNSHDQADKHGEIPKTTNRQPFPSLKTLKLSGNKFTRASLLGPDSVQLPINLIYLDLSKNPLGGEPIDISINLGNLKKLQKINLSGCELQDRIFWIDLQGDYDELSEEQDNVYFRELNELDLSHNSIDSLGPLESFFEANFKNDNNDNDYQRLDYQGLPAELVKVIQLQRPSTESRSGSALKVIIEHNYLRQEAKRRRKINAAQLAKTEQGQPAVLQTDVDPTTLRLDKSAAEDESMRCNPEDDKQDANTNIGTSPSPLRDTLQAGVMQANPTEIMFIKHFNPVTFTINLEALQLSDLPDDQEIYDHLVINSNSSISEAKTINLSKNQLTKIPIELIYSLSNTLTTLNLSRNRLTNNNTNCDGNNDNHDSKNESLILNLNRNENLKLNHLTELNLSSNFFTGSPKSIIALIIKSFQCYNLKVLDLSLNRFENLNGLYDLLNLHEINNHSNEEFKFKFEKILFDGNQITQIDDLIKFATQFHLNFSHLFPSSDDGTHAGGNSLNSDLFIDQIGLSDNSIQQLPHILGFLPLKKLDINRNLFRFPNRKVYDCPGGNTKILTWLRDRFSSDS
>g820.t1 length 275
MAQCIMIKCGLDKEWWGEAVKKAAATTNRLPSLHKDKISPIENFFGKKPNLNFFRPFGCKANNYSAYRIVKLEDKAIIEAKHAYFDETAFPTLKALPPSLDEYSHQPFPDFASSAHLPFLKEDDLPNNIETDIENTDEMVAEDPMDQSSSESENGSIGSEQLVTAINPPRRIMVIGPRHPTNIDGEIDPTNILTFSCRSAHLFNTVVVEPRTHAEAITGPESLQWKNTESCEIANMVNHKVWIERPRGDATHSIPSTWAYRKKLGPDNEIIEYKA
>g822.t1 length 294
MEPEMANQDDSSCSVTDLLALRLSSVPFHDIDQSHAIAHQPSVSSIEGHTTDRWVPQVTTISFVGPLEAVSTRQDFFKAKVSLLRDCGSFNQSIFFPLVLLPNTIVVGKLPEHSLAAAGVPLISNWLISGELCVMSGEFTIAAQSIYRLEEAGSNQITSQISFTGYISSLVPADHVTWIWSNLKTSSSSIEEALKIAAEPDAWHSAEVCSQVRVSLADLEWLDVSTEVGAKSPEDPSGWIRGGRELISLKCRPSESREDHSRTIEYATTLPLVGQLIAVDLSDDNQMKTFFVQL
>g823.t1 length 765
MTRATPSDRFDIIKYEDLSVESTWVKLGEGSFGNVYRAQYLGLPVAIKEIIPRSDYNVDKYFARECKIFKEARHPNIVQYLGLCLAPPSCLGLKFVCNLDTQRQAEVLDRTKLSDLTDQNSRILIISEYVPKGNLRSYLQSFTKSNTPQTLTWRLKISFAIDITRAMAYLHERKCLHRDLKLDNCLLTENLRVKLCDFGFARFEAKNPEEIRRLSYCGTDGYMSPEILRGDPFGLSTDVYSLGIIFCELISMKLAGACAEIEHQPGFLERVPPRYSLKSSDMRALLQAQDGGCPKSFIDLSLRCTEADCHIRPTVKEILSALDLIEQRIIHLEQQNFSSSSGCGNAGTIPSVGSLEFAKSNVKMAGKRSFKRMPSFLGQISIPKTTNADLQDLGAEELIKDQPRDEFDFGTDSLLIDPAFHAQLNHLNAGQMLQTFSISTLKLPHVTSVVKNGIPSKFLKHDLPTSASSFPAALPFKSEHTSLGSPSASSDDSIRSEFALPLAPNQQSAVCEFNLSQLGTIPTMNSQNVTMSTTNSSFQIAIKELSQAYDKQQYPAPGYESQFGSKFSIDTSVRAEEKCQTSSQGQQSAESAETKRTFSQETITCTTCCEENQPNDYQCLSDFKNDKAGEIQFPLPESSEIRESISRAHLSSPSIAIDRISISIAPLKSDFEPKSPSKTPSDGRCQPGAILPHRFTIVRSNWLSNLLNLNNHTKETSHERSKSEKLCGGCQKFIGTRKSFLRCDDCGEKVHRKCGDNTSLSPCKR
>g824.t1 length 268
MYLKGATTRLSYTSFVSGFQSGLQTIATHAAIYENSGRDDDAIFHLVNTGMEVISRQVSSDGAHNDFPLYGLSDVNHSEKASEFRMITLGFMPKSMVPKKSGTITLEEALEILESKGNEHHNHDHPINRQEENSIKHDMHHDPTTSHRDESFKYTHPTSRQIDESIKQDIHSQPTTSQEDDKINYRNPAQVAVLDDTTCAICLEGFEAPRKENDWKFEMISGSGNCGHFFHSRCFTKLHEEGHPENGCPSCRTPFKRKIFWWILGHHA
>g825.t1 length 200
MVLPNPLHLAPSNFCAKPQRMPKGLKDHILTALGEGWVNLEGPPPPSQDPIGADDDSKEEGSDLRTAVVSGAGRKRKKKWDSVAAGLPPTRKTAQVRKNWKQQTRVSGNESEEISLCHPKRTKSNGVTKRNRKKCKSTPLSEEPSKSTPSESSESHDSDDIGFDADSDDALGHGDENSDDALGHGDESKNENETRGQVEE
>g830.t1 length 1021
MIQNEISKNQHQIETNLTSPPKSKKSENSINISSSQSTILGLPTSDLQSHEEIENETENELRFEKATLSSSSPLIPSIIPTLSKDKLNNSKNLNTFTSDDLDDLDLEDQWLNQALENKINQTKISNASIKTTKINTATRRSERQIKPVQKFIQDPTSSSSVNTKSSLLNKLNNLTCKNKINEKFSINSILKEYQLRQERQANLNKRKREEFNDFDINQLPEELNTDSIQITPKKNNNNNNNKNNKNKTNLQENQKEINFQFNKNNNNKFNNNLNSICQEEDQVGQGTSSNDNNNNNNNNNLNENDYDRSDLINSPSKLKLLKENMNFLQEINKNKKEKNKSTGGRVHKLIEQDIQTGQLAGFNRGLKFRQVFKKLVFQNQSNYNDNNNNSTINNSDDDDLSLKNNYFNQVGVSSNPNIVNFVQEIIDNLNCSIKYPDFFSIDLVNEIPNELKKEKEIKSNKKNKVKINEEEINNTHQSILKLLFKPIIESKFSIKVVEKVVILIESYIKNILSNLNEFWLRKLQNGLVKLGVLNRLIYFDNNKNNDDDNDIGIDFNSRIERVRAILNLFDVLSRHDQLDERGRRWALTITMRLGIEPYSSFKLRTEITTYITQIMNRIISKSKPNPYHHQNDQNYYNSNLISKENLIKLVQEILKIGLDLITFKNLLEFVKLIPFNFHFKKFLAIGYLDLIVLIPQNYNNNINDNDDDDDDYNKFKKIESFEKLNLVLSKMARWLTRISNRFLDPPPAREIYNSIRYVSKRPYEEEEDDDDDDEDGLEEDKEDLEEEVNDKEHHEEEIENPNEKEIENCNNNKEEEEEEIQNKPIELKKEKKKYINSKKKKQNKKFKEKYRKVFEIYLEEFEINNNQNKNLNLNLNNENQINEIQFKDLIELFQIILFGIWDYLIDFNHRDQVKTSGYNNNNLLNDFKSNFNNNSNLNLSSSGNVWIKLVQQALDSLDSKISTNTLPQFKADRIKLKNSIFRLACCLNFLIQESFLFVKGIDSKGQFKLDKFFSKKKIKLN
>g831.t1 length 784
MWRTGKWTYIDEEETNSESLPPSPPWKLGQVPMETAIFKNGRRMSKRFEKLTQLKTSDNHNNNPNQSSSTTTTTKKLKKNEKKIKQISLNSQQTTKKNEKKNQKKKIIKNQVNHDSLQIQSPIEITSPLEIRSPMIQSDSQGRIDSPLRIDSQLKIDSPVQNEATVELTSSPNLTSLLFSPKTQLPSQSRSTTTDHEPPQSFIDPTESYSVDTPINYSFTHALRPTPASNPPPKKFKPWEALKSIQTDGAEVADDLRLIQEGHLKHQKTLESSAHHKQIQLQRRQLTELSSSLSDLSEEYPSAPPSGSSSIIYSESDLEDECLPEALVRMVKRPSITKTHQNQKEILKWKRRKSALLQHKERKAALRSIVNQQQSSPRNNQDENDSNCFQPPPYIKIKANVYPYRKPEVSEFPPATCNCTDGGCGEKCLNRAMFYLCDPKTCKMGQGCTNQPFNLRKDLIDETSNKLGKGLKVFYTGPIKGWGLKTEIKLKKDTFLIDYRGEIISREVCYKRVLNDYNGCKHFYLMDXNCARFINHSCSPNLRVERFKLSGLEEYQFGIFTLRDIEVGEELSYDYGWRNFSDIAPTSNVRTSIRPKLNNNNNSNNKKKKNETLEQVEYEEGEEEEEEEDRMNNNDKKKTLRKRMKPRNINNTSNSQVVGATAPTVQRCSCLTKGCKGFLGAKKLFFSSSSSSSNTNTNTNINNNNKNDNHHLHHKVIKKKKKPIIDQIQIKSIQNKLSPLRSIINQNLQNNNNNINNNNNNKDLIVVPGTSQISIHSSLKRKRN
>g833.t1 length 542
MNMEVDFDDLLTKQLDPNDPSQTRTQAEHAALLTSFDRATRSRQLAVPTNEVAIRVRLRELGEPMTLFGERPEDRRDRLRYVLSQIAEAKGWELEKEPGAGQDDGADGSNKSDDDDDDDEEFYTEGSEALLVARRSIAEFSLANARKRITRQKQEANLPLSKIMATRKAVYAELKTYTNLGSQVGDERPISMVRFSPNSRLLATASWTGAAKIWNIPSCTPYAEDKESKSIFRGHSDRIGGLAWHPAATISQSTSSVNFITGGADAKVQLWSLDNESPLRTLEGHSGRVCRVAFHPAGRHLASSSFDTTWRLWDVETGDELLTQEGHSREVYSLEFQSDGALLCSGGLDAIGRVWDLRSGKTVMVLDGHVKDILAIDFSPNGHQIATGSNDDNIRIWDIRSLKAIYTIPAHTSAVSDVKFYRAPAQAGFKFPFTIDVEGKEREEKQSAAAYLNGTERIKKEDSEAPVDNEVEVPLSGLYLASCGYDGYVKLWSADDWQLIKAMSSEAGGKVMSVDVARDGRFMASGEWTRTYKLWSAENVSL
>g834.t1 length 1028
MHRLTLNKISSTPRLISNSLGSSSNRLNSRITKSSQNLRFLATAANDQNLRKAPSPVDGFVNSNNSHYMEEMYRMWRKDPSSVHVSWHVYFSGLDKGLPSEIAFRPPPGLVSMPQPAGGAPMLEISGSGGQVEDHMKVQLLVRAYQVRGHHIASLDPLGVSQADLQSDTPPEMDLKHYGFDENTDYEKEFSLGPGILPLFYTKDREKMKLREIIDACKRIYCGHIGLQYTHLPDRKECDWIRERIELPVPWSYTLEEKRMILDRLIWSDSFERFVASKHPNEKRFGLEGGESLIPGMKALIDRSVDAGVKSIVIGMPHRGRLNVLSNVIRKPMEAIFNEFAGSADASEDGGGDVKYHLGANYVRPTPSGKKVALSLVANPSHLEAEDPVVLGKTKALQHFDGEGSTDHALGILLHGDAAFAGQGVVYETMGFHDLPHFGTGGTVHLVINNQIGFTTDPRQGRSTPYPSDIAKSIDAPIFHVNGDDVEAVTFVCQLAADWRATFKKDVVVDIVCYRRHGHNETDQPSFTQPKMYQAIGKQSPTLKIYTDHLIKEGSFTEEEINKHKEWVWSMMEKAYEGSQDYHPTSREWLSSSWDGFPSPKELKENILEARPTGVERKIMKAIGETISGGWPSDFEVHKNLGRILSNRGKAIAEDEPIDWSTAEALAFGSLLLEGNHVRVSGQDVERGTFSQRHAVLHDQKTNAIHVPLSHLKPEGSDPVAPFTICNSSLSEFGALGFELGYSLVDPHLLTMWEAQFGDFANNAQCIIDQFICSGERKWLQRTGLVMSLPHGYDGQGPEHSSARIERFLQLCDDDPFKFPTPEKSQRTHQDCNMQLVYCTTPSNYFHVLRRQIHRDFRKPLVVFFSKSLLRHPLAKSPLSEMEPGTFFKTLLPEPGFDGIVNDDQIRRHIFCSGQVYYTLIQEREKRKIDDIVITRIEQFSPVPYYEIVKALEKYPNSDVMYCQEEPVNGGAYSYLAPRLENAMNQTGSHAGKKVLYAGRPPYASVATGSKKIHQQEIKQFLEQALTI
>g835.t1 length 300
MWPFSNSSLTSEKNQTDPLGCPVKNDGFNQNNTTVNIQQNTHIPQLPTDRVISSIPRYQAEVSTISSNNNQTKSNQDTTQSVCPVNHSTSTKNESNTDEIANQKNWVYPSPSQFYNALKRKNRNPRAEDMYTVVPIHNAVNERVWSQVLEWEANYGKGAFDHWPRSGKSGPMLCSFRGRPNDLSPRAWIKVLSGYQAPFDRHDWEVIRPTEQRMRYVVDFYPGRGADSNSTNHQQGDLKEARVGAVPNLAFYLDVRPALDSWEGLRMRFLHATDQLINTFSSSSSSPSDTTSPQSLEKKP
>g836.t1 length 680
MALNLSQSGLNANDGFRQAMLKTALETIPKLTEDNYSIWRDKMDALLELRGLLALLEEGKNELDHGDNIEIKLLLISRLDSIAHENSVTVENRNSAKLLWKSIKDRFASSQAANQARIFYDFLYVPFKEDGVENFITDIRVSIKKELNAEYVFNHLTQLHNETKAQNKETALQSTKTKGKFRSNRSNQCTEGFHNSKQDQNHPASECWHLHPEVAPDWWKENQSKWKAKSKSKEAAHFYSLLTLWVEHGDSSRRIILDSRALAHIFNDERYFDTLTNCEDQTIKTGKADSSLRIKGKGSEVHESYSHASIQRLKPFIKGTSINEIDSFECKSCLTSKITKSTLPGVSTKAKKIFERIHLDLIGPISPESNQKHKFILTIVDNFSGYLSGIPLHSKDDTAEILINLLQIENKRLGYFPSTVCSDGGGEFVNKRLEVFFQSNQIQTIVSETYHPKHNSRAERANRTICESVRACLSSSKISKRYWSEVLKAVWLALNQIPQRDNCDSPWKLMRGTNLPSSYLQPIGSPVIFLNLRRQKGVKFAPKGSEGKLIGYLPKLHSYRILTPNGGIVQTKHVKFLKWNDDSTTVDKIEFPLDSFNRTGEDTLNKPENVKSPSELTTESGEDTFQDVDENSGLEDNEDVQAQLNPSECTSPVEEGRTLRDRSKILPPLCLRATQGRRLK
>g838.t1 length 151
MAVTAHYVVEDFNLKDLTISVTHVEGEHSGQHLAEMFHKVLQRYSIINQMHTVTADNVSVNGKMGQQLELQITTFDRSQHLLGCVAHVIKLAAKISISKLGPADNQPCDDNATPNPQEMPNLMNIGFVTDPLDEAHIDSKTILKCIHGLCT
>g839.t1 length 806
MSGPILPLNGLTVCYMALPTIVGTFLKHCIPPKDSHLSSRPELAIDEALSVTRSMAQKLSQYPIEDVQRLSNAFQPAPWNVRVIRVSIPASTCSSAAEYLIDAFGPDEIKNFIGGQQWWQLRSNKDGSIEGEWIAMKRHLPRSPSIASKSSPSTLDSHSPQASHPKQRSFFDSLTSRRSKSSSKRNSSNIKPGTTDIRTTSPEPDPGLIHADPTHSNTLDPASIQGLHQDTDQLSTSSDHAIPSDTAHEQPIPSDTYEDDLDQMPCMLYIHGGAYYFGSVNTHRYTIWRYARKMGGRAFAVNYRHAPQYPFPCALADCLAAYLYLIQPPEGAKHRAIDPSKIVIAGDSAGGGLSLALLTLLRDVGLPMPAGGVLISPWVDLTHSFPSVMSNADKDIPSVLWPPPPRQNSSNLKKTPQSESSPQTPPETVISQSGSNLNPNLVQNQNPFKLKLSPELQIRIDESNGTAPIVEFDDGEIAGQNEVLRDEIIYMAHRSAHPDRYPLREDLLNANLQRKAKANNYPPTQVHLQVYVLPLFSFLRPAKYCYRAIGSFCKFVTGPMQDSFPDSSISLLDDSIHRPQRDVPAPVKRMSIAQLPRITPNSVQSLPPDILAELKHTIYHASLPHQRPDFKDGMIRERVALDGKIRPLEDETELEILKILPDELGLVKYSCIKYLPYASKTKQLKNRFMGRHKKIQLQREHQIKRSIKRAKNNLKTLSKSGPSNKETVNVAHQPQGELGDSSVISGFTDEPRQTIAGIPKIRFSWLLSEEESPPPCSVAARHDNVESLKLAKVLQRQHQTKDSATA
>g840.t1 length 331
MRNQLTRKINDSHSRTTEYQNNQKLNHNNITNNLPSVKKRPFEFPFQDILNHSAKKIKTSASSQQNHNPIKLTPLKLIPKQTNSNQNQSHININTNLKPIYKKEKIQQGSKNKNDPTTHQTDHTRTLKSLKPVTPSSLIKPIQSHTISSPLHTLRFPNKPVTKRPEVDLRPPLRAIQNIQSNRPLDSSIILTKSILNNNHQKNSPTVSPPNNKRKNRNNGELFNRAKKIIELDRSSIRIWQSDLEVGASLRGTKTKKLKVIKVLLDKGTQIVDCIEINNNKQDQIENQSPTLKVFLRGDSICKENDEIKLFYPWIEIHQQNLIISNRYIIL
>g841.t1 length 2013
METLPSQYRVKNKRSISSSSSSSTSSSIYSFSSSSPHESSDQIIYSSDPLPHLRLAEFDFQSIIRHGFDQLDEYPDYVDSLSKSHQSYWDQSPYKNIKPSDLIQIPYWNQPPKHRTACAALFLCLRLGFEPPDIVKASPAPTLEAWVNPKVLPKDAALESIAKRLQDQFESLAPTHARVKFKAYADVYAEEFKKTLLGLRKYSKLDRCLVYYNGHGVPKPTSTGEIWVFNKAYTQYIPIRLLDVLTWVGTPVVFIWDCNNAGQILNRLIVASILKDQEEEMSMNQFDPNFIHQTLSPTPNNANHLHLSSYPLPPENSQSPLSPQDSTHQSIPNPPQNSLPKPQQPPSSPPRRFNKNTIQLAACQPDELLPRDPKLPADVFTSCLTSPVEMALRFYVLRNNSPESTWTSTAEFFQDLDKLKKVPGRMEMRRTPLGELTWIFTSIADAIAWNHLDRQTFTKIFRGDLVLAGTFRGFLLAERVMKSYGCTPMSMPRLPATNHSELWQTWDLEVDMCLSQLIDIWKSEAARAEFENNKHNYPPNTLPPQVMTYKPSTFFSQQLTAFEVWLKAVVAENQDENGENDEDVTKARETLQWSCNDWSGVNMNKIDISDFSCSNPAPSKDKHPPVNLNSKSHHSHLPATSNKQNTPHSPLSGATQKEKNPVESDPRPIQYKLPTFIKHFPLNSRKGDDLYPPSPPQLPIVLQVLLSPLHRLRALILLCRLMDLGPWAVHLSLSIGIFQYVLKLLQAPAAELKPVLIFIWARILTVYPEGRQDLMRCVMRPLNRPEMPIEYFIKIIAPHSMELPIVNVVDHKAMCAFILSISCKNSRANAQALFVHGVLEIIMHRIKELAPWQRQWYLILLAHMWEVSDLVKGRAIKLSINTILSDLLTDKVPEVRTAALYAFGTLIGVSTDPKQTEVEDQFWASPKGANDGNQKLGDTESEPVDIKNPNDSPISKPSNLATYQLNKLTSLSSANPSLTQLGYQEQISIEVGSAMACCHCSTDGSPMFRQELVVVLSALVDQHLGHFIVAAFEFVKQQEKELSMSMSDQIRKYREATAKDETLDDDELVDDATQNMMTDRTAKLEKLISKLKADEEVHPKESLRAYLWMEYTSIYIVLLDLSLDPSDQVSKPAQIVVDYIHSRLMDSLLGRWLKLDHLVMNQDDQKFNSAEIEKRLSDDKEQALLRFGNYSHSNLTSSIQSFSPASADRKATIVNHPAAPHRSTSVFTVNNLVPNFVKSSGWKTPFHALSRSPEQSTLLSTDGPTSSTVSSHDLNTSDKDNNGLRKSASFNPIVHLEAAANKPKGTRGQLQPLKPKKFSVHSSSSSSKTQTSKDLDQRIESLLADQSVESIIAKTRASDHTRRQLARSYPLQPPFSSSSNANLKETDKPLDSSATLNNLMSSVSKQPKQQIIKEGQDSMEDDYLYYLGLQNPEKLKFELNKANQLEEQNQGRQKNGDHTRKRILPLLSNYYELSSHIFLKPKMTNSVVDSESESTSGSENNEGRDDAQILQQQTKLNINNNNNKILFSNHPHRNLQQSIVNRSQIPEDIHALIPPQNHQFLNPSSLNHLNLHLLKLNTDQGSLENIKDSWRKQRNLKVILDSPTFKSDPTPNDWSNLVSSFDHSKPINNLIMHPFEDQLIGSDSDGYIKPSRITSLQLINQDSAALLVSGTPDGNLRIFKNYERPGKVELVTAFKGLPNNEPTKNGESGVVTEWQQSTGLLIVGGNSREIKVWNSRRESCIENIKTRSNSCLSSINSEKNLGYILVTGFGDGTIRIFDRRKPSKNSMVKVFRNFHHSWCSNILFQSGNRRDLFSGDSTGKILQWDLRLDLPILSFFTDPSGMPVLDLHDHSPVLASGSMNGTVKLWDLNQEEEEDNYETLSTGSSSIEGRKKLSLLYNFKSLYNQQEQKDELLEQQVLNTSKLNNKKFNYYNNNNHHDLDLSSSYSFDNKKNHHLNPFRFKPITGLSFHPYQLMISIADSNGKLNVYSSASSHSTINTPFNNATTNTPNFNIS
>g842.t1 length 240
MTEFWISKKSYYCKYCDIYIRDDAPSKAQHENGLRHKGNLERYIRDIYKKEERIQKEKKDEANQVSKINKAAEISHQEKDLINQNQKNKLENNEDEIIENQVKKFKKQDWKGNENLQNYSDATSLGLIDSNEEIHVNDLLETEKEIGSKEGRVEEDEMIPHGFIQPIRLDGIKDNSNQIQIKNQDEINLTSTSTSLNEINTDQIDVKPNIDQLDLVSNTTTPSISFKKRKIKNSHPRQKI
>g843.t1 length 237
MLNLILNQLRILKNNNQQIIIYKNEINKNLNYNQIRFKVSSRQTGGGNKLKSGKSNENRSAQTKGYLKKKSNSFGSSGGTDGKSDRYEIIREILYDKDENLTDESRYKKLKLIIPEVEIHETIDRAWKLNQRNQREKFNLILENQYLSINNALEELRITDLNLYLKVIKDKNGSIFRLQNIYQNNKDKTNNNNQININSTGKLFGLFPRQIKIPTESLPNEDKVWDLNWKNPIDPLK
>g844.t1 length 181
MYSDSKTLHRVVFPAILSLALLFSLIEFIITAVLVHNYNDHDYPSNSIRDRLRFLLFTSIWCLLLIPVYIFANLRLPGQVLSSVASNLGFMAVTWIFWLAGAASWTDALGGNLHCGSLFLANQFFDASIPYCHSLRAVQAFAWMTWITLSAALLYISGVAVWAKGKPSGLTGPMREVPAAV
>g845.t1 length 434
MHSASPGDSIHIDVSREQPMENHWSTAPHLQSVNQNKFDHQTLKTALLRFGTHGMLKADGSNFCYWLAELEETANNTFFDRFYYSSPCTNNEYDQLARTIIIQVVETSMQTDLPQCGSAFEVMEMLKNCFNCISHAGQVRKWNELKEIFITCESNPAAVASQLRSSKLAQDFMSRVENELTWNERKPLKFNKHLNLLTTSIMHFGNLPKEEPVPSFSSTRVKTEDVPVKQESVISHKANVYIMASTFKRQCFRCKSTTHLILQCPVQDQQTRSFLPNQPIYAQTQYHAYYPVLAPLVPNYNNQSFCTPSFPSQTQAQSTYKRMDSYCPDYRPCKVEPCGTDALHQPCFNNIDLESEPFPDDNPQPALWDTGATHHLTGDMLALSNVNLLSSPIEIKVATNSNHHFFTAKGDLTFSGPNSTRITIKNVLYVKFLD
>g848.t1 length 340
MDLRAVDLVVLFEFPTLSDGQYVLTIRDVACGYSEIKILKKKSDTTALLIDTILKLERQTGKNLKILCSDKGGKFNNSTLAQILASEGIVAEHFLAYHHYQNGTIERFNCTLQEMGGKKTPDKAIFNVKPNFDRLIPFGSVGFVHVPIEKRHKLDNRAKLGYAVAILPHSKGWMFWLPNSNSFCNSAVCVFKRQTPEIKALSLTFGDFTNEATFLNQETTINRVCNSQLVLDTSSPKNYHEATLSAEKDQWMSAVNNELSNLKQLNVWDVLPVPDGNKLLGAKWVFTKNLKNDGTIGRYKARYFAKGYNQPEGVQFNKTFATTATFVSMRVILAIEEFLD
>g849.t1 length 657
MPMWTMAGWDPGWLNVGLSEDPTLDWPWLTQQITLKVTLRSNLLGMAQVRISDPGIDQAYRRIIASDPYVDYMLLSYVGQTNELKVQGQGTGGLEELEDMWNDGRIQFAFVRVKEPVSGLTKFILIAWVSSQCPSFAMFLSSKLQNLQLDAVWGWCPRIAQRMISPLAKLRYHLQINARCDADVEPSCIMKKVADSSGAKYSIHNEKPVQREMPAPVGTNYKPIGRPDIAAMTSKQKPTPVAPVGTSYTPMRTELADIRAARAAPSAAPVAARAPIAPQANDEDFEPTIKATPPPPVVAPRPTVSRPAAPAKIPQDDEKEQRPGYVGTAYTPVSLGKPGKLGSRLSAFSAPEEVNPPPSTSSIAKKMTWAERQASAKRVAAEEEAKSLAAIQRSTALMEQTPRATSTPVFPPAPPRPPPVSEDDFDTQSLVPEVALPPRPPSQPSILAESIHETSHPVPPLPPPAPPPPPPLPMISHVPSAAVVLKHEADPVKQVAQAEALLQQKMDSLALEPKSTAADPPEKNLRAVVIYDYQQADADEMGLSEGEIIINIEQIDEGWWTGMSADGSRQGLFPSSCVSLITEETQETNEVQGVNSDIGILATAMYDYEAGEDNEITFQEGDEIVEIEYSSEDWWTGTVASSGQRGLFPANYVELKQ
>g850.t1 length 277
MSNQTEKFHFPELTSDNFIDWESKMKAVLKAKGLFQFFTINEKRPREEKGKFIKATDPAIALKLDYAHALIITRLLPSVSGCLKKNGGDECPIQIWENIQERIPQFISAYWDTISEIQALEANLDESSLGHYLLSIIPPLLKEVKNGLISSGPTSTTSITYEVVLDVLDSFAKSNVLAQELITQSVLAPNDSDLDSAQALFTQRCPPGKHLKNSNHSESRCFLLHPELYDKFRKNLNNKLDKAQANLTQSVEHQAQSFLAGAFDNLGIDDEEEVALL
>g851.t1 length 196
MSGSTDDTSEASVPPRSIDKPVSPSIYEPASVSNAQLSSPGSEEPSSPSIEEHASPSVEDTASPSIVELASQDIVASTIEPPSPSIPDSTDSTCNSEEKIFEYSVSAPSHASSLQLFSCKSSIHPKSQDDFQSKSSSTSCPDPHSEDSGSDTTVRKYSISAEKKRGGQIRRSPSLSQIPTSESSNTWAASAPHKTQ
>g852.t1 length 268
MLPPHPPTLHPRPPTLCPSHPILSPRPPTVSLKTPSSPICCPQKRPGGQNEGFQISSQRVKRHQTNRISQAVVLVPTSCSKVSSSRSRRRVPRQHDPNTDSTLNLEKRGPRADSIHQSISASYPNTRYWKDQVVKSFESDHINSTCPTTSPSVDQISKPLVTPRSLSKSKKSSSARPEDEIPESSGPPSTDNPSETLFSPPSSLKSGSTRSESDIDESSQPSCRSPSKHIANSDLDESGVSSPNPSVSISDEISQPETPNSLTERTSI
>g853.t1 length 324
MRLCIVAAVMEPPHVVPPDGGVHITANSTILITFLSPGHNYKAIVWSSLPVALTLLNHIATMGEKDQTTQNQPFDPSLPLVRKVNIVDFIRTNYPHAVITSKLTLANLRAMAKELMDAAIKISSSDLTIQNSEEEPDERPSKPENLNVKKRPAPPTPSKSAKRATILSSPTQGRSLKNSTPSKSYKKVAISPSPGRGRPSTTSLLCPPTPSRISNKSVERISCKEMQSGLSHDRHSKLQTSHAAAKQGCLSRKSLSSKKTSSKLATPASSASGSETSSSASDSSEFNNHQDYNGSSHESSGTLDINVSSDSGTTTYDESSATSK
>g858.t1 length 531
MASSLYKICGPNVAFEMTSERVKSYLDIKSALTSAPLLFHPDSTKPFKIYVDVCMEGIGAALHQIQIVNDKPVEGPICFISRKLKDSERKYGASQLERLCLVWALDKLYYYLHGCQFEVITDCTALKSLLNMKTPNRHMLRWQISFQEWRGSMTIVHREGIIHKNADGLYRWALPYNSSNPAWDPENLERDVPTIAIGVHELSSSFWELLEKSYDQNKNIELQTELKPQHGGPPGGKIFMNTVILVKDVRKQTKPLVKSMVYSKQFRNLKTGYHPQTDGLAERMIQILEDMIRRYFSFGIEYKDNDGYTHDWVSLLPALEFAYDSSAHSTTKIYPFELERGWIPHIPRDALLSRSIELHPTSDHFQKMIMSAEQYASNCVSDQILLSTVNFNNLGGNRKLKDAFVGPCVVKAFHGKNAVEIIPTKGFEQKHHNYPIYLAKKYVTSEKASTFRKNPRPITPPFNEEETGKPHLILKDKIIRKEGKDCRMYLVRFKNQTADKDKWFEPKDIENSDILRRKYRVQKRGQNFSEE
>g859.t1 length 636
MNASPRCLFASQSIVTWLDCLLKKEGIEKLINNWECQLNNSDNLLFDVQHGSNFKSLKWKNHPQSLNIVLSLFIDWFNPRGNKISGKIESTGIIAFTCLNLPPQMRNLISNSCLAGITPGPNSPDPQTINHILQPFVDDLIKLDEGITLATHKHPNGRVAGFASHSATYFCSWCKIQHSEITNLECGPLRQKEPTLLDAQKCCDASSQAERDQLLKQSGVQKRKRVKSTQSIKHARVKSGSGSRLSDSEIDVDSNSDEDDDIQLFGGEDGHFFSQDNIMIFRQSMSSVVLPTSLSRPPANLGNEKHGLLSASQWYTLFAYVVPLVIFKLFTQNCTHIVCARRISESNSIQRFEKSYQLYIQSITKLYGEAKVQTNHHFSLHIPEKMRQWGPLLGFSEFAGEHLIGFLQKINTNQHIDKMNLTMMKSGLALKRLLDKPEYNSIVMEPKPERKTQSCNEIYLQNNTYDLLIQYIARGDEQVIHRDTWPVPKGQCMLSGFATPLPHTDCGDHFVSLLPPHNCILAKNDMKKIVYGFVQQIYAFQYHRGKQRKLILISKILNLYLKRLNVPSNQFRRLLHLNKAIAGERKYDQLMFFDPNNVLGIASHRLLPNKTFNIDEHGIILTPYNHAVFLDISRDA
>g860.t1 length 487
MSQGLEPNSIKKSEAARYEEMITDLASELKSLKSTLNEYKSNGASSQRKVNPQPSSSTIQQKQANKIKQKKQNSLPQVKTIKLPASTPKKMDPAMVKAPSPKRHPQQMQTAKNAIFIHIKILWGLLKQDSVPRAPSITDLQEFYSHFSNTAQINSVAKNGSFRALIPLRGVNCFKAKNGSFRALIPSHFSNTAQINSVAKNGSFRALIPLRGVNCFKGLLTRLGLRQWCPNLDEDSASLYNSSCRIAAITTFQEIAATNTYSYMNINPRMITETNLLIQAYNHFLRDAQVDFLQENKFCKRYIALLSEVGAHSDDKLVEGKGFHVIKTLNYRSKNVGQFMRALDIKMMAASEQDPNQSLRRISRLPREPRMARLGSEKNNPQCQQSDGGDLYEHNDSIDDHNDEKDSEEDNSYYQDEGKESNGEDEDLDVEDDDSDMADHNHNDVENQVNTFMEEGQSNLDFYFDQNNVEYNDYDEDMYDPLNYKWS
>g861.t1 length 266
MDDSQNAMFEGKKVEKSRGLSRAQRPFENFGGSGGRENCGRLDLALSWDAGSGLSIPVAAKSTGAAQYAGCRAKQQKMTYWKPAVSCNTSARRVLQYAAYFRAVIKSGIRHPQSGFGSPSIITERASEITNPMFHHFMRNGGPLSNIALSIITLLFTFIVVEAATRCPTCSKPTTLVHSRKARCEQTGCAWGILRSSQTFCEHCDCFIDLPMHNPCSRDARHPGIPQQILKPNLPRLQEGPSNLPQPAVRASNHEDPDTTLRLGPS
>g862.t1 length 1237
MGSDNEQEGVRGIKPLNDTNYSSWSERMRSHLRQKKLWDVTINEITIPEDASTALRTRDENNRLEAYDTIIKCIGDSAFDSCVNSTTSENPYLLWKTISERYASKSINNKYDIIAISFLAKLNEPLWNVVDSIILNKDVISDPHKTLSKLNEVVSVQESREGLAPAIKEETFSALFTQQKNKGKQCPPPKNPCTNGRHNPLAVHPDWKCFQLSQAERDALFAKLKASNSAEAHHVTSSFGNNSDLPIALLMNTNKVDNNSKKLAVLDSGATHHMMNNIAYFHSLKPFDMKIGTGSNLCEMSATGIGSIKILDAYKKPYQLNNVLFVPELNRSLISLMRLFSENLIMNKMKDNQGHSSHNLLEIDLKILDVPSLPSAYLTNNQIDWHNRLGHPSFNVLKRLIPTAIETDPCNICITCKMVRRPFSSHFRPASQPLETLHLDLVGPFDTRIGKSLKNLISDNGKEFKNYKFTAFCANKGINHQFSPSYTPQNNGVAERANRTIIVKAQCLMRQSGVPRKCWADAINTAVDLSNLLPSRSRNYQIPYELFFNKPSSINNLVPFGCLAIALIPEQLRVRKLAPTGKQCIMIGYTNDYSCFKLLDLESHAVFISRDVKFIEDQFPLVDKRAVQSDNSIIKSDDSTNNSLNKVPQVKTPANLKETIDDKQDEAIVPTSSEDISSNKSSSLDFKISENNILNYNRRGALIQSFLVEELEVDEKLTYNKILDSPQKSLWLKSIEKELSNMESHNVWKVVDRKIDDKPLRCTWVFKIKRNERIDVRSAFLNADLDEYITLIPPKGVITKPNQVLHLKKAMYGLKQAPLAWHKTLSSWLISIGFKRSDAEPCVFWRNGTYLYIHVDDLAIFSEDPSQFKEEICQRFKIKDLGQASLLLGMNVTHSHHSITLSQSHYIATILKRFNCDNLFPLVTPLQPGVHFEKASPEEIAAFNKLNINYRAVVGALNFISITTRPDVTYAVSCLSQFLNEPGIKHWEGCLHTLRYLKGSINMGLTFNKSNNFDGNNLIAHVDSDWGNCLVSRRSVSGYLLKWNDSLISWCSKKQSSVSLSSTESEYKALCDCIKEIMWVKTVINQVFSLSLTNPISVFEDNAGAVLLANSECNHSAFKTKHMDLRYHFVREQIKEGTINVKKLKTDENLAEDNAGAVLLANSECNHSAFKTKHMDLRYHFVREQIKEGTIKVKKLKTDENLADFLTKPINRSILKKTLLSVFPPNLTHESLSKGAC
>g865.t1 length 120
MRVVLITKGVTTFSRYSERSPEPPPTYSQAGMDPLVADPSSVPVEARFPPEEAVEEIPPPFNTLEVDQSSVQEEPVVVEEALAPVVEDHPTTVMVTALPHTSVQYSGSRTTIGSRRTRYG
>g866.t1 length 1487
MQNPFKLRGILDVMNENGNELDPDVNDEIAAYIISKFDAKTHSLLVTTHHEDDAIALWVATKTHFASSQSANRARLDPDVNDKIAAYIISKFDAKTHSLLVTTHNEDDAIALWVATKTHFASSQSANRARVFLDFLHLTFKPEAVDNFITKVKIYQTRLLEVGIELPEDILAYLVLFKFPESLSTMKTQILHNGQTLNVQMVITHLIQHKNELKAMSTATPVEDTPTATTLYQERPRCLNDDAIALWVATKTHFASSQSANRARVFLDFLHLTFKPEAVDNFITKVKIYQTRLLEVGIELPEDILAYLVLFKFPKSLSTMKTQILHNGQTLNVQMVITHLIQHKNELKAMSTATPVEDTPTATTLYQERPRCLNGMHNPEIKRHTKEKCWAKHPELRFFIKNKTLEADLNRVILDSGCSIHMFRSGDIFYPLNTEAKADLNRVILDSGCSIHMFRSGDIFYPLNTEAKGIINTGKPGAILTIEGCGTAHLKLKSSILSLKNSHYVPKANANVSLISLGALLNQGMTLSTSVPKNGPTAFELKSGESKVLCGYIVNNLLVVSTNGGTNDKHNHVANFLSFKLLKEFSCKHCNLSKITPNSFKGTSTSANRPMDRIHLDLIGPLSPISKSGHRFSLTLVDSFTGMIGAFPLKTKHEAIQQIQFIIEQEHKKRGYYPIEVCSNGGGEFNNHLLKDFFTQRNIQQVLSEPHHPQHNGRAERANRTLCESARSVFTQTKIPKNLWHEVIQTCAFSLNQIPQTKGQASPYKLFHGKKLPSNYLQPIGRTLCWLDETTNRKSKFDVKGCDGILIGYIPNLLSYRILTPKGRIISSKNVIFDKQNSPRKWLKELFPDEIEFKTSNESETKTSTASTTKKLQDIDIISVHSDAEPSSFKIKEESESVEEFEDAEDDEDELVQEELLPSPTPSQPDPDPRPLQDQSTKVKPIKYSAFGESAARNYFEAQHRSDSDKWNEAIKQELQTIEDFDVWEEYTGDEIVSNLIDTTWAFRIKTNTHGDPPTYKARLCAKGFNQKYGVDYFETYAPTGKPESLRALLIYAADKSLPILQFDVKGAFLHSPIQEDIYLKVPKGYSKNCNVLKLKKSLYGLKQAPLNWYTYLIEWITRQGYSESLCDPCLYLGNDNTSAIFFHVDDLIVVGNCESFKQNFLAKFKNSSAHPPNTLLGMKVELKNNFFHLSLPNHIQKGLEELNLLDAKPVNTPCTPGIHLEPATDEENDQFNLLNVKYRSAIGRLNHIARLGRPDVIFALSNLSRFQHKPSIKHWQEVKNVWKYLKGTANLPLVLGNRNNESNIISYSDATWADDNTTRVSQSGYICFFHGSPLSWTSRKQRNIVKNSTDAELNSLSDSQDECAWLKQLVSDLWRTKLDPTIFFIDNKGLDDKIKKFGSNPKSKHVDLKTKCLCVEFKLNQIKINLIPREEMLADGLTKDCDQTSLRLLVNSVSGATPFNKSVDTSYLKTNSNFKENPHSEIKLEI
>g869.t1 length 613
MAKKKSAAALSAGRKISSNKLNKQDDSPEKPKPDQKPTLPLETPQSSNIQTQRRKGSLAALLNEETNPKRRYPLQSNCDSPILVTSDHEPTILRSNTPEIVKKAEAQKEAGNIQFKLGKFTEAIKLYSEAIDLNGDNPAYLSNRAAASMALGDYQSALTDMQIVNSSKFLSLGIKPNVKNSIRLVRCLLPLGKVYQARQTLNKLFIEYPNSDEIQKEEFRLKSLEFLLESIQQNRKDQRWSLLLLGLVSLEKELDCGSLKVKDWLIWKVEGLCGQKKWEEAKGLCSDLVRSYSSDPEVLYHRARVMYYQGNLSATVSHCQEAMRFDPDFSSARELLRQAKNIESLKESGNTSFKASDYETAIKKYLEASSIDPTNEAVVITLDSNRAQALLKISKNQEAIQICNKILKIDFQHFKALRTRARAKKAESEFEAAMFDFESASKLAPSSKEKADILHDIHATKIMVSRGKYVDHYKVCPLSFILDENFKTALQFLKFVLGVSKSASDDEIKKAFHKKSLIHHPDKGGNEEKFKELKESYMVLKDSQSRSQFDRVDPHNPEGIFDRRASGFSSRASAEDPFSWDGLYTTAGVPNSNRNSHFGRHSHAHYSHGYQSF
>g870.t1 length 934
MTEHSARTKFLQNPGDYTKTVTKLKKDGSNINEWIDGIDTIGQLVFGVSYFTSKITNLSNLTSSESMPLKVFFILTIDRELKPLISSRRTTAEAFETLKKNFQLSNRVRKIELWDKILFKLTTIDPDTSVSTHLTRISNVFLELERLRCSVPHDAISSIMQCLTPVTYGTSRVQMLQNIGPQIDKIENPTPLDVQSIISSFFSEVARGNSMENPISINALTNRFRNQSINQNGNNSRQSDQFLTRAQQRSPDDNNRAAAQRNIELGNFTIPLEVIRRRGGECRYCRNADHWLQPPEVPGPIANCSDDDGCPKQVSVRSVVSNIKLNLADSNSHMIALGKGSLRTNYGNPGDHLLHDFLYCLTVLGTLLSLGQLIEQGYSPSFSGNNIVLTSNEFKLTAHYPKRSWYLDSIEKNFPTIKSVSITSSNFVNDAYFWHASLVHASEKVVKKFLSIYQPDTNTKNWDSFFCESCKIAKSERRREITPDSIPKDEALDLLVTDVLGPVTNDFFDNKFLLTIRDHASTYICVYAMKNRSEVSDFIVKTIKMFHTHLNKYPKFLCCDNAQECRSKNLEKSLSDFGTKILFSSPYTPEQNGEAERVNKTLGDMSRTMLLAYKLPEEFRSLAYRHPCYIHNRIPNTRNFETTPIESIFNRKPLKISIHPFGSPALVHTPKDRRRKLDRRAKKAIFVGVQDDGRGWMFWDNTLKKLVYSDAATFPNSQPHPIIAPKEKQNESVKQIEYKLGEVPTTEICDEQDKFCEENIKPNIEAPSNIKQALEGPLLQDWKTACESELKQMDTMDVWEIVEKPKNKKQTNHISEKWSIHSFDISAAYLHSPIEEELYIEPPTDILPEPKGKALKLKKALYGTLQAAHCWWKFFKNQLESLGFRGDMIEKTVYYYKKEDKVIAIWLHVDDGLIIGNDDQALEEIKKLMEKKLH
>g871.t1 length 339
MNIVAWEKALKGAGLLDEFKDVIEGFTYGFEQGIPQHRCKGLRWFTPPNHALASLAKEKIQQNFKKEIEAKRMYGPFRHEEVGERFKFFRSSPLGAVVNGDGTTRAINDLSYPHNDCDIPSVNSLVNPKDFVMTWDNFKTVAHFFKLLDHAVTLALFDWEKAYCQIPTRPDQWPYLMVKDMNGDLYLETRIKFGGVAGCGSFGRPADAWKKVMMAEFKVEHIFRWVDDNFFVKKVDSDVSMDDLVARSRELGVKTNKGKFSHFAEEQKFIGFLWNGKEKTAALPADKLKLRIEQRKSVSGTTEEVVLHVSRINCREAEPCGITPTTVEMLHQKCLSMDL
>g872.t1 length 489
MLLASADLPFSFVENEAFVNLLELVNPQISSLLVKRKPITLDVSWLYISYHLQLKNLLINSKYIAYTLDAWTSPNKMAFMAITSHTINSNWNIVDILVGEHKGENFAITFCDAISKLEITQSMVSITADNASNNGKLSRKVEEILDGSFRASHHQLGCMAHVINLAARDCLAAFGLVDITSEPDIPSSESSAMSQDQSNGQVNLKTVISRIHWLSTYVRLSPQRREAFQSAIRMVSDSPADLEDAPQVLPASKSLVLDVCTRWNSTFLMLERATDLKEACKLYCSRPKTANYSLSNDEWEKDQQMKNFLKPLHENIIEVEESYSADQLIIPARCMVEKLKKYLDTTLEKSDLRKICTALIQHQNKKEKKNQSAFEDDIFGVRPDKLDLDGEIHQYLGETNETADIDILRYSWQSCEKIYPSLAEMARCYLAIPATSVPLERIFSDSKAIIGTQRYSLDAQSIEQLPCVKEWSHKTHFVLDSIDDEAETN
>g873.t1 length 101
MESVLGCMAHVINLATPDGLAAFGLIETPTKSKISLESPELPYDSSTTINSGSVNLKTIVSCIHGIAMYVRGSPQRCKAFQLAIKMVSPAAPPCWILSDFT
>g874.t1 length 82
MGVPLNVKNRSTEARFETTGMFSNGPYPSCESTNSNSMQNDAGVFQQEELFSRRKATPNRLTNTGAILALVLLCPTNTTSLI
>g876.t1 length 1149
MLLRSVRKRHLLSTNSPSLSTLLVPKKLPPIPKPPPLRPSHTVYPFFSHLPNHPQFIGSFFNPSQSYATTSQMNHLDPLQGFIQVPPKDGLPGYMVFDRPIITSASDTRSYRVIRLQNHLHAILVHDPKADKAAASMDVNVGHLSDPENLQGLAHFCEHLLFLGNEKYPGENEYSEYLSKNSGHSNAFTGMDNTVYYFDVHPSALDGALDRFSQFFISPTFTESCTEREIMAVDSENSKNLQNDAWRMFQLDKETSSRSHSYWKFGTGNLKTLVDKPKSLGLDIRDELIKFYSKHYSSNIMNLAVLGNESLDDLTKLVVQRFSLIPNKNISPDRFDGSPYTENELGKLIFAKMVKDTNLLEISFPLPDQGAYYDTQPAGFISHHIGHEGPGSITNYLKNKGFITDLSAGSSGGATGFDTFKISINLTADGLVNFKQVIKVVFAYLDLLKSSPPPEWSFREQALLSDIRFRFTSPSPPSDYVSSLASWMRHPCPKDKVLSSVYLINKFDQKLIEDHLKLISPQNCRILIGTQAPFPGVDYNLKEPWYGTEYAFQAFPEEFLKPIPRIEALALPPPNSFIATNFHVNKVDSVIHPTRRPSCLSDDKFGRVWHKKDDRWWLPRASVTLMMRNPITNSNCLNSLKTFFIARLLRDKLNEQLYEAELAGLAYTITPSWDALIFDVHGYNEKLHLLLETILKDLKNLKVDQRRFQVIKDEVERAWRNFILEGPHSHSNYWMNSILSEVHYTYEEKLALLPHLKVEDIEAFIPQVLSQGFVESLVHGNLTAQEAIEISALPRKIFGLGPVPSDELKPILPRLISKGCNLVYQRPLANPSNVNSAVDYHIHVGDVADSDKRTKLMLLGQLMQEPTFNQLRTQEQLGYLVRSYASLHTGQCGLKIVIQSERHPSYVESRIENYLDWFLNEKLATMSEEEYDEMKTSIVNKAVEDFKNMHDETAHYWINIKSGYYAFEQKQEDALRIKKITKDSMLQFYREFIHPQSPARAKCSVQVKSQHVPVPNEILMQLSTKPQREVLQENKFGEAEAFTPTEEDLKFFQSKPDKTKLIEYLKNKKVMESDQNLHNRKIELISLIEKEYENQILQTERTGDQVQQACTPQVFLDLDTLKSALEIGPGATPVPNWKEDPKPHTPPKL
>g877.t1 length 331
MEEMSTEIMTLTRHVLTSQARTPQASGDLTILLTAIQTTCKFIATNVRRARLLNLIGAAGMTNVQGEEQKKLDVLANEIMINSLRASGKVALMVSEENDELIVIENASEKGKYCVVFDPLDGSSNIDAGVNIGTIFGIYRVPEGEEADVRHVLKPGKEMVAAGYCMYGSSANLVISTGQGVNGYTLDNGIGEFILTHPDIKVPSRGKIYSINEGNTMFFHEPVLKYLESVKFPANGKPYSARYIGSMVADVHRTLLYGGIFGYPADKKSENGKLRILYEGFPMAFLTEQAGGIATTGTERVLDVIPTNIHQRVPIFLGSKEDVEDCKSFFK
>g878.t1 length 104
MRSPINIRTLRDMARREEFAKTELLRRAYLYVARNEGLPMKLRAQAQLSLNNLPTNSHPTKIHERCIITGKGRGVIAKLGLCRHQLKLKATKDNKWLGFEKAVW
>g879.t1 length 634
MSTSQSNHQSSNQSNYLSSSIHPIDLISYQQSNSSHQQDSSNNFSSSSLIRRKSTSIGDLRNSFDQNHSNLHHHRRKSTHIDRSIIPSNHSDQVNLIPTDWFISNQSNRNTRSSTNPSQFQPNYDPFENIINQSSVKQSNTHSLPPSPSSRPINLTESSYHPNLFSSDQSSLRRPSSELSFQFGGSTPSTSTLFDPDQEFQPINSTNFLEISPNSWIHSLSLANSGFDSRSNSFFEDHHDFINHKQSPLNHHIRASSQPRRNPTPFKSHSINPLLNTSTSFNLKIDPSLISAFPQSNHQKHHVTSQNERITDDELLRGFLKDDPLSDPPLTSSSRHDGRFNPSTSDPAHVSGLVINQFTSQHPLNPPLNPSPVYTSHPLATHQRSLSLPPPANHESPKLFQTRTCDNFKFPSCLEGLGLDMTQSHQSSSIFDHDFLTDYFNVAPELDSTNKHDISIHPQENEVAHNFSILNTATGSLEVSSNMIDHSSQVPDSNKSSFLEDLPFKFLDEYGKVHETHTKLNKNEIKSNSPPLILDSTNTKSDSSSLSVQLNQIKKKNPSLKSKSTSSSSTFCCLVSGCSKSFGRRSDLRSALTVHLRTHTGEKPHLCTHPGCQKSFADSSSLARHRRTHTRAKK
>g880.t1 length 230
MKCKHPKPPTNQSDPDGTHQAEIQNVNLEDILVESSQKDSIERSLVWNHLKESDKRGIVICQVITKLGTICGKKLKKDENASTKNLHGHLLQIHHLAEPNLSKKAKAHHMDIGKWSKSGALHPKTTNQASIATHASQIHSLSESVIQTNYLAKQSSIAFTQDAWSAPNSTDFMAVNSHFIDSQFEMRDLTLAVPHVQGTHDGLKFAELFYDTLSHYKITNQIHTITADNA
>g881.t1 length 147
MNLLEPLREATNMLCASKYPTLNNALPVYIVLIQHLHSCKTVFWSNEEEFIRDHFEQILYIFKTEAQTFDSGLPNITDQNDSLEATITSSDPKPKSTFSKALFRQQSAPQVKGIQDKISQYLREDIEAEGFKVLNYWATQQKSFPKL
>g882.t1 length 213
MELVQLKRETYSERLRILEVEATQPTKLYNPFILLKAFDGTLDTPVEVLHVILLGSVKYLWRDFMRKMKDPQLLEMEARWRAFDIDGLNFAPIQPRYMIVHSKSFIGKEFWLALQAAPFVMFPFMTEQEKDLWMSLCYVGSDVFQTKIEEMESYLRILKNHVEHLLYHVAKMSARWANKPKVHMLLHLEESIRRFVPASPFSTEKFESFNGII
>g883.t1 length 251
MSNQSCVSVRTETMNTIRDNVAELLGGVRTDNDLVRTAQPLINIDNLNPRDASAIQAKLNVFIPLSDQEAIDEQPVQWLEANLSANWQDDGAEVEKVDKIITKRLKSDKNTLVSIIKASLDDPLGASKLSDLVTAVYSQMTPCFKDVNGTAKGTSTTPKNFWTQIEEDLASRIGKGQLYQFAFSALVFKKDQTLWNGKTLASDISADQAALPTEEEISCKMQEIAGAVGEGTPDNEEDVESVGLMYSWLII
>g885.t1 length 434
MQTPLHRGGMLAAGQGPPPKGKSSYQAPVMEDKVSDDTMAGKRQEAADQEGVTGVDMVRQIGNFIPSKDDLQDVEEMEGYESRDWDKLKEEILEKWGNQRQRFREVDLDRLAAEKAGNGRINSREESREGGILLPDLKEIKEAVRSEFDMMELMEENGGEVIVPTVKEKTKTSLKPEPVLSVEVSELADLLKDLKLLMQKVVQKNLGSSSKAQGSSGPTVGQGSKPNPEDAPPFDPKITCKYCGVVGHWHNYCADLTADLNAKRVHIYRGSFHFPGHWDDAINAAVLRDLVREILAGLARKKPEVQTSSGVVVGLEWRPPAVQAEICTVKSDEKVMFGGLDRVPMEVDTPRKEKAKPPAGIAAGGTGGGITYDGGGDDFGEQGKCWVKGRRESCEHLFRCQIGRMLSPRDGTRVDGQSLAGGIGSGGGSGETAG
>g886.t1 length 190
MLSTALHASLPLPPLPNTNINPTTAISKRKFTKQDEPEIDNFASLLIGDLTNFYQREFGHGVMIHILDIFDKQYCEVILSHLDHIQNPKGLRQIIGGDCFPGESDWFFSWITDFKGKQEAKAGAMDTSQTKQAKDLDDLGNGTRASSPKEGPKRAASGPLRKKKLVAKASHRRSLDMQEKKLKKANHILA
>g887.t1 length 549
MAHMNPSESQTNMNLSASQSDIDQSQTPSQPRLRSSEDQKILDICRMMNAAPSKITPKAFFMRFLTSANSDIAYLRRHWGQSKGVASSMDLTQTLQNEIHKSHEGRNSWSSFIKDEAIRILSSENPPKGNYPDGCYHQASLATVDFFSVEEKAQHDSLLITRDMPFLFNILVGMLKTSPVDSELEESEDPHNWPDGDLADLPTAVGGFDYQTEHLDAKAQRIHEYFNYIGLTASHSCGLSAMKALSNKSAAILKKEMVLRSGFPIGPSICIDNIDIKQKVHQISVGNHSHTFCGTWGYIHLPNFNILKTLDLSQLTLDAYQKSISQLDSMQIQPYMFLPSINEQEIERKIWLSQIAKVLLDYLAIPTDQSTAISILPPIVEQLGHKRPALHMMKLMDASDNSAEGIGQVFHSIIQQTGLKPEDFYARFQPMDGDLGTIQNFNCLRTQRAPNAFPQNCMDNILFQLGASHTLWNIASNIFTQHFGDPKDRENCGAWQHLEALGFPAEKAIQKKDFTLMVNQMERGDFEEPLQSDWKRAIATPYRSMEPGR
>g888.t1 length 588
MTSNCSTALDSLGTSEKMKSIDGNDIDRSQLDQCSITELNNNNSNYEDEEEDEEEEEEEKDGDEEERDELESKDEDVLEKKKDHFENEEEEEDGLNESKYSLHIEVRLRSNSTILYHTVHNAIGKYINDKNLQARISIYLTVMDYKINKSSFTTLQTQAPIPGWQDLKFLADQVYSVYCAECAHPLSLVPVRSSNLHIHVYELPLEGEDQITMLCANPIDSSELSHEAHDNDDESVGDVAASKIKLPANRLEGIWESLIYENGLKTKLLNYIYSSIIFAGQNVNQNLIAWHRIVLLHGPPGTGKTSLCKSLAQKVSIRLSGIYQKTELVEINSHSLFSKWFSESGKLVHSLFTKIEQIAEDSDVFVLVLIDEVESLAGCRSSGTSGGEPSDALRAVNSLLTALDKLRHYKNVLVLTTSNLTGSIDDAFLDRADIKQFIPLPSSEAIYWILQTCLKELIETQILMPRKFLDHKEALMAREEMTEQTSIKNPVTTQSTWIGNDENNDKRVTVSAQKSGLSSLKLLEISEVASGMSGRSLRRLPLLAHARSSINSTFSSLKRNKSNKLNVDLYLQCMLEVALELKQSSLLI
>g889.t1 length 327
MTSSTEQKPKIEEKITDKLLVEKHIKYIQSLDQNKDHISYHLTEHLRMNGIYWGLTSLFLLGHQDALPKQEMIDWGGFSPHPGHDAHIHSTLSAIQILVMQDALDKLEKTKVINYILSLYDPERGSFSGDSWGETDARFSYCAVSGLALLGELEKLDKDRIVNFIARCRNFDGGFGMIEGAESHAAYVWTCVGTLAILNRLDVVDKNTLGWWLSERQVPNGGLNGRPEKLEDVCYSWWALASLEIIGKTKWIDQVKLTSFILSCQDPDSGGIADRPDDMPDVWHTVFGLAGLSMLGYSGLQAVDPIFCMPAKFTKGLIEQPSLTKSN
>g890.t1 length 548
MDPASKVYQLVVIWLVICIISSVNPVKGSSKRSQPIKRANHITEVKIETLGSSLISNSSLNGTAQRQMMRVSEGEDVVKKLLGKDEWIVMKVKVSNESHEELNSTNDQSHEKETQGNLQFDKLVNNSFTLLLYPTMNLVHPEARILYHKPEDSSPGAEEAFGQVLAYSGWVIENYYSLRYIDAKPESIKILGPARILIHRITGTILGLNNLAENLVWEGSFETNEQIWHVRTFDSFHRLRRPTEDFVNRESSGTQQIFLRKRQLNDSTTGENQVDMRALRTSIGSIEGCPKTRKLIKIGIAADCNYVKRYQTQESARDAILNNLNSISQLYLSTFNISFSIVELFIQNPTCPSYPDPVIPWNVDCSQGGLNLDARLNAFSKWRANERSSDGAGLWHLMTDCPSGEEVGLASLGTLCQINTQVGTIDEIYSTRAPTTNLSRATSGTAITSATPNEWQVMAHEIAHNFGAIHDCGSSCDQSDQCCPFSTNKCATDEGQGYIMASQYNRVSTVKFSSCSIGNICKNLGGGKLDTGCLLDLSQLNGIVSHSN
>g891.t1 length 319
MAPCFGKAGLPTSQHHHLYHQWSLDSFALIITENVQVCPHHLATPYDVTIPKNKLNDIPNNWKVWASSCTTPTLVQLSHAGLQSPRGFGRSFRLKPLAPSAIRISLGNRFIDQLITWLLFDKAREATKQDINYIVEQFRRSTSLQTNQRRDEYGVTSANRLRILFEIIDAIDKSVPNSFCLAIKLNCSDLSEGGLTEEEALVKPPPIACIFPFSSSIYSSSTYALFLTSMSKEDIFNHDPAKLTRTGEAYYTNFTKKAHRLIAEQTRYSTSCPRLMTTGGFRSRTAMATAISNQETDLIGLGRPACIDASAHLAITSNV
>g892.t1 length 488
MTNPTSPQKENKSIIKDENHDSKHEDKENDSNKENKPDELVVHDKSDSDMESIEIELAAGAKAFAFKNYAIATECFSKACEKLNTHHSQNLNAIVDAHISYGKSLLRNAISLGGLLGGITNSNLATENDNSTNQAHLSVPNGPSKDQKAGASTSKSTTTVENVNDKNPKIYFSGDSDEDEDGEEDEEEEVIEEPVTVEDELENAFQVLEFTRQTIQSQIDSLKIDNTNLSDQNKLTLEKLHHKLVDVYDLIAQVHQEGEQFELTVESYQSSLEIKKTQSNFAPGAIAETHLMIALALELIPDNGEKMKEAIGHIDEAIELMKTHLKNLELKYQVEIQNQNSKINQQEKKSIKLINEELVNKNLNEEKIKFGKNEKLNDNNNLLLEIEEIKSLVNELEAKREELKTVPEPLPMTEGDKALQAYLATVDQTTLSSSSSSNLNTVIHDLDSLVKKRSRPIQLSNDNFLQDSSNSDSKIDLDTQTPSKKQKI
>g893.t1 length 81
MHHFEAAQLAGFDSAQFNLTSNLDENDHRQLDIDEVRRIMLQKNCTFDEARLIRHKLHLKRNGIDPISGLPMDKKAITSLS
>g894.t1 length 438
MSQSLKSPENSQLQALSQAQSMQESSHGKSQSQAPARGASQRSTCPGRVAGAQGYSNEDCMNLAKAVMAIKPLGSNKWEKVFNISNEYTLSNNCPSHHLKAIKTKFRAMVAHKKPTGDPTCPAYIRLAKQASKAIEERSGMMELDDENSAGADEAGAPVANMPDSYVREMMEDTDFNGPDLEDSLRDPTDFPYEEESLEDPTLSILKANGSQRPSDTTLTNKTTQHTTESPSMPMSNLVHRHQYPDSQRSERPSPVKGTRKTSSQGGMEAVLTSYFDTSKRDSKEHDRSMANFYAMQLQEANATITRLQEENVRLRDSTSAQLAVLQAEIMNKTMALQSAQSKVDLLQLRLDMMQHTPNPTPLVIPMYHPSIFGQPQTYTGPINPGPASFNLNWTARGTDHTNAASNQGANNDFASTNPSDNLVAPNPTSENLPTPNT
>g895.t1 length 823
MRMVGRAPKISFLQVFGCREWVHKPKQLRDSKFNEISWECILIGYTNEYSSYKVVRLNDKKIFISKDEILNEEEQQILPFLNEQEDENEIEDENLLIENEQDNDDDQEEEEDYQMKNEISRNLLDSNIIQKRTRSDLILINVVPKNHFEAMKCEESEEWKKAEIKEIQNMKNFEVYIEREKIEDDNPISSTWAYRKKLDAENKITEFKARICAQGFKQTQGLNFEIIFAPTGRPISLRLLLHFAVNNNLKIHQLDVKSAFLTAPINEKFTLFPPKARICAQGFKQTQGLNFDMSFAPTGRPISLRLLLHFAVNNNLKIHQLDVKSAFLTAPINEKVTLFPPKGYPCAPNTVFELKKAIYGLKQASLMWYKRLKEFLIKINFKVSVADPLSVADPCVFWRINKKEESTYIYAHVDELVIISKKPEIFKVEIEGEFQVEYLGEAQFLLGMNLIKNENELLINQKQYIERKLIEFDLENSIIAKTPVLLKNQLEKSSDEEHDEFLKTKKDFRSIIGSLNYLSVLTRPDISYSVSFLSQFLEKPSLKHYNAANRVFQYLKGTMNHNFKIKKTNENLINIYVDADWGNCPLTRRSQTGFIILIEKNIIAWKSTRQKTVSLSTTEAEYKGLSDLSRELNYVYADWGNCPLTRRSLTGFIILIEKNIIAWKSTRQKTVSLSTTEAEYKGLSDLSRELKWLRNSIEEIEIFKLDSPFQIFEDNKGAIDLALSDTSQNSSRTKHMDLRLHFVRELIQSKHIKIQHIETKFNYADFLTKPINMIKLKLILNSIGIAEKENYALMLDAQSTGECQNILDNKRKQNIENENSKCF
>g898.t1 length 1366
MAECPHPLVKKKINLIDLDGENEHDTEKNHDSDCDYQQSHLDTVQDDYTCAVINADIGDDMVINEIQGDANLPQKWDGDSDLGHISDAKLLANKPEIGMGYTAGKTCYTTTSFDLKKVKVLLDVGAFCSCTSSTFLDQIYPDWAKKLLPIPRGKFSSCDGSMTPLGFIVMSLVFPHSKGSLRLTVEFIVLKDAICDYLILGNDTLCLYGIDIFQNKDRFFTIGGDWKKKLQIFNIHVNILQSNKEAEIEKFHKEYLSQAAVDKKLNPSQVRDILNTCFKNMEAFCTSEDPIGNVKGNDMILSLTVDSPYPPALRRPRYPSSPKSRIALETHIQELLDLEVLRKVGHNEQVEITTPVIIAWHNDKSRMVGDLRALNNYTKPDYYPIPKIDHSLHSLSKAKYITTMDILKGFHQIPISPQSRPYYRQFMPNFANLSTNLYELTNKDVIFEMTYDRVQNFEKLKNLLTTAPVLAQPDYDRPFRLYIDACLDGLGAALHQEYIYNDIPVEKPVLFISRQIRDTEKRYGASQMECLALIWALEKLHYYLEGAEFEVITDCTAFRTLMNMKTPNRHVLRWQIAIQQYRGSMTIIHKAGIKHKNADGLSRWALPNTPENPAYEPEDQDIFPILGIHLCDLDEAFYQSIRESYSEDCEMLKLKNILETDKPSNELIQSLPSSLLKAYHSGKFTLLDGLIYYTNKHCSVLTLXDQDIFPILGIHLCDLDEAFYQSIRESYSEDCEMLKLKNILETDKPSNELIQSLPSSLLKAYQSGKFTLLDGLIYYRNKHSSVLTLCSEKHITQIIHECHDIVTSGHLSEERTIDRIQNTAWWQNWRKDVQKYVETCETCQTSNRQTGKRYGLLQTITEPKCQWEIINMDFVTGLPPGGAYSYNSVLVVVDRYSKRARFLPNHKDDTAMEVALLFWNRIMEDVGIPKIIISDRDPKFTSEFWRNLHDMLGTKLAFSTAYHPQTDGLAGSMIQTLEDMLRRFCAFGLEFKNQDGYTHYWVSLLPALEIAYNSIKHSSTKEAPNVLERGWIPRMPKEMKAHLKYKELLQVCITPQPEEMTAAARDEDEKKRSQDVDLIMRHLGDIAFDNVITPEIDEDPYLIWSKINERYASKSFKNCGRLWLKFMRLEYKNDLKNYIAQWRKMITDIAVVQLGVPEDILCYSILAKISSDMWNVVDSMIMNEDIIKNPENTLNKLQEFVYLEEARNKTVTEKDDPTAATALYKNQQGNSEKKKYHNPRPQHPWKPGWHNPKAAHPESNCWLVNPETRPSQNNRANPASHLTQPETNVAEIETPTLLLTNSINDKPTVLDSGASCSSYHQHWQQQQLFSGYWKRKSYVEKSSWESFGSRQRVICSWTQQISSLFF
>g899.t1 length 423
MLTGESNFPSWSKRMQQYLHHKKLWTATTTDPGVDFSDALAQKLADSSFIISSRMNERTFNQLTREDNFTNGYLLWKRIMDTYGQSTAHSIARANSRWENIKWELAVMNERTSNQLTREDNFTNGYLLCKRIMDTYGQSTAHSIARANSRWENIKYNGNMSLFLEQIESCLNHFDAIGYVQSKMGTCGAIIGKLMTKRLGIADALSGNTALLDNPDALIDKIRDITCNEEYHHKNDHDKEGIALNIQTRNRPPSGCKNGQHSSNATHPESRCWALYPEQRPTRGLPRNNFKGTTLNTEAPREPNPSSSNTRYIRPAFANITTAQALLTEPMKAKAVLDSGASHHMFNDLSFFRHFEPKNMSICTGKGEGQLLATMTGTAEILQSTGRKLLFWLLAPGVARVKGLSGDSGSFGVGIKFGSSIIA
>g900.t1 length 877
MKRSNSLCEVIIDSEINFECDMANGILEILTFKGPFSAFATALTTNTHSSDISLADLWHLCLGHASQACIKSVVPLVGNTKPSTCNTCMTGKITRVPFKSHFSPTSNPMEVVHGDLVGPVSPSTNSGSRYFLTLVEQHTGFISVTVLKAKSDASSAIIDYRNFFENQTGCKIKKLITDGGGEFCNKNLSTYLRDAGIQHNKSPPYTPQHNGFAERAKKTIINMARCFMLQSNDGGREFCNKNLSTYLRDAGIQHNKSPPYTPQHNGFAERAKKTIINMARCFMLQSNVAKEWWAEAVKTAADTTNCLPSLGKGNTTPLSKIFGTTPNFDFFQPFGCKCWVLKPNQLREAKFDSISWNCVLIGYSNDYSAYRVVKLDDRKVIEAKHVVVKLYDRKVIEAKHVYFDESVFPKLPALKSSFDHFSHQLFPDFNSTAHLPFTEEVDNDHTPTIAPQISDPVGDSEDDQSMHSASTDIEQDNEPNSIDSPDEPNQIPSRIRVIGPRHPTLIEGNILPENILTFGRRTAHSFNVMPAEPKSHHEAIRGVEAIEWQAAGDQEINNMRTHNVWIERPREASQHTIPSTWAYQRKLDSNNKVSEYKARICAQGFRQTYGLNFDMSYAPTGRPASLRILLSHAVSHSLDIHQLDVRSAFLTCPLEEQNFAAQIETWVFAHVDDLIFIGKNPKNFAAQIETEFKIKYVGEVEFILGMKVVKQGNGLIINQSQYIERKLLEYNLDSLAISSCPLNPNSHLSSASDQDQEKLNQINVNYRSLIGSLNYLSVLTRPNISFAVSKLSQFLEHPGITHYQGAIQVFRYLKGTKYLGLLIQPSEDFALTASVDADWANCPDSRRSHTCFLIRCNTNIISWKSRKQTTISLSSTE
>g901.t1 length 97
MDLRLHHICELIISKSIRLQYIPTSENMADLLTKPVNRQGMAKALRFMSDFTTSASLLDAQSKGVCQILSEYEGNPVNDVNRDDHTTVALQSLDATR
>g902.t1 length 1143
MLNLVVMDQSLDRQIFLPPITYAPVEALKVPEVALKLTPVNPFNSSHMESTVTRLLVATKQLLESLTDWSHGRIDETGVSDIYVRLGNEFNAASLAFTKEGINMSDLNSVPDDLRVCLEAALSEEASPTTLDQHLPQIRQIVVHLLQGLKVKQAKWRSIRRQLELDASVTNRPNSSRDYGPPLDRPPLPHPSIRSGPRSLTAPRSREDLRRIAVSSTPSSSDHHRSDPSQAHNSSSSAFSLSRSLGPSDDTFGPKSNDPISSHTKSSQDTSSVGSSYSKSRLSPVSRAVRSVNDFSDRLRGIKLSPPPAPPPPPIPLQHPQIPSQRHLQSSVRSSRHNDDIPLPPVPNSPKSETSNFAQVSSLEALRKADMLQRRASKRFSTYTYNKIAATASPHKRNGENQTNLGLGLNVPALPRSPNGLTLLLNSSREDLNSSARDTHEAGRELLRGSSSHRSQDSALDRSGSRSRSASHVTEISSDPAKDGISAIPEESEQSICINPNPNTPSTPHSKKQIEPSATNPSEQLCTLFLQLGRNVKKATLDSPPTIASLRVLFMDRFQFNPGSDNFPEIYLRDPQSGIQYQLEDLSEIKDRVVLSLNIDALDQVKTHIDSGLSTLVREIKDLKSSIANLRRQSLPQSMANVVLSKASSPSISIQPIPDGQFNQTARQVMKRVETLSPSHEILTSPGSPQPPNSASSSSDLKLQQLNGTFRTQYSEIQSLRRDLGILRQLYGTFTGETKNMLSDLRSQTESVKQAATTKVGTSRTFIDAGKLKLESQSQDLVTKVESLQDTVEDLKQDVTNRKMKPKPSTMTTVSQSIQAVKLELEQLTTHIGTIKPAWKKSWEDELQNIVDEQQLLNYQEDLIKDLKEDLEAVSNLFGHVEDYLDARKVSKVKPKEFTASFINSAGGSSVLGGSGMMLKNPREGLDTVLLQVKGLELNQENRLKAIETAEKLREKNLKEGIKDNEFAVELAGFVGSKKLKMTGGLEEIERLRKFKSEQTLKALITGAPNNITSTTDTNEHNHSHDKQRLSTNDKLHPKEDTPDNTSLNDEPTSPLANDSSEQALNNPTDSSTDNKDNNLDDTLCNLSKENSEDNADDHAPVDTTNQIPPDQQHPIKSNDDADVNPDHHESNDSLSMDFVPTS
>g903.t1 length 458
MPRRAQRNSKNQSTSNTPPESPTKSGHLKREDHLIITNWLMIQKNYDAVFGTEHSTKVGRPPKSKGIRSVFEKLDSIFPYYDKMDKLFGKHANVSPMYCEDGQQRVEKNISESIDEEEDEEQSSQNKSNNLVDLGAVVNDAHLNELNILQPPTSAQAHHHSEPVLESPTSAQADNHFEPDELPPPLILPVLRRRKRMSSAQARAALTPEERALDPSSPEPEEPKIISVQDLQPVSQEVSLCDQSQRLRRGKRMSAAQARAALTPEERALDPSSPEPEEQQSISVQDLQPVSQDVLIPPIPTQKKGKQKVSLFDQSQRDFDLDNSSSDSDEPSTSARKSRSPMKRKASNCSNLNPSSQKKPSSITPFAAYNDFVEQRESGKQKVSLCDQSQRDFNLDDSSSDSDEPSTSARKSRSPLKRKASNCSNLNPSSQKKPSSITPFAAYNDFVEQRDSVQFDGE
>g904.t1 length 497
MVEGDALPPFVNLSQKLAELFKLTSQRLKLISQSISSSLDSQTLDLQIHSTASDGNPNSFSSSINRTSQSINPTVINQSAPTIPNPRKRSNSQSHCSEVLRRKSPPNTDQQICRANDHDSSISCDDGTPVDLNLLDRLSSRTASAPSNFLDGVPESIGSESVEENMRADGNTRSALGITSLSHYDLKSFQPMVNQDEPTRTTARLSPHLNSTDNKDAPRLTPKSLIERIAAPPSSVQTGVDSHLPSILPITPVSSSGQVSSMDLSSSSDKIPSQIHHRRSSSPPSSSRRSLTRSSYRHGSGGAIARPAQDPNYPSTRPSSPTNSHESQKSNHRRPSNPRRFSRQVYDSYHPTSKSGTYRSRSRSRSPSSSHSRKQSMTAGSQPLIDRRPPHEFSPYLEGTAERPSYMCLIAIMRNLQAPDYRRHVTCAELNDKFSRFAERPESTEERMLGYLHQHPQYMDRYLTMAQRRHIVTYVPHLQRLRNSTIKLHVQFRISTR
>g905.t1 length 409
MESQFDFKTSHFRAHGGSEYNNYVVNRTSKIRWTPHWVVWTILLTVKGSLAVSLTVPIVNEMRLTIAPVKLSLINNRHRQINGFEEDIIGTRTQREALCLGLRASPPRVLNRVVNLNLPPAPQKSVPPQIANQDDIHIINKKPSSTGFESKIELEVPKTIKNKSEIKTEVPEIKPNRARNYSDKDDVQLCISWLEISEDPLHGTDQTGAAFWTRVTKHFLNAIPSPAQSTSSLKSRWGVVQHAVNKFNGEKRERSEPEIQDYEDDKPYIDDTTKRSKASRKRENSINIESSLPSDTVDITSEATSVQPSEPSRPMGSKKSKSTNDDSWKISIAKIQTEMISQAKRQNEIFENQTQSLKAQSDAIEMQSRALSTLAEEAIMSKDLTGADEDVKKYYSIQRRLILKKYENM
>g906.t1 length 128
MKYYVLCLVYAVAMSWGIIDKPARLRLGNRAPVGEEVAVAPRLVEEPVVLAQPSSPSLLDRVDMRIEAAFENVDRWVSSQTERMKPQKIQVPSNKPKVEFLPPRNRIGVEHSGARQKDTLYPRVNNSG
>g907.t1 length 441
MPFSAVLLSRFLNILLLIPGQQCLSQFNHFTTASSNTLPVNLDASTLASNFSPVTRPSTPLNINFQSKTYHAKRRLHYPPLGHGGAVLLSVTPSQPSITLPLQPFMPVQQRRGLIGDLFNSISSNFGLQSSAPSKDITLAQRQVNQSPQSLVSENRLASTSKLPTPTPAAIPNSSNDSSKSRLPTASSTTSTNVKGTTSNHPWSTERTSSAHASQPSQVSSSNRDLPQTGLQKAGSYFKSSNRMAPLAYVVSIGFAFALLVTFVSLLKCVCHRKRFANTKDYPEGFPWAAPNGEPEGGESRNKGLLSRTPSYISNRNSITPSLNFSRGPMNAESRANSYYVEYQLNDLRSPSDIDAQYPYTLEEIYEKDLEKDLSHSSDGLPSASSTEESSGLPSLSPSLDQEPGDDRWDMRSTNGTCLVLRPGANPQEHVYGDIIKTPDA
>g908.t1 length 268
MESNEEQTMSFQYVEQRSTIKSRKRRNHPRHKWKLNSTSHVLPDLAQQLETRRLGMQKSNWLNLSLXCLKTSEIPAIPERPETESMSIGLPVGRDYTCALTLRSAHQFSPQSKFIPGHEECQLPSPNAQTIQQVPLKISFYDPAFNESDKETLRQMDFIVLEEEPSLYCEEPTFFYMPHAPKTLYERLIRVNSPPMSQHSLTQVILLGNDFKNYQKIMVQEEKDKIPFLMQIVPETIQTHYPPDLTELNQHSGVYFFNETCLQWFRRP
>g909.t1 length 595
MVVSAQFDSTAHSTNLTSVAIPLEPETPDVFSSAQGTLGSENYPINPSNQTDLPQELNQPQVPLSSVEAIPPPKSTKHYMYVPMDQPPSKQITCDPHPSLILKENRRGIPLSSNEQANAICELESETFDNFDEDDPNNVINLTEIVSMNDAMNNPDEVHEWRKAMDAEYQSLVQKNTGTLVQPPYDNKVIGGMWILSRKMNEYGATERYKASVARNESLKLLLSLAVNKKLIVYQFDVETAFLYGDIDAPIYISQAPRRWKAHLTDTLLAAGMKPSSINSSLYQNATNSLLLHMHVDDGLIVGESEDEIQTFLKTIQKTIQKTYKLKIKENPPQHLGYNLDWRPDGSLMLHQADYAKKILDTFDMADANSVTCLAPLNLQVLVDSESPPFDVFTMQRAVGMLNNLALHTRPDITFTTNVLAQHAASPTMAHWSAAKHLLPYIKGTMSLGIHFVKTSKQEILCGWADADYLKSQPQKKSTSGYTTTFFGNPICWTTKKQPIIAQSTMEAELFAINLCAKKLRWVSNMVISIGIKLTIPHIMNDNMSAVLKLLHLTHIRSNQMLADILTKPLARIKLMEALPLLNLKAIDSRRSVGG
>g911.t1 length 301
MSLAAPHHHIATGSTGSCPPSPPPVFSVTSAFFQSPFSVSNRNSSSLQTPRNASPNFCGPLSPSPMSAGLKYQKLIAKEEDENDNHQSSYGLSWKQSKTRISSDWTPLSSKSSPCNNQIPSQDRHLVSTEDRLDRLLAEMGSSSPSKSIVSSHTTVQNPHSAECWELASLETRFHPVHTSIISTDLRPCLKNRPTSSSSDSSSEGSLDECSESTGPPTEAFSILNGNFQGLDERSIKVRFDDDRIEEFLTWSRESYNRKGPEPITKLNFREILELKLIKEELGIASSSKSSFSPATCLLSQ
>g913.t1 length 718
MNKVQCITRRLRVIPADTRYSLVPEELAETGRIPAFPLGRPTKWAARRVYLPGRVPGVQKTSGITRGPPLGVGILADCGRPTNVGGFVFSISTMTSPSASTLSLPSGSGSASQSHSHSQAVQASSSVNPLHSFIQSNLNPTQSFNFLKKPSTHQLQTSSYEPLQLIEFNTNTIQNTFDLPHHNNPSSSAPPHLSLFDFHHQDINLYDCINSQTLPLSAPLPQSINLNKPQIDHLTLTLEDHSSRIQNIDQPLTLQENDSIELYSHHQPHSTQQGNLNQYTILSQSNSGSQAPFSINQPHSSLTLHPSNLLPAQHSFPNTFSLIDSIKTNPLSSRPDRFDSDNLGQRSASLNPLDLPENSLPPLLLNNISQSTKNESQLLLEPYDNVPISPLDQFTPVALSEHSNGSPNLKAKPNKLICISSATGTLSQDFRRRKDWTKKLIEDIEDVIQVVAPTGEILFLTETMSRLTGFKTSDLMNSKLFDWCFEEEDCVNLKREMKNCTLHGNQLSLYCRFKKKDSDGFVILEMIGHMIDTQSDSDKPEEKGNQRAILINGRLYPTSCAQLMDNFLELMIDNEMLMRKLRSREQGLDEWSEVGESEEEEGVQGETEEVIQKRKNKRKVSQSTRIAPLDVEDDESEDEINPDDEPSNDQVIGRNYPSKPRKRPKKCKIDFLCLDCGVTQSPEWRKGPMGRKTLCNACGLRYAKKGQVVNNATIPSKK
>g914.t1 length 278
MGEQVSVVTESQFKYPNDLLGCMAHVINLAAQDALKYFGSSNQSEENSEISTNVPMNIRQLVTPPDGASVNIKTVVQCIHALCVHIRGSPQQQDIFEGFFKISVAATSKSNASQNKTLAKWLILDVKTRWNSTYAMIEQAWTLRSACNLYTTSPDTSKFQLSDVEWDKVQQLIEFLGPLNKATKFLCKSNYPTLNTAIPMYIGLIQEIILVRFKYDSSQLLAPADEMVKKLKKYLVPALKKTAPICAMILNPRIKMAHFEHNWPFLLENLDIHLSPEV
>g918.t1 length 343
MKDRINKYKDKYKKAHVKSIPTGFGLTPEDEKAGITMIEEKLENMEKRLIRIISSNTAGENRDPSPGNDDESQKEYDEKLDKCLEIETQNQLENDCLGMDNDLENDWVNASDEEVENNQDVPVQKPVKITAGLTPSEIALDASTENKDELIDNDPIKTQKKKEKLNPSPTKSRSKKKSNSGSDDEFTNQKKKKMRRASNSLNLNPKSHSASGSKSPNPFQAYGDYAAKRDEGKAQAARDSLNFEKLKFELQVLNEGKGVELEEKKFDHAVAFEAKKWDHGIALEAKKLESEREEKDKDCQLEIEKLDQLASQSHIGKKYDLVTQCVVSGKTTEEIESLANLFN
>g920.t1 length 535
MIFDKVSQETKWLKDLFPDEVKFGSTEELQNSATSDKNQNHLDLDVISIHSNSDYEPFKIKEESCSESEQESDDDIVFQDTLTEASPQPSIPAPAPAAPMPQKVLCERIPGVKPGKYSAFVESTPCNYFEAQRHSHVIEWNKEIEKELQTIEEFGVWEEVQENKPIPNLIDTTPSMCKGVFEAYGPTGKPESLRALLVYAAEKSLPILQFDMKGAFLHSPIQEEIYLQVPKGCKKKCLVLKLRKSLYGLKQAPLNWYEYLISWITLQGYSESLCDPCLYLSQDGMKVEKQNIFFHLSLPNHIKAGLQEMNLTEAKPVNTPFTPGICLLPATDEEREQFNQLNVKYQSAIGCLNHIARLGRPDIIFALSSLSCFQEKPGIQHWNEVEHVWKYLKGTVDLTLALGKKNSNNFIEAFSDATWADNHYSQILQSGYLCLFRGSVISWTGRKQQDITKNSTDSELNYLSDCQDECAWLKQLINDLWRLNLDITHFFIDNKGLDDKIKKFGSNAKSEHVDLKTKCLRVEFKEKKISIQLIP
>g922.t1 length 500
MQSITRDWEKLSSKANANYDRLTQDLDRLMSDLESLKDLIQRGSQIQGFRITQNNSLQPILNRSRTACKTALQSHKELHSLSSRWAKMIDKKFNQTVLPLIGSNLAPTSQQIQTSNARQPFESEDAQCALKHVITNHLLRQGRFQSARLFAQESQVPFSPEVLESCQELYKITDLIQVGDLSSAFEWTKINQDWLNTRESPLEFDLHRSQFVRILTQPDFDHPTNSIFNRPLSSAECDINLKMKIQMEEESKMQEDQSYHQQDLSSNNHSNDLPKIAVPNFNSMELDENYLIQQAYSKSRENALDYGRQNFPKFFPKRWDEAVKLTASSLYTPFCRLKQSPYSEFYRSSTNNERNDSSDQVDEPWLHADHLVPLFIKEFCAKLGWSKDLPLVVATELGSGGALAKIAKVRSVMKEKRTEWSQANELPIEIPLPMDYRFHSVFACPVSKEQSTELNPPMMMPCGHVIAKESMQKLAKGGGTVKCPYCPSSSSMSSAIQVYF
>g923.t1 length 111
MLPAGPTPSATLMDLKFGSPTSQPSPTDTCSSTVIDGANSGYGSLDKPEPEPSLHRTALYSLTYEEAATNLHQVQFAALSAKLVAEWTNIFPLTPSPAPTSHKRFALHHLL
>g924.t1 length 224
MQILLDWLGTEGNYQRWRGDTKKGMTKETLAGEIVGLMKEAGIDQRDNKGVRTKIQELQDSYTKASDWIRNTGAGIQEEDIINGAKTVKAELHHLYLQVLRRPPPDHVTATETANQSVQASSTKRTDHPTIVDAATERKKRSKSQWGGDLEKSLLEKFQLRAKSMEARTAREEQRLKLEEKKIDLDKRRLQREDQRDERFLRLEESQVRIQEAQARVQLMKEFR
>g925.t1 length 2140
MLSLSRLDRLLLLLETGSTGSVRLTAARQLGQIAAQTIQHSSVSLISPNSTSNNTPGSSANQTDWRGVDGQWQEIINLFSRILPYLRSKNWETRQAASEAVDAICKAVGIWDPTHTEVLDDSIDHKPAPSNDRDVDHSRDQRVGILTFRNFNLESVLSEGTLLLSSAGKEFDHQSSHPRSSDSLIAAKRDVANKLGLGLDSLGGIDLDYIAEDEIVRDIENPIQSSSEFRTPYPLQAQVSPIAKNFHESSSALHESHPCPTPVPESSGLSTLGFSETHHSNFHPPSHPVHSPYSSIEDNVVKSEKSTPTMKSHPLPPTAPNSETELSLQSLEGLSARERNALKRKRKAFSKGNQGPTSTSVSGPANLGILSAPPNPPECAPAPKFRIVEQCSVPCEDSRGRLAVPITPIPIHQPASQPTPVLENESADLKPSTGTESSTSNVVIIDPGAKAKARKATLDQEGSSSGGEVNATTSLPHSSNLLYYNEGQWPFTSFVEILLIDLFSSQWEHRHGAALGLIPLLKSQASGAAKWVGASRSRNLEQHQLWMEDLGLRLICLLSLDRFGDYVGDQVIAPVRETGAQAISLLGRWLNQIGLQQMLCVLHQMVEQKNVNSRTKRGYAWQVRHAGLMGMRYLVAVKNEMLRVKITKDIDISACNKRQVDDTDSKPVISAQSHSAGVDANQTVSSKSVSVDNTDVKPTILPTDHAESIILNEHPVSHIDFSISDPLALDQSAAVSKITSSALIGLRDQDDDVRAAASGALLPVIDLIVELMPNKLSELLEVLWNALGSSKDDLSSSVGNIMDLLSNLITYPVVLKQLSHALGGQTLPSLIPRLYPFFRHTISSVRLSVVKALYVFLQMPDLPASEWLDDRLLRLTFQNLLVEERPETRATSHQVWIAAIDGLLNSTKSPEPLLGFIKPHLSSWFELMTTPKTRQMNASLFFTATHTSKLMTPKDLNLVHNVDKPIMSQDLSLVSIDDIMRGRLAASKAIGYLMSQLTCFDQLGLFTELLLASMKSEFALPKLLALLTLENWAEDYRATTRDAQTVNLGQLSAMKPLSNQLRASSLFTGVQLDFAELQPLIAGTHKDVEGLLATFASLGKVPPEKIPQLPSNFTIEHASYVINHEYEALLPLIGRGNNRKTALASLEDRRRKLLHVIGMHDRDRATFVTQLDAAAAAAVVAIREIPGKISPVIKGLTQSIKNESVLELQARSARALASFVDICTSPHSPVKNDPTSKIIRNLATYLCQDESQTPTFAKSRGKQCGIFSAEDSGIRPLTKTDLDNQNTEDSSSQSKLLRRGAELALSSLAARFGDNLIDRIPNLWQCMSEPLLTLFNSGEVQKADSKIANEATEPKLAQDLLDCLTVLPAVACSLPSTSLPRLLTLFRPLCHAVTSKFAVIRYSVVRCFAELCSFLPEEGLLQFINHVLPLVGDPVNLAHRQGAIEMLSRLVDVLGIKILAYIIFLVVPVLGRMSDPDDDVRHVATHTFACLIKLMPLEAGVPDPPGFSSEMLAKRQSERQFLSQLLGSSKIEEYKMPVNVAADLRKYQRDGISWLAFLAKYQLHGILCDDMGLGKTLQSICILVSKHYERSQLHKLNPSPSTVHLPSLVVCPPTLTGHWAHEVRTYASNLKTLLYVGGPQERMGLLSKIKTRDVVIMSYDIVRNDIERLCMISWNYCILDEGHIIKNAKSKLSKAVKLLKANHRLILSGTPIQNNALELWSLFDFLMPGFLGTEKYFNERFGRPISASRDAKSSSKEQEAGALALEALHKQVLPFLLRRLKEDVLDDLPPKIIQDYYCELSPIQKRLYEDFSNSQARNEVEGLVKGSGSETERNSTKHVFQALQYLKKLLNHPALVLRPEIPQHQAILTKLGPKGLRDISHAPKLLALRQILRDCGIGLTTSTHLIENATDESGGTTASAGTIPQHRVLIFCQMKQMLDIIEHDLFKLQMPNVTYMRMDGSTDATKRHGVVQTFNSDPSIDCLLLTTHVGGLGLNLTGADTVIFVEHDWNPSKDLQAMDRAHRLGQKKVVNVYRLITRATLEEKIMGLQRFKLNIATSIVNQQNSNLGSLQTDEILDLFKISSADESANNQGQSSTRQSYSGKTGTDGQGIKKNVLDGLEDLPPESEYESLDPVQFLSSL
>g926.t1 length 334
MSQSSSLLKIKNQKIENENQNKKNEKTEDQKEQNKFQNNNEDNEQEIEEEKNENNLFLSIPKIQDEIEEEKKYIEECLKVLEKEENKLEQENKKCIEECFKILENQENKIEQEDDIQVESIENNILEKNKLEKKEEIKEEKNEDESEPEYEIPAPPNGIYTDPEALKKSIKEFALMNGYAIVMKRSVAGKSMTFKCDRGGDPSRNLRKGQTAPKTGFTRLNNCPFAATTYFQKKLNHWKFTVSCSDHNHQASVDASAHVTNRKLTGDLFEEMKKLGDAGLKPSAILQALKKTHPYETILATFSTRTSFDKFPQQNLPQFISHALYLAHPEEFTH
>g931.t1 length 90
MPISARGSSFEQILNQILDFNFFHDQMGVSTWYPALDERNGDYQLRKAENRAREKYALEMQRIHELRLLQERCNGRVAERNARAVRYVCM
>g932.t1 length 297
MNAIHDNVKELIGGVRTDKDLVRTAQPLINLPENEQWGAQVLLILKGLREIALTVSSSVAQKNPPGVADTCNTNLNSFIATTVKQLLLRPDLDSFGWVNSFKKPHAKTPFLLVKEGIDEQPAQWLETNLSAKWRDDGAKVEQVDKIITKRLKGDKNTLATIIKASLDDAMGVSKLPDLVTAGLQPDDTSLQRCERLLIHRNNIEDESAKGTNTTPKNFWTQIEEDLATRIGKSQLFHFSFSDLVFKKDQSLWNGKTLASEISADQAPLPTEEEISCKMQEIDGTIGEQSLADQEDGE
>g935.t1 length 331
MILELNKPLEDVELIEPENLIEVDPLDALSGNMVEPDWEVEIEDDDGDNECTSGSVFTFKKKQAEWRLWDKKPRYKGCGVIAGYEIQWNISFESRQRAYEGRRVIKQILDNETDKYAGRSSKDHFFKCYKLSSNEWEHINSLNTVLKDFLEMTKRMEGDRPLLAMVLYEYRHLLDTFEKKKIAATFTPLEPIFDPMINLTRKYLNIALRCHTVIMATFLYPSWKMMLFTKPFTNQLPQITELVQQTFNDHEKLLKESQPTHPNKSISGVYVNGVSSESKSESDSNGEEFNFYPPSAESANLKTELERYNKGDFPMEKKGDILECWKVCSVP
>g938.t1 length 753
MKRKYVPEFDLKAWEPFSCEPCKFAKSERRQEVVADVIPTDKPLDLIVSDVLGPLNPDVFGNCFLLTIRDHASTFIFVYAMKRRSEVSSHVIKTFTLLKNRLNDCPKYFRCDNAQGYHAKSFLEQLDNFGTKIIYSAPYTPEQNGEAERVNKTLGDMARTMLAATNFSVHKVKDRQRKLDSRAKNVFFVGIQEDGRAWIFWDPSAKSLVYSDVADFPNSKSLPIIKKLDGSLSTNENHTLNQVSLTLGKFPTKEICKEQDQFSNNLCTTDIDTPVNIKSALTGPYSSQWLQACQSELAQMEDMDVWEVVPRPSSGVISAKWVFAVKRRADQSIDKLKARYVVRGFRQRIGVNCFDTFAPTASLSTLRLLLAIATSRRWKIHCFDISAAYLHSPIEEELFVEPPTEIKHEWKGKALKLKKALYGTKQAANXSSIVAIWLHVDDGLIVGNDEKVLQEIKNLIKLKVKLKWKDKVEKIVGVIINQTDSTLELHQKPLVNQIIGKMEKKLGKELIKSATPLPEKELETSTLPGIDTTEYRSFIGCLNYLSIATRPDISYSVNYLARYSNSPQTEHWVALQHLIQYLKMSSNQNLVFNPIKSGFKLWVNAGWGGEFPRSTSGYLLTFDGCPISWGSRRQKTVAKSTCTAEYLSLSEAVEFHLPLLEIMQDLLGDIEKYLYGDNRAAVLVAGENGSRAKMRQVMRSFFFINDTIREKGIKLVWVKTGDQLADVLTKRLGEKLHTLAVKRLHGGKSHKSL
>g941.t1 length 891
MQPIIALSIQPNRSAYFAGEAFQCTIEFKSNQQTNSSNNFDPIQSEAPETSSVPSPLYSEPTHQNLSEHSPASLHHITHSLHTLGLSAPPHQPTFPNNPKPSDDLSCLLAWSYCQLEGYFEVQEKHISLDHFQSLRHPQTLGGGSLSLAQEDSNQEPDDQHDHRAQRRKSATSWMGWLFGENYSSHRPQGLHSPNSSSLSSNPPNRFPVFQNPISLLDINLLLKPGESRSYSFTIDLPIDLPPTHKSKWIKFNYELIVGTNLRFEPSNNNDVTGFKRPHQVKRTSTQPFPWSAGPFNTSFPIPTSPQHKSRTFRIPIRIFNHVYLHQPQKSPCYDLFNPIIFTKDTANVRKVSGNPDTYDAKNLDYYTGTNTRKAPQDNHSSKIHAGDGAGTTNNLMLSGLEGLEKYALELLKGVNNDQNLMKKAELPGQGTNQGCDDDEADLGCSTAIEIATRSAPKASFDIMKDGSLVAQLSLVRSTYRLGETIEGTIEINGNDPLKEAGRVIKFGISLESIETLIDPNISNKKPNNNNNSNSNNNINSLSSSIPMMLNKYNGLSNNINNKEPTITRKVYSEQEELVVDVGRAKFSLAIPIHASPEFETSLVKFKWNLKLRLQFIPTIYKQNSDTNNHLSSSFSTQEKSTNNHPSSQKEEDSSNSNRLLFVHGGGGVGENEINHNFRRRVGSIDFGSVSSKSEMAANNANVSNNNNHKKLNHSRSKSNGFFNRPNDNNDNHNRNVSSYSHLIPHSFLDGIFKPVPNLNKIPTEINFNHHHHRRLESIISPTYSSHPVKNSFGSFNNNHPNPQYDHLSSFSQKNHPFHFPAYFNLNNSSSSATSSSTITSIDHQHCLDNLDFKSTTLDTVDPVFLDCFVPIIILPNVTRFIPSLHHFSLS
>g942.t1 length 237
MFSLHQPPADEDSDAIPSIRDDPSLRSTSSRVPFPTSFTPFPQAEEIDAEYLEAINLLKSVDISHVDPSQPPTAQNIAAQQCLLSDHPLLMPTSSELPLTSSHPFQQSEGINTDLLEALNLLISGDLNRTNLNQAPTAQSIAAPQCHPSSSTSGSQNHYLSESHSVGPFLQLNLSHQIVYPTTFDEALDPFIEYIASVTAGTVNFSFPGIGESNATINPNPNLYMANSKKRKRPIDD
>g943.t1 length 182
MMLKMRKLPILRESFHTRANLFMIWLGPFLCASLGERHPHDPLHKFDYVPINDYVDAINSIWEELKSADSTLPDSPNVYLASDTLLVLGQIRAITPADWNFFHLSEALSSNISTTAHPHEYSQLHFHAHTLSERLRYTRGQVIDMAFLGGGWLEADGSVRIPSADSDKVVFGPKWTDSDHLF
>g946.t1 length 94
MCIEKGGRCRYAQGTARPEDGLGSFALPAVLDNPKIIVNRTVNQGINSQGVFEVRNSGYRVYPVSSPSVTDIGVHLFCGSGTAPGIQGTDTGIE
>g947.t1 length 479
MKYLEIQELALLASMLSNSSHSVRVTTRIEAYSCKSVASERKLMKSLDQEFTTDLEVSISSSSPDGLPSTSLESAFGRMDRKDCRKTFWLLISTLNAAYPDHNFSRIKAEEFQAESARTVLMKLSEALELDRSGSDFASTLGALSTSPECIPKNSSETCQEPNLGRSFLAGIHPLVGQVLNPVIDLSQCEVYSYSPDPDSDPHAVVSDDDEDVESVASSIFGSNKHDHIQTLPTHPSEDAMWEIEGVEAPLYLHSNTAYDLLTRTISTPSSPQSPGESHRIFSQRDKRFPRSNSRSPSPLMDSFKDPECQASSLCPLSSSHETNCEEESAGGLLWSSHYFFYNRKKKRILFISTWGRKAFMSAAMDESWIDHQNHREAGYSSNNYCISPTMIGPAGSWQNPPNISQPKGNMTTTHQSRAKLNSSGTKRNRTSKLPKRHDLPYGPQSFERTVDSLEAPTPTSSVSGVSRPLKKRRSRHNL
>g948.t1 length 146
MVNRMYDILAGKNGAYCFDWQPENMHICCVCHKIALIVNSGLSDLGIIAPPPPKLEESILGAFPYPDNMETILEEDEEEIEGNEYKEIKLSAEENDESEAENDEEELEELAKQNENDAEDFEKDIGEYQAEKGNYSNMLDGLTKNV
>g949.t1 length 1044
MGFEMPEKIISCTLISRVTSRPPKLMESLILDDKTLATPEILMSKLKEIAMNDKANRKNLSKLSENSSALYNLNSNNNNSNKNNKRPNAGCKNGIHNPNMPHDEKNCWALHPEQRPKKFKSTANFASTSKKQKEKSNQNLDSDDSIHSSFAFCSINLYQNGNLVLDSGASNHIFNSLLYFKNIRNTYVKIYTGNSRSFLIAYKIGDIELKLNDNNIINLKDALYCPEASRCLISFEKIINSEVIIKRNNNTCIIKLDKKLINWVLKNGIFEIIQQNEKQEEIILYNKINNNLDNFEKWHNRFGHVGIKKTKYALPDLKFGEIKTCTSCMKGKMTKRSFKNHFETVDQPLEAVHCDLVGPITPSTNAGKRYFLTMVDQFSGFIFVAILKEKSDTLKKIIEFKNIFDNQTDYKLKKLITDGGGEFCNKEMKNYLLNQGINHNISPPYTAEHNGMAERSNRIPIDMARCMILNSNLTLEWWAESVLTAAATANLLPSLSRGNKLPFELLYKRSPKISFLRAFGFRAWVHKPKQLRDSKFNEISXLNTINPSLNVYKEEEILNEEEQQILPFQDEQEDENENLLIENEQDNDDNQEEEEEYQMKNEISRNLLDSNIIQKRTRSALILMNVVPKNHFEAMKCEESEEWKKAEIKEIQNMKNFEVYIEREKRENDNPISSTWAYIKKLDAENRITEFEARICAQGFKQTHSLNFEISFAPTGRPISLRLLLHFAVNNNLKIHQLDVKSAFLTAPIHEKVTLFPPRGYPCAPNTVFELKKAIYGLKQVSLMCKKPEIFKAEIEGEFQVKYLGEAQFLLGMNLVKNENELLINQKQYIERKLVEFELENSIIAKTPVLLKNQLEKSSDEEHEEFLKTKKDFRSIIGSLNYLSVLTRPDISYSVSLLSQFLEKLSLKHYNAAIRVFQYLKGTMNHNFKIKKTNENLINSYVDADWGNCPLTRRSQTGFIILIEKNIIAWKSTRQKTVSLSTTEAEYKGLSDLSRELKWLRNLIEEIEIIKFDSPFQIFEDNKGAIDLAFSDTSQNSFRTKHMD
>g950.t1 length 217
MNDALVYLSSKVDDAIYNSTFPDPETITPHQVWISLKERYASSDIYSLVRVWSAWEKVQYIAVALTSNTPKFKVNNKKRPFISCSGGKHNPQAYHSEDSCSTIHPEKQIRKNKNESAHFATTVTKKISNSNDMHQDNSEDNNLSVPSFYYCSIANLITLNSSMVLDSGASNHMLKSLDFFQTTQSIKTHIMTGDGQIRKELLAERVGNAYFRIDNEV
>g952.t1 length 300
MDGGGEFCNQNLSEILSSNGIQHNVSPPYTPQQNGLAERANQTIIDVTQCEAKDGFLSTIRIFNNLNESNNLPVFQESAILPFDEENTLPIAEEENNTSEVFSEEEEFHKINSDEDVIDEEEAIRRSCLNKIINGKIESANILKYSRRQALLTLAAEVSTPKTHHQAMKSVEQLQWIDAEKKEYENMNKHNSWIERKLKSTDVPIPSTWAFLKKVGINNQVVEFKARICAQGFRQTFGLDFHAKYAPTGKPSLLRLLISFAMTNNLAIHQLDVRSVFRTFPREDTVTMLPPPGYEGSEDS
>g953.t1 length 2102
[truncated: 9,979,680 more chars]
