# Supplementary material for: Early insights into the genome sequence of Uromyces fabae
Source: Front Plant Sci. 2014 Oct 29;5:587. doi: 10.3389/fpls.2014.00587 (PMC4212606; doi:10.3389/fpls.2014.00587)
Supplement: Supplementary file 2 [file DataSheet2.XLSX]

## Sheet: table S1 numbered
Seq. Name	Seq. Description	Length	cluster	secreted	Number of BLAST hits against basidiomycete species										NCBI	min. eValue	mean Similarity	#GOs	GOs	B2Gr	Enzyme Codes	InterProScan
					Ua	Pgt	Mlp	Pp	Um	Lb	Cc	Po	Pop	Sr	nr
g1.t1	endonuclease exonuclease phosphatase	588	56		7	22	1	1	0	4	0	2	0	0	20	8.1521e-105	50.05%	6	F:RNA binding; F:nucleic acid binding; P:RNA-dependent DNA replication; F:ribonuclease H activity; F:zinc ion binding; F:RNA-directed DNA polymerase activity	n		PF14529 (PFAM); IPR005135 (G3DSA:3.60.10.GENE3D); PTHR19446 (PANTHER); IPR005135 (SUPERFAMILY)
g2.t1	hypothetical protein PGTG_21191	229	71		8	36	1	2	0	0	0	0	0	0	20	1.81351e-52	56.35%	2	F:nucleic acid binding; F:zinc ion binding	n		no IPS match
g4.t1	tkp5 protein	660	12		22	26	0	0	13	0	0	0	0	0	20	9.74639e-37	54.35%	1	F:nucleic acid binding	y		G3DSA:3.30.420.10 (GENE3D); PTHR11439:SF127 (PANTHER); PTHR11439 (PANTHER); IPR012337 (SUPERFAMILY)
g5.t1	reverse partial	464	17		20	6	0	1	22	0	0	0	0	0	20	8.16621e-56	56.9%	5	F:metal ion binding; F:nucleic acid binding; C:plastid; P:DNA integration; F:zinc ion binding	n		IPR013103 (PFAM); PTHR11439 (PANTHER); SSF56672 (SUPERFAMILY)
g7.t1	calcium proton exchanger	377	588		2	3	3	6	3	9	7	7	7	4	20	0.0	72.65%	5	P:calcium ion transport; P:transmembrane transport; F:calcium:hydrogen antiporter activity; C:integral to membrane; P:regulation of pH	y	-	IPR004837 (PFAM); IPR004798 (TIGRFAM); PTHR31503 (PANTHER); NON_CYTOPLASMIC_DOMAIN (PHOBIUS); TRANSMEMBRANE (PHOBIUS); CYTOPLASMIC_DOMAIN (PHOBIUS); CYTOPLASMIC_DOMAIN (PHOBIUS); NON_CYTOPLASMIC_DOMAIN (PHOBIUS); TRANSMEMBRANE (PHOBIUS); CYTOPLASMIC_DOMAIN (PHOBIUS); TRANSMEMBRANE (PHOBIUS); NON_CYTOPLASMIC_DOMAIN (PHOBIUS); TRANSMEMBRANE (PHOBIUS); TRANSMEMBRANE (PHOBIUS); CYTOPLASMIC_DOMAIN (PH…
g8.t1	alpha beta-hydrolase	250	-	S	1	1	0	0	0	0	0	0	0	0	20	8.6892e-111	53.85%	3	F:molecular_function; P:biological_process; C:cellular_component	n		G3DSA:3.40.50.1820 (GENE3D); PF12697 (PFAM); PTHR10992 (PANTHER); PTHR10992:SF485 (PANTHER); SIGNAL_PEPTIDE_C_REGION (PHOBIUS); NON_CYTOPLASMIC_DOMAIN (PHOBIUS); SIGNAL_PEPTIDE_N_REGION (PHOBIUS); SIGNAL_PEPTIDE (PHOBIUS); SIGNAL_PEPTIDE_H_REGION (PHOBIUS); SignalP-noTM (SIGNALP_EUK); SSF53474 (SUPERFAMILY)
g9.t1	hypothetical protein PGTG_10241	270	125		0	52	66	0	0	3	4	0	0	0	20	4.52251e-44	59.7%	1	F:DNA binding	n		no IPS match
g13.t1	tbc1 domain member 20	503	-		0	1	1	0	1	1	0	1	0	0	20	3.23544e-96	49.65%	2	F:Rab GTPase activator activity; P:regulation of Rab GTPase activity	y		Coil (COILS); IPR000195 (PFAM); PTHR20913:SF7 (PANTHER); PTHR20913 (PANTHER); IPR000195 (PROSITE_PROFILES); IPR000195 (SUPERFAMILY)
g14.t1	leucine aminopeptidase	515	-		1	3	1	1	1	3	1	1	4	1	20	0.0	68.5%	5	C:cytoplasm; P:proteolysis; F:manganese ion binding; F:metalloexopeptidase activity; F:aminopeptidase activity	y	EC:3.4.11	IPR011356 (PRINTS); IPR000819 (PFAM); G3DSA:3.40.220.10 (GENE3D); G3DSA:3.40.630.10 (GENE3D); IPR008283 (PFAM); IPR011356 (PTHR11963:PANTHER); PTHR11963 (PANTHER); IPR000819 (PROSITE_PATTERNS); SSF52949 (SUPERFAMILY); SSF53187 (SUPERFAMILY)
g15.t1	skn7p	736	360		6	11	13	1	9	8	8	15	9	14	20	1.50559e-169	50.0%	9	P:response to stress; F:sequence-specific DNA binding; C:nucleus; F:sequence-specific DNA binding transcription factor activity; P:regulation of transcription, DNA-dependent; F:phosphorelay response regulator activity; P:phosphorelay signal transduction system; C:transcription factor complex; P:regulation of transcription, DNA-dependent	y	-	Coil (COILS); IPR000232 (PRINTS); IPR000232 (SMART); IPR001789 (SMART); G3DSA:3.40.50.2300 (GENE3D); IPR000232 (PFAM); IPR011991 (G3DSA:1.10.10.GENE3D); IPR001789 (PFAM); PTHR10015:SF82 (PANTHER); IPR027725 (PANTHER); IPR001789 (PROSITE_PROFILES); IPR011006 (SUPERFAMILY); SSF46785 (SUPERFAMILY)
g16.t1	hypothetical protein PGTG_09776	130	97		0	13	0	0	0	0	0	0	0	0	2	98.0253	67.0%	1	F:nucleic acid binding	n		no IPS match
g17.t1	swi snf-related matrix-associated actin-dependent regulator of chromatin subfamily a member 5-like	785	74		8	27	39	4	17	25	25	24	27	19	20	0.0	65.35%	7	F:helicase activity; F:DNA binding; P:ATP-dependent chromatin remodeling; F:ATP binding; C:nucleus; F:nucleosome binding; C:chromatin	y	-	Coil (COILS); IPR001005 (SMART); IPR001650 (SMART); G3DSA:3.40.50.300 (GENE3D); IPR009057 (G3DSA:1.10.10.GENE3D); IPR009057 (G3DSA:1.10.10.GENE3D); IPR001650 (PFAM); IPR015195 (PFAM); IPR015194 (PFAM); PTHR10799:SF73 (PANTHER); PTHR10799 (PANTHER); IPR001650 (PROSITE_PROFILES); IPR017884 (PROSITE_PROFILES); IPR009057 (SUPERFAMILY); IPR015194 (SUPERFAMILY); IPR027417 (SUPERFAMILY); IPR009057 (SUPE…
g18.t1	cleavage polyadenylation specificity factor	277	1341		0	2	2	0	1	1	1	1	1	1	20	3.22772e-35	57.95%	5	F:ATPase activity; F:ATP binding; F:nucleotide binding; F:nucleoside-triphosphatase activity; P:ATP catabolic process	n		G3DSA:3.40.50.300 (GENE3D); IPR022075 (PFAM); PTHR15245 (PANTHER); PTHR15245:SF20 (PANTHER)
g19.t1	hypothetical protein MELLADRAFT_117425	292	273		0	2	1	1	0	1	1	1	1	1	10	7.177e-37	51.7%	0	-	n		no IPS match
g20.t1	hypothetical protein PGTG_18940	291	847		0	1	0	0	0	0	0	0	0	0	2	6.63408e-06	48.0%	0	-	n		CYTOPLASMIC_DOMAIN (PHOBIUS); NON_CYTOPLASMIC_DOMAIN (PHOBIUS); TRANSMEMBRANE (PHOBIUS); TMhelix (TMHMM)
g21.t1	---NA---	291	-		0	0	0	0	0	0	0	0	0	0	0			0	-	n		Coil (COILS)
g22.t1	elongation factor ef-2	771	69		4	51	68	1	2	2	3	3	2	3	20	2.15182e-126	51.5%	3	P:regulation of ARF protein signal transduction; F:ARF guanyl-nucleotide exchange factor activity; P:regulation of GTPase activity	y		Coil (COILS); IPR023394 (G3DSA:1.10.1000.GENE3D); IPR000904 (PFAM); IPR000904 (SUPERFAMILY)
g23.t1	phospholipid binding protein	383	51		2	1	2	1	1	3	1	1	1	1	20	5.7703e-10	64.45%	1	F:protein binding	y		IPR013761 (G3DSA:1.10.150.GENE3D); IPR001660 (PROSITE_PROFILES); IPR013761 (SUPERFAMILY)
g24.t1	hypothetical protein PGTG_19669	473	73		4	34	44	2	0	0	0	0	0	0	20	3.76982e-78	42.0%	0	-	n		Coil (COILS)
g25.t1	protein kinase subdomain-containing protein	1446	49		9	194	59	3	1	24	9	18	2	3	20	2.93522e-116	54.1%	2	F:oxidoreductase activity; P:oxidation-reduction process	y		IPR016040 (G3DSA:3.40.50.GENE3D); IPR005097 (PFAM); IPR007698 (PFAM); PTHR11133:SF6 (PANTHER); PTHR11133 (PANTHER); SSF51735 (SUPERFAMILY)
g26.t1	saccharopine dehydrogenase (nadp+ l-glutamate-forming)	302	1786		4	2	4	0	1	2	2	2	2	2	20	2.74886e-21	53.2%	2	F:oxidoreductase activity; P:oxidation-reduction process	y		G3DSA:3.30.360.10 (GENE3D); IPR005097 (PFAM); PTHR11133 (PANTHER); PTHR11133:SF1 (PANTHER); SSF55347 (SUPERFAMILY)
g27.t1	glycosyltransferase family 24 protein	1627	-	S	1	1	1	0	1	1	1	1	1	1	20	0.0	55.0%	3	F:UDP-glucose:glycoprotein glucosyltransferase activity; P:protein glycosylation; P:UDP-glucosylation	y	EC:2.4.1	IPR009448 (PFAM); G3DSA:3.90.550.10 (GENE3D); IPR009448 (PANTHER); NON_CYTOPLASMIC_DOMAIN (PHOBIUS); SIGNAL_PEPTIDE_H_REGION (PHOBIUS); SIGNAL_PEPTIDE_N_REGION (PHOBIUS); SIGNAL_PEPTIDE_C_REGION (PHOBIUS); SIGNAL_PEPTIDE (PHOBIUS); SignalP-noTM (SIGNALP_EUK); SSF53448 (SUPERFAMILY)
g28.t1	actin filament-coating protein tropomyosin	156	-		2	1	1	3	1	1	1	1	1	1	20	3.20981e-76	79.65%	0	-	n		Coil (COILS); IPR000533 (PFAM); G3DSA:1.20.5.340 (GENE3D); PTHR19269:SF3 (PANTHER); PTHR19269 (PANTHER); SSF57997 (SUPERFAMILY)
g29.t1	hypothetical protein PGTG_01167	541	1289		0	8	0	0	0	0	0	0	0	0	6	0.00011446	45.33%	0	-	n		no IPS match
g30.t1	transposase-like protein	544	37		0	147	0	2	0	18	8	1	1	0	20	9.82595e-57	46.1%	2	F:protein dimerization activity; F:nucleic acid binding	y		IPR025525 (PFAM); IPR008906 (PFAM); PTHR23272 (PANTHER); IPR012337 (SUPERFAMILY)
g31.t1	ubc-like protein	128	180		10	4	5	8	3	3	3	4	5	7	20	6.67232e-51	68.3%	1	F:acid-amino acid ligase activity	y	-	SM00212 (SMART); IPR000608 (PFAM); IPR016135 (G3DSA:3.10.110.GENE3D); PTHR24067 (PANTHER); PTHR24067:SF35 (PANTHER); IPR000608 (PROSITE_PROFILES); IPR016135 (SUPERFAMILY)
g32.t1	40s ribosomal protein s3	265	-		2	2	1	2	1	1	1	1	1	1	20	2.01672e-173	88.65%	5	F:structural constituent of ribosome; F:RNA binding; C:small ribosomal subunit; P:translation; P:ribosome biogenesis	y	-	IPR001351 (G3DSA:3.30.1140.GENE3D); IPR005703 (TIGRFAM); IPR001351 (PFAM); IPR004044 (PFAM); PTHR11760 (PANTHER); IPR004044 (PROSITE_PROFILES); IPR009019 (SUPERFAMILY); IPR001351 (SUPERFAMILY)
g33.t1	hypothetical protein MELLADRAFT_69771	1368	-	S	1	0	1	0	0	0	0	0	0	0	1	1.47916e-19	40.0%	0	-	n		SIGNAL_PEPTIDE_N_REGION (PHOBIUS); NON_CYTOPLASMIC_DOMAIN (PHOBIUS); SIGNAL_PEPTIDE_H_REGION (PHOBIUS); SIGNAL_PEPTIDE (PHOBIUS); SIGNAL_PEPTIDE_C_REGION (PHOBIUS); SignalP-noTM (SIGNALP_EUK)
g34.t1	hypothetical protein PGTG_14220	386	64		12	109	0	2	0	4	1	3	0	0	20	5.06692e-118	66.0%	0	-	n		IPR027806 (PFAM); PTHR22930:SF6 (PANTHER); IPR026103 (PANTHER); CYTOPLASMIC_DOMAIN (PHOBIUS); NON_CYTOPLASMIC_DOMAIN (PHOBIUS); TRANSMEMBRANE (PHOBIUS)
g35.t1	zinc c2h2-type protein	514	206		8	12	20	3	18	15	21	18	16	10	20	0.0	65.95%	2	F:metal ion binding; F:nucleic acid binding	y	-	IPR015880 (SMART); IPR013087 (G3DSA:3.30.160.GENE3D); PF13465 (PFAM); IPR013087 (G3DSA:3.30.160.GENE3D); PTHR14596:SF6 (PANTHER); PTHR14596 (PANTHER); IPR007087 (PROSITE_PATTERNS); IPR007087 (PROSITE_PATTERNS); IPR007087 (PROSITE_PROFILES); IPR007087 (PROSITE_PROFILES); SSF57667 (SUPERFAMILY)
g36.t1	hypothetical protein PGTG_06332	209	-		0	1	0	0	0	0	0	0	0	0	1	1.56273e-21	59.0%	2	F:metal ion binding; F:nucleic acid binding	n		no IPS match
g37.t1	---NA---	478	1639		12	1	0	0	0	0	0	0	0	0	0			0	-	n		Coil (COILS); Coil (COILS)
g39.t1	related to yop1-ypt-interacting protein	161	903		7	4	2	5	4	4	3	3	3	1	20	2.42057e-90	74.5%	1	C:membrane	y	-	IPR004345 (PFAM); IPR004345 (PANTHER); TRANSMEMBRANE (PHOBIUS); NON_CYTOPLASMIC_DOMAIN (PHOBIUS); CYTOPLASMIC_DOMAIN (PHOBIUS); CYTOPLASMIC_DOMAIN (PHOBIUS); TRANSMEMBRANE (PHOBIUS); TMhelix (TMHMM); TMhelix (TMHMM)
g40.t1	fatty acid synthase	2745	1554		4	4	8	3	4	2	1	2	1	3	20	0.0	76.15%	9	C:fatty acid synthase complex; P:fatty acid biosynthetic process; F:holo-[acyl-carrier-protein] synthase activity; F:oxidoreductase activity; F:magnesium ion binding; F:fatty acid synthase activity; P:oxidation-reduction process; P:pantothenate biosynthetic process; P:acyl-carrier-protein biosynthetic process	y	EC:2.3.1.85; EC:2.7.8.7	Coil (COILS); Coil (COILS); IPR003965 (PRINTS); IPR020801 (SMART); IPR014031 (PFAM); IPR016040 (G3DSA:3.40.50.GENE3D); G3DSA:3.10.129.10 (GENE3D); PF13452 (PFAM); IPR016038 (G3DSA:3.40.47.GENE3D); IPR016038 (G3DSA:3.40.47.GENE3D); IPR002539 (PFAM); IPR004568 (TIGRFAM); IPR014043 (PFAM); G3DSA:3.10.129.10 (GENE3D); IPR014030 (PFAM); IPR008278 (G3DSA:3.90.470.GENE3D); PF13561 (PFAM); IPR001227 (G3D…
g41.t1	hypothetical protein PGTG_00314	397	71		13	43	2	1	0	0	0	0	2	0	20	5.60299e-53	51.75%	1	F:protein binding	y		Coil (COILS); IPR001368 (PROSITE_PATTERNS); IPR000716 (PROSITE_PROFILES)
g42.t1	---NA---	92	348		0	0	0	0	0	0	0	0	0	0	0			0	-	n		Coil (COILS)
g43.t1	hypothetical protein PGTG_08038	345	94		3	24	6	0	0	0	0	0	0	0	20	5.3824e-35	51.0%	0	-	n		Coil (COILS)
g44.t1	di-copper centre-containing protein	300	955	S	3	5	8	4	1	1	18	3	0	0	20	2.30158e-101	57.5%	3	F:metal ion binding; F:oxidoreductase activity; P:oxidation-reduction process	y	-	IPR002227 (PRINTS); IPR008922 (G3DSA:1.10.1280.GENE3D); IPR002227 (PFAM); PTHR11474 (PANTHER); IPR002227 (PROSITE_PATTERNS); SIGNAL_PEPTIDE_N_REGION (PHOBIUS); NON_CYTOPLASMIC_DOMAIN (PHOBIUS); SIGNAL_PEPTIDE_C_REGION (PHOBIUS); SIGNAL_PEPTIDE (PHOBIUS); SIGNAL_PEPTIDE_H_REGION (PHOBIUS); SignalP-noTM (SIGNALP_EUK); SignalP-TM (SIGNALP_GRAM_POSITIVE); IPR008922 (SUPERFAMILY)
g45.t1	hypothetical protein PGTG_11647	151	-		0	1	0	0	0	0	0	0	0	0	1	0.000667424	54.0%	0	-	n		no IPS match
g46.t1	---NA---	337	-		0	0	0	0	0	0	0	0	0	0	0			0	-	n		Coil (COILS)
g47.t1	gtpase activating protein	1779	695		2	4	2	1	3	2	2	4	4	4	20	0.0	57.15%	5	F:GTPase activator activity; P:regulation of small GTPase mediated signal transduction; P:positive regulation of GTPase activity; C:intracellular; P:cellular bud site selection	y	-	IPR001936 (SMART); IPR001936 (G3DSA:1.10.506.GENE3D); IPR001936 (PFAM); G3DSA:2.60.40.150 (GENE3D); IPR027305 (PTHR10194:PANTHER); PTHR10194 (PANTHER); IPR001936 (PROSITE_PROFILES); IPR008936 (SUPERFAMILY)
g48.t1	von willebrand factor type a domain protein	339	902		3	6	4	6	2	5	3	4	1	2	20	6.5646e-94	63.1%	0	-	n		IPR002035 (G3DSA:3.40.50.GENE3D); IPR002035 (PROSITE_PROFILES); SSF53300 (SUPERFAMILY)
g50.t1	hypothetical protein PGTG_11632	383	1867		3	5	16	0	0	0	0	0	0	0	14	2.61724e-18	51.71%	0	-	n		NON_CYTOPLASMIC_DOMAIN (PHOBIUS); CYTOPLASMIC_DOMAIN (PHOBIUS); CYTOPLASMIC_DOMAIN (PHOBIUS); NON_CYTOPLASMIC_DOMAIN (PHOBIUS); TRANSMEMBRANE (PHOBIUS); TRANSMEMBRANE (PHOBIUS); TRANSMEMBRANE (PHOBIUS); TMhelix (TMHMM); TMhelix (TMHMM); TMhelix (TMHMM)
g51.t1	hypothetical protein PGTG_07601	455	60		3	156	2	0	0	1	0	0	1	0	20	1.13803e-98	59.5%	2	F:protein dimerization activity; F:nucleic acid binding	y		IPR008906 (PFAM); PTHR23272:SF0 (PANTHER); PTHR23272 (PANTHER); CYTOPLASMIC_DOMAIN (PHOBIUS); TRANSMEMBRANE (PHOBIUS); NON_CYTOPLASMIC_DOMAIN (PHOBIUS); IPR012337 (SUPERFAMILY)
g52.t1	hypothetical protein PGTG_16004	584	18		3	37	33	3	0	2	2	1	0	0	20	2.50807e-151	62.1%	0	-	n		Coil (COILS); Coil (COILS)
g53.t1	hypothetical protein PGTG_16003	730	53		5	106	47	3	0	20	6	19	0	2	20	0.0	46.85%	0	-	n		no IPS match
g54.t1	---NA---	125	1		1	1	0	0	0	0	0	0	0	0	0			0	-	n		no IPS match
g56.t1	retroelement pol polyprotein	622	2		7	8	0	1	15	0	0	0	0	0	20	1.14043e-62	45.95%	2	P:DNA integration; F:nucleic acid binding	y		Coil (COILS); Coil (COILS); IPR001584 (PFAM); IPR025724 (PFAM); G3DSA:3.30.420.10 (GENE3D); PTHR11439 (PANTHER); PTHR11439:SF127 (PANTHER); IPR001584 (PROSITE_PROFILES); IPR012337 (SUPERFAMILY)
g58.t1	cid1	1318	883		1	1	5	0	3	3	2	3	4	1	20	0.0	74.4%	1	F:nucleotidyltransferase activity	y	-	Coil (COILS); IPR002058 (PFAM); G3DSA:3.30.460.10 (GENE3D); G3DSA:1.10.1410.10 (GENE3D); PTHR12271 (PANTHER); PTHR12271:SF14 (PANTHER); CYTOPLASMIC_DOMAIN (PHOBIUS); NON_CYTOPLASMIC_DOMAIN (PHOBIUS); TRANSMEMBRANE (PHOBIUS); SSF81631 (SUPERFAMILY); SSF81301 (SUPERFAMILY)
g59.t1	glucose repressible protein grg1	115	-		3	2	3	6	0	0	0	0	0	2	20	1.71868e-20	77.45%	3	F:molecular_function; P:biological_process; C:cellular_component	n		IPR020100 (PFAM)
g60.t1	retroelement pol polyprotein	921	38		42	76	6	1	13	0	0	1	0	0	20	8.42358e-77	45.6%	2	F:nucleic acid binding; F:zinc ion binding	y	-	IPR001878 (SMART); G3DSA:3.30.420.10 (GENE3D); PF14223 (PFAM); IPR001878 (G3DSA:4.10.60.GENE3D); PTHR11439 (PANTHER); PTHR11439:SF127 (PANTHER); IPR001878 (PROSITE_PROFILES); IPR001878 (SUPERFAMILY); IPR012337 (SUPERFAMILY)
g62.t1	rds1 protein	300	641		3	2	6	2	3	9	1	3	3	4	20	0.0	73.0%	0	-	n		PF13668 (PFAM)
g63.t1	cmgc cdk cdk9 protein kinase	1163	51		36	73	89	24	65	110	88	108	102	73	20	0.0	65.0%	4	F:ATP binding; P:protein phosphorylation; F:protein serine/threonine kinase activity; P:serine family amino acid metabolic process	y	-	IPR002290 (SMART); G3DSA:3.30.200.20 (GENE3D); IPR000719 (PFAM); G3DSA:1.10.510.10 (GENE3D); PTHR24056 (PANTHER); PTHR24056:SF39 (PANTHER); IPR008271 (PROSITE_PATTERNS); IPR000719 (PROSITE_PROFILES); IPR011009 (SUPERFAMILY); IPR011009 (SUPERFAMILY)
g64.t1	nadh dehydrogenase fe-s protein 3	276	-		2	1	1	2	1	1	1	1	1	1	20	7.43623e-138	80.35%	5	F:NADH dehydrogenase (ubiquinone) activity; P:mitochondrial electron transport, NADH to ubiquinone; P:ubiquinone biosynthetic process; P:sodium ion transport; P:proton transport	y	EC:1.6.5.3	IPR010218 (TIGRFAM); IPR001268 (PFAM); PTHR10884 (PANTHER); PTHR10884:SF5 (PANTHER); IPR020396 (PROSITE_PATTERNS); IPR010218 (HAMAP); SSF143243 (SUPERFAMILY)
g65.t1	wd40 repeat-like protein	531	123		15	19	19	7	17	326	37	52	27	22	20	0.0	58.45%	1	F:protein binding	y		Coil (COILS); IPR020472 (PRINTS); IPR001680 (SMART); IPR015943 (G3DSA:2.130.10.GENE3D); IPR001680 (PFAM); PTHR22844 (PANTHER); IPR019775 (PROSITE_PATTERNS); IPR001680 (PROSITE_PROFILES); IPR001680 (PROSITE_PROFILES); IPR017986 (PROSITE_PROFILES); IPR017986 (SUPERFAMILY)
g66.t1	s family protein	727	-		1	1	1	1	1	3	3	1	1	2	20	0.0	70.0%	1	F:protein binding	y		IPR015374 (PFAM); IPR011990 (G3DSA:1.25.40.GENE3D); IPR013105 (PFAM); PTHR31975 (PANTHER); PTHR31975:SF1 (PANTHER); IPR013026 (PROSITE_PROFILES); SSF48452 (SUPERFAMILY)
g67.t1	hypothetical protein PGTG_02146	386	72		0	34	42	0	0	0	0	0	0	0	20	8.36369e-18	41.9%	3	P:DNA integration; P:DNA recombination; F:DNA binding	n		no IPS match
g68.t1	hypothetical protein PGTG_12717	2093	-		3	1	0	0	1	1	1	1	1	0	20	0.0	44.2%	1	C:nuclear pore	y	-	IPR018864 (PFAM)
g69.t1	adenosine kinase	356	-		2	2	1	1	1	1	1	1	1	1	20	0.0	70.65%	7	F:adenosine kinase activity; P:purine ribonucleoside salvage; P:purine nucleobase metabolic process; F:phosphotransferase activity, alcohol group as acceptor; P:AMP biosynthetic process; C:cytoplasm; C:nucleus	y	EC:2.7.1.20	IPR001805 (PRINTS); IPR011611 (PFAM); G3DSA:3.30.1110.10 (GENE3D); G3DSA:3.40.1190.20 (GENE3D); IPR001805 (PTHR10584:PANTHER); PTHR10584 (PANTHER); IPR002173 (PROSITE_PATTERNS); SSF53613 (SUPERFAMILY)
g70.t1	alpha tubulin	446	349		7	6	5	12	5	6	5	6	5	4	20	0.0	94.35%	8	C:microtubule; P:protein polymerization; P:GTP catabolic process; P:microtubule-based process; F:GTPase activity; F:structural constituent of cytoskeleton; C:cytoplasm; F:GTP binding	y	-	Coil (COILS); IPR000217 (PRINTS); IPR002452 (PRINTS); IPR003008 (SMART); IPR018316 (SMART); IPR023123 (G3DSA:1.10.287.GENE3D); IPR018316 (PFAM); IPR018316 (G3DSA:3.30.1330.GENE3D); IPR003008 (PFAM); IPR003008 (G3DSA:3.40.50.GENE3D); IPR000217 (PANTHER); IPR017975 (PROSITE_PATTERNS); IPR003008 (SUPERFAMILY); IPR008280 (SUPERFAMILY)
g71.t1	mutator-like element	686	114		7	15	0	0	0	0	0	0	0	0	20	9.52956e-34	63.45%	1	F:DNA binding	y	-	Coil (COILS); IPR017956 (SMART)
g72.t1	copia-like retrotransposable	786	5		53	51	7	7	18	0	0	0	0	0	20	1.21195e-56	47.2%	2	P:DNA integration; F:nucleic acid binding	y		Coil (COILS); IPR001584 (PFAM); G3DSA:3.30.420.10 (GENE3D); PTHR11439 (PANTHER); IPR001584 (PROSITE_PROFILES); IPR012337 (SUPERFAMILY)
g73.t1	---NA---	116	-		0	0	0	0	0	0	0	0	0	0	0			0	-	n		Coil (COILS)
g75.t1	terpenoid cylase protein prenyltransferase alpha-alpha toroid	287	24		1	18	0	0	0	0	1	0	0	0	20	2.20362e-99	69.65%	1	F:hydrolase activity, acting on ester bonds	y	-	IPR006912 (PFAM); PTHR22930:SF3 (PANTHER); IPR026103 (PANTHER)
g76.t1	hypothetical protein PGTG_12199	180	106		4	17	16	0	0	0	0	0	0	0	20	1.90677e-18	42.7%	0	-	n		no IPS match
g77.t1	retrotransposon ty3-gypsy subclass	1313	19		57	50	3	33	0	0	0	0	1	6	20	5.3039e-87	49.4%	3	F:nucleic acid binding; F:zinc ion binding; P:DNA integration	y	-	IPR001878 (SMART); G3DSA:3.30.420.10 (GENE3D); G3DSA:2.40.50.40 (GENE3D); IPR001584 (PFAM); IPR001878 (PFAM); IPR001878 (G3DSA:4.10.60.GENE3D); G3DSA:3.10.10.10 (GENE3D); PTHR10178 (PANTHER); IPR001878 (PROSITE_PROFILES); IPR001584 (PROSITE_PROFILES); IPR012337 (SUPERFAMILY); IPR001878 (SUPERFAMILY); SSF56672 (SUPERFAMILY)
g78.t1	heat shock protein	796	211		11	9	8	10	7	8	9	11	7	7	20	0.0	74.3%	2	F:ATP binding; P:response to stress	y	-	IPR013126 (PRINTS); G3DSA:2.60.34.10 (GENE3D); G3DSA:3.30.30.30 (GENE3D); G3DSA:3.90.640.10 (GENE3D); G3DSA:1.20.1270.10 (GENE3D); IPR013126 (PFAM); G3DSA:3.30.420.40 (GENE3D); G3DSA:3.30.420.40 (GENE3D); PTHR19375 (PANTHER); PTHR19375:SF13 (PANTHER); IPR018181 (PROSITE_PATTERNS); SSF53067 (SUPERFAMILY); SSF100934 (SUPERFAMILY); SSF100920 (SUPERFAMILY); SSF53067 (SUPERFAMILY); SSF100934 (SUPERFAM…
g79.t1	cullin-domain-containing protein	908	1471		5	4	4	3	3	7	5	4	3	5	20	0.0	60.8%	3	F:ubiquitin protein ligase binding; C:cullin-RING ubiquitin ligase complex; P:ubiquitin-dependent protein catabolic process	y	-	Coil (COILS); IPR019559 (SMART); IPR016158 (SMART); G3DSA:4.10.1030.10 (GENE3D); G3DSA:1.20.1310.10 (GENE3D); IPR011991 (G3DSA:1.10.10.GENE3D); IPR019559 (PFAM); G3DSA:1.20.1310.10 (GENE3D); IPR001373 (PFAM); IPR011991 (G3DSA:1.10.10.GENE3D); G3DSA:1.20.1310.10 (GENE3D); G3DSA:1.20.1310.10 (GENE3D); PTHR11932 (PANTHER); PTHR11932:SF59 (PANTHER); IPR016158 (PROSITE_PROFILES); SSF46785 (SUPERFAMILY…
g84.t1	cysteine-rich rlk (receptor-like protein kinase) 8	261	23		6	5	0	0	20	1	0	0	0	0	20	2.50901e-38	54.9%	3	F:nucleic acid binding; P:DNA integration; F:zinc ion binding	n		IPR013103 (PFAM); PTHR11439:SF127 (PANTHER); PTHR11439 (PANTHER)
g86.t1	retrotransposon ty1-copia subclass	741	8		40	35	1	4	10	0	0	0	0	0	20	1.69344e-72	44.3%	3	F:catalytic activity; P:DNA integration; F:nucleic acid binding	y	-	IPR001584 (PFAM); PF14227 (PFAM); G3DSA:3.30.420.10 (GENE3D); PTHR11439 (PANTHER); IPR001584 (PROSITE_PROFILES); IPR012337 (SUPERFAMILY)
g87.t1	hypothetical protein PGTG_15335	915	71		18	55	2	3	0	15	0	4	2	0	20	8.73915e-124	60.05%	2	F:zinc ion binding; F:nucleic acid binding	y	-	IPR001878 (G3DSA:4.10.60.GENE3D); PF14529 (PFAM); IPR005135 (G3DSA:3.60.10.GENE3D); PTHR19446 (PANTHER); IPR005135 (SUPERFAMILY); IPR005135 (SUPERFAMILY)
g88.t1	retrotransposon ty1-copia subclass	270	48		0	0	0	0	8	0	0	0	0	0	20	6.21719e-09	52.05%	1	F:binding	y	-	IPR013103 (PFAM); PTHR11439 (PANTHER); PTHR11439:SF127 (PANTHER)
g89.t1	hypothetical protein PGTG_17778	632	126		32	2	0	0	0	0	0	0	0	0	1	0.00623023	46.0%	0	-	n		no IPS match
g93.t1	hypothetical protein PGTG_04717	310	89		0	8	5	0	0	0	0	0	0	0	17	1.59452e-06	50.65%	0	-	n		no IPS match
g94.t1	mitochondrial carrier	378	142		21	23	27	18	23	28	31	29	24	20	20	9.69768e-168	67.05%	3	C:mitochondrial inner membrane; C:integral to membrane; P:transmembrane transport	y	-	IPR002067 (PRINTS); IPR002167 (PRINTS); IPR018108 (PFAM); IPR023395 (G3DSA:1.50.40.GENE3D); PTHR24089 (PANTHER); PTHR24089:SF0 (PANTHER); NON_CYTOPLASMIC_DOMAIN (PHOBIUS); NON_CYTOPLASMIC_DOMAIN (PHOBIUS); TRANSMEMBRANE (PHOBIUS); TRANSMEMBRANE (PHOBIUS); TRANSMEMBRANE (PHOBIUS); CYTOPLASMIC_DOMAIN (PHOBIUS); CYTOPLASMIC_DOMAIN (PHOBIUS); IPR018108 (PROSITE_PROFILES); IPR018108 (PROSITE_PROFILES)…
g95.t1	actin binding protein	434	271		5	6	7	8	5	12	9	8	7	7	20	0.0	84.15%	3	C:Arp2/3 protein complex; P:Arp2/3 complex-mediated actin nucleation; F:ATP binding	y	-	IPR004000 (SMART); G3DSA:2.30.36.70 (GENE3D); IPR004000 (PFAM); G3DSA:3.30.420.40 (GENE3D); G3DSA:3.90.640.10 (GENE3D); G3DSA:3.30.420.40 (GENE3D); IPR004000 (PANTHER); IPR015623 (PTHR11937:PANTHER); IPR020902 (PROSITE_PATTERNS); SSF53067 (SUPERFAMILY); SSF53067 (SUPERFAMILY)
g96.t1	gag-pol polyprotein	216	17		4	5	0	0	18	0	0	0	0	0	20	1.44357e-09	61.85%	7	P:organic substance metabolic process; P:primary metabolic process; F:organic cyclic compound binding; F:ion binding; F:heterocyclic compound binding; F:catalytic activity; P:cellular metabolic process	y	-	IPR013103 (PFAM); PTHR11439 (PANTHER)
g97.t1	transmembrane partial	284	26		0	90	0	1	0	1	5	0	0	0	20	7.20661e-23	45.3%	1	F:nucleic acid binding	y		PTHR23272 (PANTHER); IPR012337 (SUPERFAMILY)
g98.t1	40s ribosomal protein s7	196	-		2	1	1	4	1	1	1	1	1	1	20	1.36792e-128	88.25%	4	C:ribosome; F:structural constituent of ribosome; P:translation; P:ribosome biogenesis	y	-	IPR000554 (PFAM); PTHR11278:SF0 (PANTHER); IPR000554 (PANTHER); IPR000554 (PROSITE_PATTERNS)
g101.t1	retrotransposon ty1-copia subclass	705	12		30	30	2	2	16	0	0	0	0	0	20	1.91546e-136	47.4%	2	P:DNA integration; F:nucleic acid binding	y		G3DSA:3.30.420.10 (GENE3D); IPR001584 (PFAM); IPR025724 (PFAM); PTHR11439 (PANTHER); PTHR11439:SF127 (PANTHER); IPR001584 (PROSITE_PROFILES); IPR012337 (SUPERFAMILY)
g102.t1	mitotic checkpoint domain-containing protein	329	-		1	1	1	1	0	1	1	0	1	1	20	1.12443e-73	51.1%	0	-	n		Coil (COILS); IPR018800 (PFAM); PTHR13621:SF2 (PANTHER); PTHR13621 (PANTHER)
g103.t1	tom1l2 protein	531	-		0	1	1	0	1	1	1	1	2	1	20	1.26088e-49	48.4%	1	P:intracellular protein transport	y		Coil (COILS); IPR008942 (G3DSA:1.25.40.GENE3D); IPR002014 (PFAM); IPR002014 (PROSITE_PROFILES); IPR008942 (SUPERFAMILY); SSF89009 (SUPERFAMILY)
g104.t1	extracellular serine-rich protein	523	882	S / GPI	0	3	4	2	0	14	12	15	8	0	20	7.43415e-45	56.5%	0	-	n		IPR008972 (G3DSA:2.60.40.GENE3D); IPR008972 (G3DSA:2.60.40.GENE3D); SIGNAL_PEPTIDE_H_REGION (PHOBIUS); SIGNAL_PEPTIDE_N_REGION (PHOBIUS); NON_CYTOPLASMIC_DOMAIN (PHOBIUS); SIGNAL_PEPTIDE (PHOBIUS); SIGNAL_PEPTIDE_C_REGION (PHOBIUS); SignalP-noTM (SIGNALP_GRAM_NEGATIVE); SignalP-TM (SIGNALP_GRAM_POSITIVE); SignalP-noTM (SIGNALP_EUK); IPR008972 (SUPERFAMILY); IPR008972 (SUPERFAMILY)
g106.t1	phenylalanine ammonia-lyase	662	-		1	2	5	3	2	2	2	2	1	1	20	0.0	57.35%	4	P:phenylpropanoid metabolic process; P:biosynthetic process; F:ammonia-lyase activity; P:carboxylic acid metabolic process	y	-	G3DSA:1.20.200.10 (GENE3D); IPR001106 (PFAM); IPR024083 (G3DSA:1.10.275.GENE3D); PTHR32364:SF0 (PANTHER); PTHR32364 (PANTHER); IPR022313 (PROSITE_PATTERNS); IPR008948 (SUPERFAMILY)
g107.t1	u3 snornp protein utp20	542	972		2	1	1	0	1	2	1	1	1	1	20	0.0	52.75%	1	F:binding	y		Coil (COILS); IPR011989 (G3DSA:1.25.10.GENE3D); PTHR17695:SF11 (PANTHER); PTHR17695 (PANTHER); IPR016024 (SUPERFAMILY)
g108.t1	armadillo-type fold domain containing protein	2483	972		1	2	1	0	1	1	1	1	1	1	20	0.0	56.9%	1	F:protein binding	y		Coil (COILS); Coil (COILS); IPR000225 (SMART); IPR011989 (G3DSA:1.25.10.GENE3D); IPR011430 (PFAM); PTHR17695 (PANTHER); PTHR17695:SF11 (PANTHER); IPR016024 (SUPERFAMILY); IPR016024 (SUPERFAMILY)
g109.t1	30s ribosomal protein s12	173	974		4	1	1	3	1	2	2	2	2	2	20	5.50337e-71	80.85%	6	F:structural constituent of ribosome; F:oxidoreductase activity, acting on paired donors, with incorporation or reduction of molecular oxygen, 2-oxoglutarate as one donor, and incorporation of one atom each of oxygen into both donors; C:small ribosomal subunit; P:translation; P:oxidation-reduction process; P:ribosome biogenesis	y	EC:1.14.11	IPR005679 (PRINTS); IPR012340 (G3DSA:2.40.50.GENE3D); IPR006032 (PFAM); IPR005679 (TIGRFAM); PTHR11652:SF1 (PANTHER); IPR006032 (PANTHER); IPR006032 (PROSITE_PATTERNS); IPR012340 (SUPERFAMILY)
g110.t1	mitochondrial tricarboxylate transporter	312	605		39	39	39	29	45	46	46	42	39	43	20	8.02494e-163	74.85%	2	P:transport; C:integral to membrane	y	-	IPR018108 (PFAM); IPR023395 (G3DSA:1.50.40.GENE3D); PTHR24089:SF102 (PANTHER); PTHR24089 (PANTHER); NON_CYTOPLASMIC_DOMAIN (PHOBIUS); CYTOPLASMIC_DOMAIN (PHOBIUS); TRANSMEMBRANE (PHOBIUS); IPR018108 (PROSITE_PROFILES); IPR018108 (PROSITE_PROFILES); IPR018108 (PROSITE_PROFILES); IPR023395 (SUPERFAMILY)
g111.t1	hypothetical protein PGTG_19251	1018	46		11	10	36	0	0	0	0	0	0	0	20	4.18026e-87	44.2%	0	-	n		Coil (COILS)
g112.t1	---NA---	192	-		0	0	0	0	0	0	0	0	0	0	0			0	-	n		no IPS match
g113.t1	---NA---	310	689		0	0	0	0	0	0	0	0	0	0	0			0	-	n		no IPS match
g114.t1	---NA---	215	976		0	0	0	0	0	0	0	0	0	0	0			0	-	n		Coil (COILS)
g116.t1	hypothetical protein PGTG_00744	84	193		0	1	0	0	0	0	0	0	0	0	1	1.18841e-06	75.0%	1	F:ligase activity	y	-	Coil (COILS)
g117.t1	huwe1 protein	252	193		0	1	0	0	1	1	1	1	1	0	20	5.62519e-64	51.4%	3	F:ligase activity; P:protein ubiquitination; F:ubiquitin-protein ligase activity	n		IPR010314 (PFAM)
g119.t1	exocyst complex exo70 subunit	150	978		1	1	1	0	0	0	0	0	0	1	5	3.30445e-47	57.2%	2	C:exocyst; P:exocytosis	y		IPR004140 (PFAM); IPR016159 (SUPERFAMILY)
g120.t1	---NA---	196	322		0	1	0	0	0	0	0	0	0	0	0			0	-	n		no IPS match
g124.t1	retrotransposon nucleocapsid protein	570	27		63	7	0	11	0	0	1	0	0	0	20	1.17714e-30	60.3%	1	F:nucleic acid binding	y	-	IPR000953 (SMART); G3DSA:3.30.420.10 (GENE3D); IPR023780 (PFAM); G3DSA:2.40.50.40 (GENE3D); PTHR10178:SF14 (PANTHER); PTHR10178 (PANTHER); IPR000953 (PROSITE_PROFILES); IPR016197 (SUPERFAMILY); IPR012337 (SUPERFAMILY); SSF56672 (SUPERFAMILY)
g125.t1	hypothetical protein PGTG_18606	726	-		1	2	0	0	0	0	0	0	0	0	2	7.8761e-147	61.0%	0	-	n		Coil (COILS)
g126.t1	retrotransposon unclassified	305	39		5	6	0	0	29	1	0	0	0	0	20	5.63644e-63	49.65%	3	F:nucleic acid binding; P:DNA integration; F:zinc ion binding	n		IPR013103 (PFAM); PTHR11439 (PANTHER)
g127.t1	hypothetical protein PGTG_12098	203	113		0	11	0	0	0	0	0	0	0	0	9	1.59938e-15	67.89%	0	-	n		no IPS match
g128.t1	hypothetical protein PGTG_12098	497	84		0	24	0	0	0	9	3	10	0	0	20	1.97579e-166	58.15%	0	-	n		no IPS match
g129.t1	retrotransposable element tf2 155 kda protein type 1	559	33		139	7	0	14	0	3	0	0	1	0	20	1.54973e-85	49.4%	2	P:DNA integration; F:nucleic acid binding	y		IPR000953 (SMART); G3DSA:3.30.420.10 (GENE3D); G3DSA:2.40.50.40 (GENE3D); IPR023780 (PFAM); PTHR10178 (PANTHER); PTHR10178:SF14 (PANTHER); IPR001584 (PROSITE_PROFILES); IPR000953 (PROSITE_PROFILES); IPR016197 (SUPERFAMILY); IPR012337 (SUPERFAMILY); SSF56672 (SUPERFAMILY)
g131.t1	related to ino80-atpase with chromatin remodeling and helicase activity	1798	74		13	56	71	2	31	41	41	41	45	35	20	0.0	69.15%	4	P:single-organism cellular process; F:DNA binding; F:ATP binding; F:helicase activity	y	-	Coil (COILS); Coil (COILS); Coil (COILS); IPR001650 (SMART); IPR014001 (SMART); IPR001650 (PFAM); G3DSA:3.40.50.300 (GENE3D); G3DSA:3.40.50.300 (GENE3D); IPR000330 (PFAM); IPR020838 (PFAM); PTHR10799 (PANTHER); PTHR10799:SF213 (PANTHER); IPR014001 (PROSITE_PROFILES); IPR020838 (PROSITE_PROFILES); IPR001650 (PROSITE_PROFILES); SignalP-TM (SIGNALP_GRAM_POSITIVE); IPR027417 (SUPERFAMILY); IPR027417 …
g132.t1	family 47 glycoside hydrolase	927	1479		7	14	13	2	3	7	9	9	5	4	20	0.0	50.5%	4	F:mannosyl-oligosaccharide 1,2-alpha-mannosidase activity; C:membrane; F:calcium ion binding; P:carbohydrate metabolic process	y		IPR001382 (PRINTS); IPR001382 (PFAM); IPR001382 (G3DSA:1.50.10.GENE3D); IPR001382 (PANTHER); PTHR11742:SF7 (PANTHER); TRANSMEMBRANE (PHOBIUS); CYTOPLASMIC_DOMAIN (PHOBIUS); NON_CYTOPLASMIC_DOMAIN (PHOBIUS); IPR001382 (SUPERFAMILY); TMhelix (TMHMM)
g133.t1	family 76 glycoside hydrolase	603	979		9	7	3	7	1	1	0	2	0	0	20	0.0	58.2%	2	F:hydrolase activity; P:metabolic process	y	-	IPR005198 (PFAM); IPR012341 (G3DSA:1.50.10.GENE3D); PTHR31771 (PANTHER); IPR008928 (SUPERFAMILY)
g134.t1	rix1 complex component	691	-		0	2	1	0	1	1	1	1	1	0	20	0.0	47.5%	0	-	n		IPR024679 (PFAM); IPR024679 (PTHR16056:PANTHER); PTHR16056 (PANTHER)
g136.t1	methylmalonate-semialdehyde dehydrogenase	291	79		0	12	1	2	0	0	0	0	0	0	20	5.0462e-18	50.55%	0	-	n		no IPS match
g138.t1	hypothetical protein PGTG_11309	375	115		0	25	5	0	0	13	3	8	0	0	20	1.37975e-141	69.15%	0	-	n		no IPS match
g139.t1	hypothetical protein PGTG_12098	143	115		0	19	0	0	0	0	2	0	0	0	20	7.71539e-30	64.2%	0	-	n		no IPS match
g140.t1	hypothetical protein PGTG_11815	647	1116		4	5	10	1	0	0	0	0	0	0	17	3.31063e-116	44.41%	0	-	n		NON_CYTOPLASMIC_DOMAIN (PHOBIUS); TRANSMEMBRANE (PHOBIUS); CYTOPLASMIC_DOMAIN (PHOBIUS); NON_CYTOPLASMIC_DOMAIN (PHOBIUS); NON_CYTOPLASMIC_DOMAIN (PHOBIUS); TRANSMEMBRANE (PHOBIUS); CYTOPLASMIC_DOMAIN (PHOBIUS); CYTOPLASMIC_DOMAIN (PHOBIUS); TRANSMEMBRANE (PHOBIUS); TRANSMEMBRANE (PHOBIUS); TRANSMEMBRANE (PHOBIUS); TMhelix (TMHMM); TMhelix (TMHMM); TMhelix (TMHMM); TMhelix (TMHMM); TMhelix (TMHMM)
g142.t1	oligopeptide transporter	556	-		2	1	1	0	1	4	2	2	1	1	20	0.0	68.05%	3	C:membrane; P:transport; F:transporter activity	y	-	G3DSA:1.20.1250.20 (GENE3D); IPR000109 (PFAM); IPR000109 (PANTHER); PTHR11654:SF7 (PANTHER); TRANSMEMBRANE (PHOBIUS); TRANSMEMBRANE (PHOBIUS); NON_CYTOPLASMIC_DOMAIN (PHOBIUS); TRANSMEMBRANE (PHOBIUS); NON_CYTOPLASMIC_DOMAIN (PHOBIUS); TRANSMEMBRANE (PHOBIUS); NON_CYTOPLASMIC_DOMAIN (PHOBIUS); TRANSMEMBRANE (PHOBIUS); CYTOPLASMIC_DOMAIN (PHOBIUS); CYTOPLASMIC_DOMAIN (PHOBIUS); CYTOPLASMIC_DOMAIN …
g143.t1	---NA---	338	-		0	0	0	0	0	0	0	0	0	0	0			0	-	n		no IPS match
g144.t1	cytoplasmic protein	388	466		3	3	3	2	3	5	3	3	3	3	20	1.93151e-173	60.9%	1	F:nucleotide binding	y	-	IPR004130 (PFAM); G3DSA:3.40.50.300 (GENE3D); PTHR21231 (PANTHER); PTHR21231:SF3 (PANTHER); IPR027417 (SUPERFAMILY)
g145.t1	oligosaccharyl transferase alpha subunit	512	-		2	2	2	3	1	1	1	1	1	1	20	0.0	56.0%	4	C:integral to membrane; F:dolichyl-diphosphooligosaccharide-protein glycotransferase activity; C:oligosaccharyltransferase complex; P:protein N-linked glycosylation via asparagine	y	EC:2.4.1.119	IPR007676 (PFAM); PTHR21049:SF0 (PANTHER); IPR007676 (PANTHER); SIGNAL_PEPTIDE_H_REGION (PHOBIUS); SIGNAL_PEPTIDE_N_REGION (PHOBIUS); TRANSMEMBRANE (PHOBIUS); NON_CYTOPLASMIC_DOMAIN (PHOBIUS); CYTOPLASMIC_DOMAIN (PHOBIUS); SIGNAL_PEPTIDE (PHOBIUS); SIGNAL_PEPTIDE_C_REGION (PHOBIUS); TMhelix (TMHMM)
g146.t1	snare domain containing protein	268	980		1	2	1	3	1	1	1	1	1	1	20	7.44203e-95	53.8%	1	F:protein binding	y		Coil (COILS); Coil (COILS); IPR000727 (SMART); IPR000727 (PFAM); G3DSA:1.20.5.110 (GENE3D); PTHR12380 (PANTHER); NON_CYTOPLASMIC_DOMAIN (PHOBIUS); CYTOPLASMIC_DOMAIN (PHOBIUS); TRANSMEMBRANE (PHOBIUS); IPR000727 (PROSITE_PROFILES); SSF58038 (SUPERFAMILY)
g147.t1	eukaryotic rrna processing	262	-		1	2	1	1	1	1	1	1	1	0	20	3.91765e-99	60.7%	0	-	n		Coil (COILS); Coil (COILS); IPR008610 (PFAM); PTHR13028:SF0 (PANTHER); IPR008610 (PANTHER)
g148.t1	n-acetylhexosaminidase	618	-	S	1	1	4	2	1	2	2	2	2	1	20	0.0	57.85%	5	F:beta-N-acetylhexosaminidase activity; P:carbohydrate metabolic process; P:globoside metabolic process; P:glycosaminoglycan catabolic process; P:amino sugar metabolic process	y	-	IPR025705 (PRINTS); IPR025705 (PIRSF); PF14845 (PFAM); IPR015883 (PFAM); G3DSA:3.30.379.10 (GENE3D); IPR013781 (G3DSA:3.20.20.GENE3D); PTHR22600 (PANTHER); PTHR22600:SF0 (PANTHER); NON_CYTOPLASMIC_DOMAIN (PHOBIUS); SIGNAL_PEPTIDE_N_REGION (PHOBIUS); SIGNAL_PEPTIDE_H_REGION (PHOBIUS); SIGNAL_PEPTIDE (PHOBIUS); SIGNAL_PEPTIDE_C_REGION (PHOBIUS); SignalP-noTM (SIGNALP_GRAM_NEGATIVE); SignalP-TM (SIG…
g149.t1	hat family dimerization domain-containing protein	223	26		0	13	0	0	0	0	1	0	0	0	20	1.88597e-11	46.4%	1	F:nucleic acid binding	y		PTHR23272 (PANTHER); PTHR23272:SF0 (PANTHER); IPR012337 (SUPERFAMILY)
g153.t1	guanyl nucleotide binding protein	355	123		1	1	1	0	1	7	1	13	1	1	20	2.4926e-175	58.2%	1	F:protein binding	y		IPR001680 (SMART); IPR015943 (G3DSA:2.130.10.GENE3D); IPR015943 (G3DSA:2.130.10.GENE3D); IPR001680 (PFAM); PTHR13211 (PANTHER); IPR017986 (SUPERFAMILY)
g154.t1	mfs monosaccharide transporter	340	228		4	11	19	4	19	16	18	25	22	27	20	1.47367e-126	64.6%	3	F:substrate-specific transmembrane transporter activity; C:integral to membrane; P:transmembrane transport	y	-	IPR003663 (PRINTS); G3DSA:1.20.1250.20 (GENE3D); IPR005828 (PFAM); PTHR24063:SF82 (PANTHER); PTHR24063 (PANTHER); IPR005829 (PROSITE_PATTERNS); IPR005829 (PROSITE_PATTERNS); NON_CYTOPLASMIC_DOMAIN (PHOBIUS); CYTOPLASMIC_DOMAIN (PHOBIUS); TRANSMEMBRANE (PHOBIUS); TRANSMEMBRANE (PHOBIUS); TRANSMEMBRANE (PHOBIUS); CYTOPLASMIC_DOMAIN (PHOBIUS); TRANSMEMBRANE (PHOBIUS); CYTOPLASMIC_DOMAIN (PHOBIUS); N…
g156.t1	hypothetical protein PGTG_01568	673	64		17	226	56	1	0	1	1	1	0	0	20	2.18435e-46	74.85%	0	-	n		IPR027806 (PFAM); PTHR22930:SF6 (PANTHER); IPR026103 (PANTHER); TRANSMEMBRANE (PHOBIUS); NON_CYTOPLASMIC_DOMAIN (PHOBIUS); CYTOPLASMIC_DOMAIN (PHOBIUS); TRANSMEMBRANE (PHOBIUS); CYTOPLASMIC_DOMAIN (PHOBIUS)
g158.t1	hypothetical protein PGTG_04490	510	1493		1	6	0	1	0	0	0	0	0	0	5	1.08933e-35	48.2%	2	F:protein binding; F:zinc ion binding	y		Coil (COILS); Coil (COILS); Coil (COILS); IPR001841 (SMART); IPR013083 (G3DSA:3.30.40.GENE3D); IPR001841 (PFAM); PTHR22766 (PANTHER); PTHR22766:SF94 (PANTHER); IPR001841 (PROSITE_PROFILES); SSF57850 (SUPERFAMILY)
g160.t1	aspartic peptidase a1	581	182		8	11	17	7	6	11	7	15	29	11	20	0.0	51.55%	2	P:proteolysis; F:aspartic-type endopeptidase activity	y	EC:3.4.23	IPR001461 (PRINTS); IPR021109 (G3DSA:2.40.70.GENE3D); IPR001461 (PFAM); IPR021109 (G3DSA:2.40.70.GENE3D); IPR001461 (PANTHER); PTHR13683:SF188 (PANTHER); IPR001969 (PROSITE_PATTERNS); IPR001969 (PROSITE_PATTERNS); IPR021109 (SUPERFAMILY)
g161.t1	hypothetical protein PGTG_11854	191	64		0	99	0	1	0	0	0	0	0	0	20	2.83766e-08	70.15%	3	P:DNA integration; P:DNA recombination; F:DNA binding	y		IPR013762 (G3DSA:1.10.443.GENE3D); IPR027806 (PFAM); IPR026103 (PANTHER); PTHR22930:SF6 (PANTHER)
g162.t1	retrotransposon unclassified	405	1		16	5	0	2	16	0	0	0	0	0	20	1.57056e-32	59.65%	3	F:binding; P:DNA metabolic process; C:membrane	y	-	IPR013103 (PFAM); PTHR11439 (PANTHER); PTHR11439:SF127 (PANTHER); SSF56672 (SUPERFAMILY)
g164.t1	related to cell division control protein 15	521	1832		0	3	3	1	2	4	2	3	1	2	20	0.0	63.3%	1	P:cell division	n		Coil (COILS); IPR001060 (SMART); IPR001060 (PFAM); PTHR23065 (PANTHER); PTHR23065:SF0 (PANTHER); IPR001060 (PROSITE_PROFILES); SSF103657 (SUPERFAMILY)
g165.t1	sm-like ribonucleo protein	244	1952		1	1	1	1	1	1	1	2	1	2	20	5.0814e-68	76.7%	0	-	n		IPR006649 (SMART); IPR001163 (PFAM); G3DSA:2.30.30.100 (GENE3D); PTHR10701 (PANTHER); IPR010920 (SUPERFAMILY)
g166.t1	60s ribosomal protein l11	262	-		2	1	1	2	1	1	1	1	1	1	20	1.96953e-103	92.45%	4	C:ribosome; F:structural constituent of ribosome; P:translation; P:ribosome biogenesis	y	-	IPR002132 (PFAM); IPR022803 (G3DSA:3.30.1440.GENE3D); IPR002132 (PFAM); PTHR11994:SF2 (PANTHER); IPR002132 (PANTHER); IPR020929 (PROSITE_PATTERNS); IPR022803 (SUPERFAMILY)
g171.t1	dde family endonuclease	225	186		0	11	0	0	0	6	0	0	0	0	20	9.68537e-57	60.2%	0	-	n		no IPS match
g172.t1	lysophospholipase-like protein	1351	983		3	3	1	2	0	1	1	2	0	1	20	3.91281e-142	54.6%	1	P:lipid metabolic process	y		IPR002641 (PFAM); G3DSA:3.40.1090.10 (GENE3D); PTHR10622:SF4 (PANTHER); PTHR10622 (PANTHER); NON_CYTOPLASMIC_DOMAIN (PHOBIUS); NON_CYTOPLASMIC_DOMAIN (PHOBIUS); TRANSMEMBRANE (PHOBIUS); TRANSMEMBRANE (PHOBIUS); CYTOPLASMIC_DOMAIN (PHOBIUS); IPR016035 (SUPERFAMILY)
g174.t1	patatin-like phospholipase	756	983		2	3	1	1	0	1	1	2	0	0	20	2.57062e-91	53.9%	1	P:lipid metabolic process	y		G3DSA:3.40.1090.10 (GENE3D); IPR002641 (PFAM); PTHR10622 (PANTHER); PTHR10622:SF4 (PANTHER); IPR016035 (SUPERFAMILY)
g175.t1	terpenoid cylase protein prenyltransferase alpha-alpha toroid	143	24		0	16	0	0	0	0	0	0	0	0	20	1.14456e-51	62.8%	1	F:hydrolase activity, acting on ester bonds	y		IPR006912 (PFAM); PTHR22930:SF3 (PANTHER); IPR026103 (PANTHER)
g177.t1	hypothetical protein PGTG_18521	229	119		0	38	0	0	0	0	0	0	0	0	20	1.32647e-51	67.45%	0	-	n		PF14303 (PFAM); PTHR11260:SF97 (PANTHER); PTHR11260 (PANTHER)
g178.t1	---NA---	87	-		0	0	0	0	0	0	0	0	0	0	0			0	-	n		SignalP-TM (SIGNALP_GRAM_POSITIVE); SSF141571 (SUPERFAMILY)
g180.t1	serine threonine protein kinase	234	50		0	9	0	0	0	0	0	0	0	0	4	1.31079e-21	54.0%	3	F:nucleic acid binding; F:protein dimerization activity; F:DNA binding	n		no IPS match
g182.t1	transposase-like protein	364	26		0	75	0	1	0	0	6	0	0	0	20	9.76921e-57	48.85%	1	F:nucleic acid binding	y		PTHR23272 (PANTHER); IPR012337 (SUPERFAMILY)
g183.t1	hypothetical protein PGTG_08783	204	52		0	5	0	0	0	0	0	0	0	0	4	5.04854e-10	45.5%	0	-	n		no IPS match
g185.t1	sister chromatid cohesion protein dcc1	438	-		1	1	1	0	1	1	1	1	1	1	20	2.70395e-166	47.05%	0	-	n		IPR019128 (PFAM); PTHR13395 (PANTHER); PTHR13395:SF6 (PANTHER)
g186.t1	hypothetical protein PGTG_04227	117	-		1	1	1	0	0	0	0	0	1	0	6	2.16546e-13	68.0%	0	-	n		TRANSMEMBRANE (PHOBIUS); CYTOPLASMIC_DOMAIN (PHOBIUS); NON_CYTOPLASMIC_DOMAIN (PHOBIUS); TMhelix (TMHMM)
g187.t1	goliath-related e3 ubiquitin ligase 1	191	279		0	38	1	1	1	2	2	1	1	0	20	0.000213932	58.1%	2	F:zinc ion binding; F:protein binding	y		IPR001841 (PFAM); IPR013083 (G3DSA:3.30.40.GENE3D); PTHR22766 (PANTHER); IPR001841 (PROSITE_PROFILES); SSF57850 (SUPERFAMILY)
g188.t1	hypothetical protein PGTG_21104	159	-		0	1	0	0	0	0	0	0	0	0	2	3.83338e-22	75.0%	0	-	n		Coil (COILS)
g189.t1	amidohydrolase family protein	607	-		0	2	1	1	2	2	2	2	2	2	20	0.0	56.1%	2	F:hydrolase activity, acting on carbon-nitrogen (but not peptide) bonds; P:nitrogen compound metabolic process	y		G3DSA:2.30.40.10 (GENE3D); G3DSA:3.20.20.140 (GENE3D); IPR013108 (PFAM); PTHR32508 (PANTHER); PTHR32508:SF0 (PANTHER); SIGNAL_PEPTIDE_N_REGION (PHOBIUS); SIGNAL_PEPTIDE_H_REGION (PHOBIUS); NON_CYTOPLASMIC_DOMAIN (PHOBIUS); SIGNAL_PEPTIDE_C_REGION (PHOBIUS); SIGNAL_PEPTIDE (PHOBIUS); IPR011059 (SUPERFAMILY); SSF51556 (SUPERFAMILY)
g190.t1	---NA---	220	88		0	0	0	0	0	0	0	0	0	0	0			0	-	n		no IPS match
g191.t1	malate dehydrogenase	226	325		3	3	2	0	0	2	1	1	1	0	20	3.79606e-19	45.7%	3	F:molecular_function; P:biological_process; C:cellular_component	n		IPR021851 (PFAM); SIGNAL_PEPTIDE_H_REGION (PHOBIUS); SIGNAL_PEPTIDE_N_REGION (PHOBIUS); SIGNAL_PEPTIDE_C_REGION (PHOBIUS); SIGNAL_PEPTIDE (PHOBIUS); NON_CYTOPLASMIC_DOMAIN (PHOBIUS)
g192.t1	hypothetical protein PGTG_06042	282	-		1	1	1	1	0	0	0	0	0	0	2	4.50526e-106	71.0%	3	F:RNA polymerase II transcription cofactor activity; C:mediator complex; P:regulation of transcription from RNA polymerase II promoter	n		no IPS match
g196.t1	integrase core domain protein	858	3		48	11	0	4	41	0	1	0	0	0	20	0.0	49.8%	2	P:DNA integration; F:nucleic acid binding	y	-	IPR001584 (PFAM); IPR013103 (PFAM); G3DSA:3.30.420.10 (GENE3D); PTHR11439 (PANTHER); PTHR11439:SF127 (PANTHER); IPR001584 (PROSITE_PROFILES); IPR012337 (SUPERFAMILY); SSF56672 (SUPERFAMILY)
g198.t1	gag-pol polyprotein	587	8		37	10	0	2	17	0	0	0	0	0	20	4.41582e-43	48.6%	2	P:DNA integration; F:nucleic acid binding	y		IPR013103 (PFAM); G3DSA:3.30.420.10 (GENE3D); IPR001584 (PFAM); PTHR11439 (PANTHER); IPR001584 (PROSITE_PROFILES); IPR012337 (SUPERFAMILY)
g199.t1	actin cytoskeleton-regulatory complex protein	1172	1200		4	5	6	4	8	7	7	4	5	4	20	0.0	60.55%	4	F:protein binding, bridging; F:identical protein binding; F:cytoskeletal protein binding; F:ubiquitin binding	y	-	Coil (COILS); IPR001452 (PRINTS); IPR001452 (SMART); G3DSA:2.30.30.40 (GENE3D); G3DSA:2.30.30.40 (GENE3D); IPR013761 (G3DSA:1.10.150.GENE3D); G3DSA:2.30.30.40 (GENE3D); G3DSA:2.30.30.40 (GENE3D); IPR007131 (PFAM); IPR001452 (PFAM); PTHR10661 (PANTHER); IPR001452 (PROSITE_PROFILES); IPR001452 (PROSITE_PROFILES); IPR001452 (PROSITE_PROFILES); IPR001452 (SUPERFAMILY); IPR001452 (SUPERFAMILY); IPR001…
g200.t1	hypothetical protein PGTG_10603	139	83		1	43	1	0	0	0	0	0	0	0	20	1.49918e-33	68.8%	0	-	n		no IPS match
g202.t1	hypothetical protein PGTG_06272	374	5		35	31	1	5	0	0	0	0	0	0	20	1.78091e-30	49.35%	0	-	n		no IPS match
g203.t1	hypothetical protein PGTG_22627	196	70		0	14	0	0	0	0	0	0	0	0	14	2.17231e-40	50.14%	0	-	n		PF14303 (PFAM)
g204.t1	hypothetical protein PGTG_10735	166	-		2	1	2	0	0	0	0	0	0	0	3	1.7282e-39	68.0%	0	-	n		no IPS match
g205.t1	mitochondrial carrier protein	435	151		5	10	12	4	10	10	12	10	10	11	20	3.45275e-160	51.0%	2	C:membrane; P:transmembrane transport	y	-	IPR002067 (PRINTS); IPR023395 (G3DSA:1.50.40.GENE3D); IPR018108 (PFAM); PTHR24089:SF69 (PANTHER); PTHR24089 (PANTHER); TRANSMEMBRANE (PHOBIUS); TRANSMEMBRANE (PHOBIUS); NON_CYTOPLASMIC_DOMAIN (PHOBIUS); NON_CYTOPLASMIC_DOMAIN (PHOBIUS); TRANSMEMBRANE (PHOBIUS); CYTOPLASMIC_DOMAIN (PHOBIUS); CYTOPLASMIC_DOMAIN (PHOBIUS); IPR018108 (PROSITE_PROFILES); IPR018108 (PROSITE_PROFILES); IPR018108 (PROSIT…
g207.t1	---NA---	376	346		0	0	0	0	0	0	0	0	0	0	0			0	-	n		no IPS match
g209.t1	ac018460_6 retroelement polyprotein	308	21		1	7	0	0	0	0	0	0	0	0	8	7.47634e-25	44.63%	3	F:nucleic acid binding; P:DNA integration; F:zinc ion binding	n		no IPS match
g210.t1	retrotransposon ty1-copia subclass	332	17		9	4	0	1	21	0	0	0	0	0	20	1.08033e-34	60.3%	1	F:binding	y	-	IPR013103 (PFAM); PTHR11439 (PANTHER); PTHR11439:SF127 (PANTHER)
g211.t1	hypothetical protein PGTG_10731	280	-		2	1	1	1	1	2	2	1	1	0	20	5.62829e-128	50.95%	0	-	n		TRANSMEMBRANE (PHOBIUS); NON_CYTOPLASMIC_DOMAIN (PHOBIUS); TRANSMEMBRANE (PHOBIUS); NON_CYTOPLASMIC_DOMAIN (PHOBIUS); NON_CYTOPLASMIC_DOMAIN (PHOBIUS); CYTOPLASMIC_DOMAIN (PHOBIUS); CYTOPLASMIC_DOMAIN (PHOBIUS); TRANSMEMBRANE (PHOBIUS); TRANSMEMBRANE (PHOBIUS); TMhelix (TMHMM); TMhelix (TMHMM); TMhelix (TMHMM); TMhelix (TMHMM)
g212.t1	hypothetical protein PGTG_10764	343	984		0	3	1	0	0	0	0	0	0	0	5	1.68344e-07	61.8%	0	-	n		TRANSMEMBRANE (PHOBIUS); NON_CYTOPLASMIC_DOMAIN (PHOBIUS); CYTOPLASMIC_DOMAIN (PHOBIUS); TMhelix (TMHMM)
g213.t1	calcium-dependent protein serine threonine phosphatase	175	636		5	4	6	5	3	5	6	5	5	3	20	7.78523e-114	91.85%	5	C:calcineurin complex; P:fungal-type cell wall organization; F:calcium ion binding; P:adaptation of signaling pathway by response to pheromone involved in conjugation with cellular fusion; P:cellular ion homeostasis	y	-	IPR002048 (SMART); IPR011992 (PFAM); IPR011992 (G3DSA:1.10.238.GENE3D); PTHR23056 (PANTHER); IPR018247 (PROSITE_PATTERNS); IPR018247 (PROSITE_PATTERNS); IPR018247 (PROSITE_PATTERNS); IPR018247 (PROSITE_PATTERNS); IPR002048 (PROSITE_PROFILES); IPR002048 (PROSITE_PROFILES); IPR002048 (PROSITE_PROFILES); IPR002048 (PROSITE_PROFILES); SSF47473 (SUPERFAMILY)
g214.t1	---NA---	215	-		0	1	0	0	0	0	0	0	0	0	0			0	-	n		no IPS match
g215.t1	gtp binding protein 4	741	303		3	1	1	0	2	2	2	2	2	2	20	0.0	73.2%	6	P:ribosomal subunit export from nucleus; C:nucleolus; P:rRNA processing; P:ribosomal large subunit biogenesis; C:preribosome, large subunit precursor; F:GTP binding	y	-	Coil (COILS); Coil (COILS); IPR006073 (PRINTS); G3DSA:3.40.50.300 (GENE3D); IPR010674 (PFAM); IPR012973 (PFAM); PTHR11702:SF4 (PANTHER); PTHR11702 (PANTHER); IPR027417 (SUPERFAMILY)
g216.t1	acetyl- synthetase-like protein	1121	491		1	1	12	2	8	9	6	11	25	1	20	0.0	51.3%	2	P:metabolic process; F:catalytic activity	y		G3DSA:3.40.50.980 (GENE3D); IPR013120 (PFAM); G3DSA:3.40.50.980 (GENE3D); IPR000873 (PFAM); IPR016040 (G3DSA:3.40.50.GENE3D); PTHR24095 (PANTHER); PTHR24095:SF30 (PANTHER); CYTOPLASMIC_DOMAIN (PHOBIUS); NON_CYTOPLASMIC_DOMAIN (PHOBIUS); TRANSMEMBRANE (PHOBIUS); IPR009081 (PROSITE_PROFILES); SSF56801 (SUPERFAMILY); SSF51735 (SUPERFAMILY)
g217.t1	exocyst complex component sec5	924	-		3	1	2	3	1	1	1	1	1	1	20	0.0	54.45%	0	-	n		Coil (COILS); PF15469 (PFAM); PTHR13043:SF0 (PANTHER); PTHR13043 (PANTHER)
g218.t1	cytoplasm protein	1358	-		0	1	2	0	1	2	2	2	2	0	20	0.0	43.45%	0	-	n		PTHR21483:SF22 (PANTHER); PTHR21483 (PANTHER)
g219.t1	retrovirus-related pol polyprotein from transposon tnt 1-94	915	8		55	51	5	3	26	0	0	0	0	0	20	2.6275e-76	52.1%	2	P:DNA integration; F:nucleic acid binding	y		Coil (COILS); G3DSA:3.30.420.10 (GENE3D); IPR001584 (PFAM); IPR013103 (PFAM); PTHR11439:SF127 (PANTHER); PTHR11439 (PANTHER); IPR001584 (PROSITE_PROFILES); IPR012337 (SUPERFAMILY)
g220.t1	hypothetical protein PGTG_16447	288	76		2	43	10	1	0	5	1	1	0	0	20	3.93556e-50	51.6%	0	-	n		no IPS match
g221.t1	hypothetical protein PGTG_02418	401	53		4	103	52	1	1	19	5	15	0	2	20	5.80502e-153	60.25%	0	-	n		no IPS match
g223.t1	hypothetical protein PGTG_19367	408	30		7	44	2	0	0	0	0	0	0	0	20	1.01167e-63	64.15%	2	F:nucleic acid binding; F:zinc ion binding	n		PF14244 (PFAM); PTHR11439:SF147 (PANTHER); PTHR11439 (PANTHER)
g227.t1	cytochrome p450 monooxygenase	594	250		7	11	22	6	15	47	72	83	103	4	20	0.0	61.9%	7	F:heme binding; F:oxidoreductase activity, acting on paired donors, with incorporation or reduction of molecular oxygen; F:monooxygenase activity; F:iron ion binding; F:electron carrier activity; P:oxidation-reduction process; P:electron transport	y	-	IPR001128 (PRINTS); IPR001128 (PFAM); IPR001128 (G3DSA:1.10.630.GENE3D); PTHR24287:SF1 (PANTHER); PTHR24287 (PANTHER); IPR017972 (PROSITE_PATTERNS); CYTOPLASMIC_DOMAIN (PHOBIUS); CYTOPLASMIC_DOMAIN (PHOBIUS); NON_CYTOPLASMIC_DOMAIN (PHOBIUS); TRANSMEMBRANE (PHOBIUS); TRANSMEMBRANE (PHOBIUS); TRANSMEMBRANE (PHOBIUS); NON_CYTOPLASMIC_DOMAIN (PHOBIUS); IPR001128 (SUPERFAMILY); TMhelix (TMHMM)
g228.t1	potassium voltage-gated channel eag-related subfamily h member 8	777	987		3	3	6	2	1	1	1	1	1	3	20	1.5207e-171	52.45%	2	P:signal transduction; F:signal transducer activity	y	-	IPR000014 (PFAM); IPR000014 (TIGRFAM); G3DSA:3.30.450.20 (GENE3D); PTHR23244 (PANTHER); PTHR23244:SF234 (PANTHER); IPR000014 (SUPERFAMILY)
g229.t1	dolichyl-phosphate-mannose-protein mannosyltransferase	644	497	TM7	2	5	5	1	5	8	6	5	5	5	20	0.0	69.6%	3	P:protein O-linked glycosylation; F:mannosyltransferase activity; C:alpha-1,6-mannosyltransferase complex	y	EC:2.4.1	IPR016093 (SMART); G3DSA:2.80.10.50 (GENE3D); IPR016093 (PFAM); IPR003342 (PFAM); PTHR10050:SF6 (PANTHER); IPR027005 (PANTHER); SIGNAL_PEPTIDE_N_REGION (PHOBIUS); TRANSMEMBRANE (PHOBIUS); TRANSMEMBRANE (PHOBIUS); SIGNAL_PEPTIDE_C_REGION (PHOBIUS); TRANSMEMBRANE (PHOBIUS); NON_CYTOPLASMIC_DOMAIN (PHOBIUS); CYTOPLASMIC_DOMAIN (PHOBIUS); SIGNAL_PEPTIDE (PHOBIUS); TRANSMEMBRANE (PHOBIUS); CYTOPLASMIC…
g231.t1	hcp-like protein	508	669		1	2	2	2	2	1	2	1	2	2	20	3.3105e-131	59.55%	1	F:protein binding	y		Coil (COILS); IPR006597 (SMART); IPR011990 (G3DSA:1.25.40.GENE3D); IPR006597 (PFAM); PTHR11102:SF11 (PANTHER); PTHR11102 (PANTHER); SSF81901 (SUPERFAMILY)
g233.t1	yqey domain protein	148	-		1	1	0	1	1	0	0	0	0	1	14	9.74332e-49	53.43%	1	F:carbon-nitrogen ligase activity, with glutamine as amido-N-donor	y		G3DSA:1.10.1510.10 (GENE3D); IPR023168 (G3DSA:1.10.10.GENE3D); IPR019004 (PFAM); IPR003789 (SUPERFAMILY)
g234.t1	brct domain containing protein	220	-		2	0	1	0	0	2	1	2	2	0	20	4.65253e-58	55.3%	1	F:transferase activity, transferring phosphorus-containing groups	y	-	IPR001357 (SMART); IPR001357 (PFAM); IPR001357 (G3DSA:3.40.50.GENE3D); PTHR11076 (PANTHER); IPR001357 (PROSITE_PROFILES); IPR001357 (SUPERFAMILY)
g235.t1	hypothetical protein PHACADRAFT_126254	485	-		1	0	3	0	0	0	0	1	2	0	20	1.11235e-45	47.4%	2	P:carbohydrate metabolic process; F:catalytic activity	n		no IPS match
g236.t1	smarcc1 protein	724	988		1	5	2	2	1	1	2	2	2	1	20	0.0	64.85%	5	F:zinc ion binding; F:chromatin binding; F:DNA binding; F:protein binding; C:chromatin	y	-	Coil (COILS); IPR000433 (SMART); IPR001005 (SMART); IPR009057 (G3DSA:1.10.10.GENE3D); IPR001005 (PFAM); IPR011991 (G3DSA:1.10.10.GENE3D); IPR007526 (PFAM); IPR000433 (PFAM); PTHR12802 (PANTHER); PTHR12802:SF6 (PANTHER); IPR017884 (PROSITE_PROFILES); IPR007526 (PROSITE_PROFILES); IPR009057 (SUPERFAMILY); IPR009057 (SUPERFAMILY); SSF57850 (SUPERFAMILY)
g238.t1	hypothetical protein PGTG_11049	105	5		10	3	0	0	0	0	0	0	0	0	2	3.78954	53.5%	0	-	n		no IPS match
g239.t1	---NA---	109	-		0	0	0	0	0	0	0	0	0	0	0			0	-	n		no IPS match
g241.t1	---NA---	228	8		5	0	0	0	0	0	0	0	0	0	0			0	-	n		G3DSA:3.30.420.10 (GENE3D)
g244.t1	zip-like iron-zinc transporter	376	-		1	1	1	4	2	5	4	2	4	3	20	5.3364e-170	64.35%	3	P:zinc ion transmembrane transport; C:integral to membrane; F:zinc ion transmembrane transporter activity	y	-	IPR003689 (PFAM); PTHR11040 (PANTHER); PTHR11040:SF1 (PANTHER); TRANSMEMBRANE (PHOBIUS); NON_CYTOPLASMIC_DOMAIN (PHOBIUS); TRANSMEMBRANE (PHOBIUS); NON_CYTOPLASMIC_DOMAIN (PHOBIUS); TRANSMEMBRANE (PHOBIUS); TRANSMEMBRANE (PHOBIUS); CYTOPLASMIC_DOMAIN (PHOBIUS); TRANSMEMBRANE (PHOBIUS); CYTOPLASMIC_DOMAIN (PHOBIUS); NON_CYTOPLASMIC_DOMAIN (PHOBIUS); NON_CYTOPLASMIC_DOMAIN (PHOBIUS); TRANSMEMBRANE …
g245.t1	ribonucleases p mrp protein subunit pop3 kda subunit	407	-		1	1	1	0	0	1	1	1	1	1	20	1.254e-35	44.0%	0	-	n		IPR013241 (PFAM)
g246.t1	nudix hydrolase	408	-		2	1	1	0	1	1	1	1	1	1	20	3.57955e-98	45.7%	1	F:hydrolase activity	y		IPR000086 (PFAM); IPR015797 (G3DSA:3.90.79.GENE3D); PTHR12318 (PANTHER); PTHR12318:SF0 (PANTHER); IPR015797 (SUPERFAMILY)
g247.t1	hypothetical protein PGTG_11590	329	95		1	20	0	0	0	0	0	0	0	0	19	2.09378e-22	56.68%	0	-	n		SIGNAL_PEPTIDE_N_REGION (PHOBIUS); SIGNAL_PEPTIDE_C_REGION (PHOBIUS); NON_CYTOPLASMIC_DOMAIN (PHOBIUS); SIGNAL_PEPTIDE (PHOBIUS); SIGNAL_PEPTIDE_H_REGION (PHOBIUS)
g248.t1	hypothetical protein PGTG_19517	572	67		4	23	0	0	0	0	0	0	0	0	8	2.1148e-60	49.5%	0	-	n		TRANSMEMBRANE (PHOBIUS); TRANSMEMBRANE (PHOBIUS); NON_CYTOPLASMIC_DOMAIN (PHOBIUS); CYTOPLASMIC_DOMAIN (PHOBIUS); NON_CYTOPLASMIC_DOMAIN (PHOBIUS); CYTOPLASMIC_DOMAIN (PHOBIUS); CYTOPLASMIC_DOMAIN (PHOBIUS); TRANSMEMBRANE (PHOBIUS); TRANSMEMBRANE (PHOBIUS)
g249.t1	hypothetical protein PGTG_19518	292	82		2	27	23	1	0	0	0	0	0	0	18	4.39752e-50	46.56%	0	-	n		no IPS match
g250.t1	protein kinase subdomain-containing protein	305	34		6	110	4	3	0	14	4	8	0	2	20	3.72532e-46	61.5%	0	-	n		no IPS match
g251.t1	hypothetical protein PGTG_04447	265	498		0	4	0	0	0	0	0	0	0	0	3	1.3653e-17	48.67%	4	F:GTP binding; F:GTPase activity; P:GTP catabolic process; F:nucleotide binding	n		IPR022812 (PANTHER); PTHR11566:SF35 (PANTHER)
g253.t1	c2h2 transcription	591	-		0	1	3	3	2	3	1	3	1	2	20	9.40986e-154	43.75%	1	F:binding	y	-	TRANSMEMBRANE (PHOBIUS); NON_CYTOPLASMIC_DOMAIN (PHOBIUS); CYTOPLASMIC_DOMAIN (PHOBIUS)
g254.t1	retrotransposon polyprotein	401	16		43	8	0	3	29	0	1	0	0	0	20	1.863e-70	55.6%	1	F:binding	y	-	IPR013103 (PFAM); PTHR11439 (PANTHER); SSF56672 (SUPERFAMILY)
g256.t1	---NA---	234	233		0	0	0	0	0	0	0	0	0	0	0			0	-	n		no IPS match
g260.t1	ribosomal protein l22e	117	-		2	1	1	2	1	1	1	1	0	1	20	5.41154e-43	85.75%	4	C:ribosome; F:structural constituent of ribosome; P:translation; P:ribosome biogenesis	y	-	IPR002671 (PFAM); IPR002671 (PANTHER)
g261.t1	---NA---	117	37		0	4	0	0	0	0	0	0	0	0	0			0	-	n		no IPS match
g264.t1	di-copper centre-containing protein	242	955	S	4	5	8	5	2	1	19	3	0	0	20	2.99794e-126	55.6%	3	F:metal ion binding; F:oxidoreductase activity; P:oxidation-reduction process	y	-	IPR002227 (PRINTS); IPR008922 (G3DSA:1.10.1280.GENE3D); IPR002227 (PFAM); PTHR11474 (PANTHER); IPR002227 (PROSITE_PATTERNS); SignalP-noTM (SIGNALP_EUK); IPR008922 (SUPERFAMILY)
g265.t1	di-copper centre-containing protein	527	1700	TM1	4	5	8	5	2	1	18	3	0	0	20	1.44126e-100	55.9%	3	F:metal ion binding; F:oxidoreductase activity; P:oxidation-reduction process	y	-	IPR002227 (PRINTS); IPR002227 (PFAM); IPR008922 (G3DSA:1.10.1280.GENE3D); PTHR11474 (PANTHER); SIGNAL_PEPTIDE_H_REGION (PHOBIUS); SIGNAL_PEPTIDE_N_REGION (PHOBIUS); NON_CYTOPLASMIC_DOMAIN (PHOBIUS); TRANSMEMBRANE (PHOBIUS); CYTOPLASMIC_DOMAIN (PHOBIUS); SIGNAL_PEPTIDE_C_REGION (PHOBIUS); SIGNAL_PEPTIDE (PHOBIUS); SignalP-noTM (SIGNALP_EUK); IPR008922 (SUPERFAMILY); TMhelix (TMHMM)
g266.t1	retrotransposon unclassified	350	10		6	5	0	0	8	0	0	0	0	0	20	1.41817e-55	52.1%	2	P:DNA integration; F:nucleic acid binding	y	-	IPR001584 (PFAM); G3DSA:3.30.420.10 (GENE3D); PTHR11439 (PANTHER); IPR001584 (PROSITE_PROFILES); IPR012337 (SUPERFAMILY)
g268.t1	hypothetical protein PGTG_04717	211	89		0	19	11	0	0	0	0	0	0	0	20	3.24949e-13	57.25%	0	-	n		no IPS match
g269.t1	cop9 signalosome complex subunit 3-like	423	-		1	1	1	1	1	1	1	1	1	0	20	6.32163e-127	50.85%	1	F:protein binding	y		IPR000717 (PFAM); IPR011991 (G3DSA:1.10.10.GENE3D); PTHR10758 (PANTHER); PTHR10758:SF1 (PANTHER)
g270.t1	---NA---	173	72		0	0	0	0	0	0	0	0	0	0	0			0	-	n		no IPS match
g272.t1	gmc oxidoreductase	637	-	S	0	9	7	2	10	13	38	45	31	5	20	0.0	68.8%	7	F:flavin adenine dinucleotide binding; F:choline dehydrogenase activity; P:oxidation-reduction process; P:alcohol metabolic process; P:glycine metabolic process; P:L-serine metabolic process; P:threonine metabolic process	y	EC:1.1.99.1	IPR012132 (PIRSF); IPR000172 (PFAM); G3DSA:3.50.50.60 (GENE3D); IPR007867 (PFAM); PTHR11552 (PANTHER); PTHR11552:SF14 (PANTHER); SIGNAL_PEPTIDE_H_REGION (PHOBIUS); SIGNAL_PEPTIDE_N_REGION (PHOBIUS); SIGNAL_PEPTIDE_C_REGION (PHOBIUS); SIGNAL_PEPTIDE (PHOBIUS); NON_CYTOPLASMIC_DOMAIN (PHOBIUS); SignalP-noTM (SIGNALP_EUK); SSF54373 (SUPERFAMILY); SSF51905 (SUPERFAMILY)
g273.t1	retrotransposon ty1-copia subclass	496	23		28	7	0	2	23	0	1	0	0	0	20	1.56893e-81	47.3%	1	F:binding	y	-	IPR013103 (PFAM); PTHR11439:SF127 (PANTHER); PTHR11439 (PANTHER)
g274.t1	---NA---	110	117		0	0	0	0	0	0	0	0	0	0	0			0	-	n		no IPS match
g275.t1	cbs-domain-containing protein	716	1767		2	1	1	1	1	1	1	1	1	1	20	0.0	65.3%	2	F:adenyl nucleotide binding; F:protein binding	y	-	Coil (COILS); IPR000644 (SMART); IPR000644 (PFAM); G3DSA:3.10.20.240 (GENE3D); IPR000270 (PFAM); G3DSA:3.10.580.10 (GENE3D); PTHR11911 (PANTHER); PTHR11911:SF5 (PANTHER); NON_CYTOPLASMIC_DOMAIN (PHOBIUS); CYTOPLASMIC_DOMAIN (PHOBIUS); TRANSMEMBRANE (PHOBIUS); IPR000644 (PROSITE_PROFILES); IPR000644 (PROSITE_PROFILES); IPR000644 (PROSITE_PROFILES); SSF54631 (SUPERFAMILY); SSF54277 (SUPERFAMILY); S…
g276.t1	---NA---	397	-		0	0	0	0	0	0	0	0	0	0	0			0	-	n		no IPS match
g277.t1	domain-containing protein	739	508		2	10	8	3	9	9	10	9	10	5	20	0.0	53.45%	2	C:intracellular; P:signal transduction	y	-	IPR000198 (SMART); IPR000198 (G3DSA:1.10.555.GENE3D); IPR000198 (PFAM); IPR001060 (PFAM); PTHR23176 (PANTHER); IPR000198 (PROSITE_PROFILES); SSF103657 (SUPERFAMILY); IPR008936 (SUPERFAMILY)
g278.t1	glycosyltransferase family 90 protein	253	580		1	8	9	0	2	6	7	4	1	7	20	1.35553e-62	58.1%	1	F:transferase activity	n		PTHR12203 (PANTHER); PTHR12203:SF12 (PANTHER); CYTOPLASMIC_DOMAIN (PHOBIUS); TRANSMEMBRANE (PHOBIUS); NON_CYTOPLASMIC_DOMAIN (PHOBIUS); TMhelix (TMHMM)
g279.t1	glycosyltransferase family 90 protein	359	580		3	9	9	2	2	8	7	4	1	5	20	5.95496e-162	58.15%	1	F:transferase activity	n		IPR006598 (SMART); IPR006598 (PFAM); PTHR12203:SF13 (PANTHER); PTHR12203 (PANTHER)
g280.t1	hypothetical protein PGTG_04590	414	1243		0	9	0	0	0	0	0	0	0	0	9	2.92148e-28	44.11%	0	-	n		no IPS match
g282.t1	fad dependent oxidoreductase	532	-		1	1	1	2	1	1	1	1	1	1	20	0.0	58.6%	2	P:oxidation-reduction process; F:oxidoreductase activity	y		IPR006076 (PFAM); G3DSA:3.50.50.60 (GENE3D); PTHR13847 (PANTHER); PTHR13847:SF24 (PANTHER); SSF51905 (SUPERFAMILY)
g283.t1	related to translation initiation factor eif3 p40 subunit	425	-		2	1	3	4	1	1	1	1	1	1	20	0.0	57.9%	7	C:eukaryotic translation initiation factor 3 complex; C:eukaryotic 43S preinitiation complex; C:eukaryotic 48S preinitiation complex; P:regulation of translational initiation; P:formation of translation preinitiation complex; F:translation initiation factor activity; C:ribosome	y	-	IPR027524 (PTHR10410:PANTHER); PTHR10410 (PANTHER); NON_CYTOPLASMIC_DOMAIN (PHOBIUS); SIGNAL_PEPTIDE_N_REGION (PHOBIUS); SIGNAL_PEPTIDE_H_REGION (PHOBIUS); SIGNAL_PEPTIDE_C_REGION (PHOBIUS); SIGNAL_PEPTIDE (PHOBIUS); IPR027524 (HAMAP); SignalP-TM (SIGNALP_GRAM_POSITIVE)
g284.t1	pyruvate kinase	527	-		3	1	1	1	1	1	1	1	1	1	20	0.0	83.35%	9	F:pyruvate kinase activity; P:pyruvate metabolic process; P:phosphorylation; F:potassium ion binding; F:magnesium ion binding; P:glycolysis; P:gluconeogenesis; P:purine nucleobase metabolic process; P:carbon utilization	y	EC:2.7.1.40	IPR001697 (PRINTS); IPR015806 (G3DSA:2.40.33.GENE3D); IPR015793 (PFAM); IPR015794 (G3DSA:3.40.1380.GENE3D); IPR001697 (TIGRFAM); IPR015795 (PFAM); IPR015813 (G3DSA:3.20.20.GENE3D); IPR001697 (PANTHER); PTHR11817:SF0 (PANTHER); IPR011037 (SUPERFAMILY); IPR015795 (SUPERFAMILY); IPR015813 (SUPERFAMILY)
g285.t1	hypothetical protein PGTG_08876	311	321		0	8	0	0	0	0	0	0	0	0	8	0.000852994	54.5%	0	-	n		no IPS match
g286.t1	alpha- -glucan synthase	2397	1851	TM9	5	2	4	4	0	8	4	1	1	0	20	0.0	67.7%	5	F:hydrolase activity; F:transferase activity; P:carbohydrate metabolic process; F:cation binding; P:biosynthetic process	y	-	IPR006589 (SMART); G3DSA:3.40.50.2000 (GENE3D); IPR013534 (PFAM); IPR013781 (G3DSA:3.20.20.GENE3D); IPR006047 (PFAM); IPR001296 (PFAM); PTHR12526:SF17 (PANTHER); PTHR12526 (PANTHER); TRANSMEMBRANE (PHOBIUS); NON_CYTOPLASMIC_DOMAIN (PHOBIUS); CYTOPLASMIC_DOMAIN (PHOBIUS); NON_CYTOPLASMIC_DOMAIN (PHOBIUS); NON_CYTOPLASMIC_DOMAIN (PHOBIUS); TRANSMEMBRANE (PHOBIUS); TRANSMEMBRANE (PHOBIUS); TRANSMEMB…
g288.t1	spc7-domain-containing protein	1382	-		1	3	1	0	0	1	1	1	1	1	10	0.0	47.5%	9	F:transferase activity; P:phosphorylation; F:nucleotide binding; F:ATP binding; F:kinase activity; P:carbohydrate metabolic process; P:glycolysis; F:hexokinase activity; F:phosphotransferase activity, alcohol group as acceptor	n		Coil (COILS); Coil (COILS); Coil (COILS); IPR013253 (SMART); IPR013253 (PFAM)
g291.t1	hypothetical protein PGTG_03822	355	71		9	36	2	2	0	9	0	2	2	0	20	5.38553e-103	54.85%	2	F:nucleic acid binding; F:zinc ion binding	y		IPR001878 (SMART); IPR001878 (G3DSA:4.10.60.GENE3D); IPR001878 (SUPERFAMILY)
g292.t1	sua5 ycio yrdc family protein sua5	520	-		0	2	1	0	1	1	1	1	1	1	20	7.27827e-81	59.5%	1	F:double-stranded RNA binding	y		Coil (COILS); Coil (COILS); IPR010923 (PIRSF); IPR017945 (G3DSA:3.90.870.GENE3D); IPR006070 (PFAM); IPR005145 (PFAM); PTHR17490 (PANTHER); IPR006070 (PROSITE_PROFILES); IPR017945 (SUPERFAMILY)
g293.t1	glycosyltransferase family 22 protein	1048	-	TM3	3	5	3	0	2	2	2	2	2	2	20	1.1158e-87	56.3%	1	F:transferase activity, transferring glycosyl groups	y	-	IPR005599 (PFAM); PTHR22760:SF0 (PANTHER); IPR005599 (PANTHER); NON_CYTOPLASMIC_DOMAIN (PHOBIUS); CYTOPLASMIC_DOMAIN (PHOBIUS); CYTOPLASMIC_DOMAIN (PHOBIUS); CYTOPLASMIC_DOMAIN (PHOBIUS); CYTOPLASMIC_DOMAIN (PHOBIUS); TRANSMEMBRANE (PHOBIUS); TRANSMEMBRANE (PHOBIUS); TRANSMEMBRANE (PHOBIUS); TRANSMEMBRANE (PHOBIUS); TRANSMEMBRANE (PHOBIUS); NON_CYTOPLASMIC_DOMAIN (PHOBIUS); NON_CYTOPLASMIC_DOMAIN…
g294.t1	trna (cytidine guanosine -2 -o)-methyltransferase-like	276	550		0	2	3	1	3	2	1	1	1	3	20	8.96388e-135	71.45%	3	P:RNA methylation; P:tRNA processing; F:tRNA methyltransferase activity	y	-	G3DSA:3.40.50.150 (GENE3D); IPR002877 (PFAM); IPR015507 (PANTHER); IPR028590 (HAMAP); IPR015507 (HAMAP); SSF53335 (SUPERFAMILY)
g297.t1	rna-binding protein	751	-		1	1	1	0	1	1	1	1	1	0	20	1.74205e-130	44.55%	2	F:nucleic acid binding; F:nucleotide binding	n		no IPS match
g298.t1	retrotransposon ty1-copia subclass	1383	117		38	21	8	2	40	0	0	0	0	0	20	0.0	49.35%	2	P:DNA integration; F:nucleic acid binding	y		IPR001584 (PFAM); IPR013103 (PFAM); G3DSA:3.30.420.10 (GENE3D); IPR025724 (PFAM); PTHR11439:SF127 (PANTHER); PTHR11439 (PANTHER); IPR001584 (PROSITE_PROFILES); IPR012337 (SUPERFAMILY); SSF56672 (SUPERFAMILY)
g299.t1	ubiquitinating enzyme	1008	1911		2	3	1	0	0	0	0	0	0	1	7	0.0	53.57%	8	F:kinase activity; F:ATP binding; P:phosphorylation; F:transferase activity; P:carbohydrate metabolic process; F:nucleotide binding; F:phosphotransferase activity, alcohol group as acceptor; P:glycolysis	n		G3DSA:3.40.50.1010 (GENE3D); IPR002716 (PFAM); SSF88723 (SUPERFAMILY)
g300.t1	tbc1 domain family member 14	577	387		2	3	4	5	6	6	6	4	6	5	20	1.73693e-170	60.45%	2	F:Rab GTPase activator activity; P:positive regulation of Rab GTPase activity	y	-	Coil (COILS); IPR000195 (SMART); IPR000195 (PFAM); G3DSA:1.10.8.270 (GENE3D); PTHR22957 (PANTHER); PTHR22957:SF47 (PANTHER); IPR000195 (PROSITE_PROFILES); IPR000195 (SUPERFAMILY); IPR000195 (SUPERFAMILY)
g301.t1	hypothetical protein PGTG_19015	275	75		27	70	7	0	0	0	0	0	0	0	20	2.25723e-11	46.45%	2	F:nucleic acid binding; F:zinc ion binding	n		PF14244 (PFAM)
g302.t1	translation initiation factor if-2	658	-		0	1	2	1	0	0	0	0	0	1	5	0.0	58.2%	2	P:translational initiation; F:translation initiation factor activity	n		no IPS match
g303.t1	secreted protein	235	388		2	5	2	2	0	0	0	0	0	0	5	3.12673e-42	56.8%	0	-	n		no IPS match
g304.t1	#NAME?	845	279		3	46	3	0	2	1	2	1	1	2	20	3.71111e-66	59.8%	3	F:protein binding; F:zinc ion binding; F:phosphatase activity	y		Coil (COILS); Coil (COILS); IPR001841 (SMART); IPR001841 (PFAM); IPR016965 (PFAM); IPR013083 (G3DSA:3.30.40.GENE3D); PTHR20889:SF0 (PANTHER); PTHR20889 (PANTHER); IPR001841 (PROSITE_PROFILES); SSF57850 (SUPERFAMILY); IPR023214 (SUPERFAMILY)
g305.t1	integral to membrane protein	657	-		1	1	1	1	2	1	1	1	1	0	20	0.0	48.05%	0	-	n		IPR010308 (PFAM); PF14558 (PFAM); PTHR31145 (PANTHER); TRANSMEMBRANE (PHOBIUS); TRANSMEMBRANE (PHOBIUS); TRANSMEMBRANE (PHOBIUS); TRANSMEMBRANE (PHOBIUS); NON_CYTOPLASMIC_DOMAIN (PHOBIUS); CYTOPLASMIC_DOMAIN (PHOBIUS); NON_CYTOPLASMIC_DOMAIN (PHOBIUS); TRANSMEMBRANE (PHOBIUS); NON_CYTOPLASMIC_DOMAIN (PHOBIUS); TRANSMEMBRANE (PHOBIUS); NON_CYTOPLASMIC_DOMAIN (PHOBIUS); CYTOPLASMIC_DOMAIN (PHOBIUS)…
g306.t1	actin-like protein arpc3	150	-		1	1	2	0	1	1	1	1	1	1	20	6.74179e-88	78.95%	4	C:Arp2/3 protein complex; P:actin cortical patch assembly; P:Arp2/3 complex-mediated actin nucleation; F:structural molecule activity	y	-	G3DSA:3.30.1460.20 (GENE3D); IPR008384 (PFAM); IPR008384 (PANTHER); SSF69645 (SUPERFAMILY)
g307.t1	prenylated rab acceptor pra1	168	-		1	1	1	0	1	1	1	1	1	1	20	4.64924e-93	79.2%	0	-	n		IPR004895 (PFAM); PTHR19317 (PANTHER); NON_CYTOPLASMIC_DOMAIN (PHOBIUS); TRANSMEMBRANE (PHOBIUS); CYTOPLASMIC_DOMAIN (PHOBIUS); NON_CYTOPLASMIC_DOMAIN (PHOBIUS); TRANSMEMBRANE (PHOBIUS); TMhelix (TMHMM); TMhelix (TMHMM); TMhelix (TMHMM)
g308.t1	upf0187-domain-containing protein	393	389		3	4	7	1	2	9	6	5	2	1	20	2.83856e-113	59.9%	0	-	n		IPR021134 (PFAM); NON_CYTOPLASMIC_DOMAIN (PHOBIUS); CYTOPLASMIC_DOMAIN (PHOBIUS); TRANSMEMBRANE (PHOBIUS); TRANSMEMBRANE (PHOBIUS); CYTOPLASMIC_DOMAIN (PHOBIUS); TMhelix (TMHMM); TMhelix (TMHMM)
g309.t1	hypothetical protein PGTG_08465	575	37		2	13	4	0	0	5	2	0	0	0	20	0.0	57.6%	1	F:nucleic acid binding	y		PTHR10775:SF24 (PANTHER); PTHR10775 (PANTHER); IPR012337 (SUPERFAMILY)
g310.t1	40s ribosomal protein s24	134	64		1	1	1	2	1	1	1	1	1	1	20	8.77667e-76	86.75%	5	C:ribosome; F:structural constituent of ribosome; P:translation; F:nucleotide binding; P:ribosome biogenesis	y	-	IPR001976 (PFAM); IPR012677 (G3DSA:3.30.70.GENE3D); IPR001976 (PANTHER); IPR001976 (HAMAP); IPR012678 (SUPERFAMILY)
g316.t1	nadh dehydrogenase 1 beta subcomplex	81	-		3	1	1	1	1	1	1	1	1	1	20	9.2025e-33	77.15%	0	-	n		IPR019329 (PFAM); NON_CYTOPLASMIC_DOMAIN (PHOBIUS); CYTOPLASMIC_DOMAIN (PHOBIUS); TRANSMEMBRANE (PHOBIUS); TMhelix (TMHMM)
g317.t1	---NA---	143	-	S	0	0	0	0	0	0	0	0	0	0	0			0	-	n		SIGNAL_PEPTIDE_N_REGION (PHOBIUS); SIGNAL_PEPTIDE (PHOBIUS); SIGNAL_PEPTIDE_C_REGION (PHOBIUS); NON_CYTOPLASMIC_DOMAIN (PHOBIUS); SIGNAL_PEPTIDE_H_REGION (PHOBIUS); SignalP-TM (SIGNALP_GRAM_POSITIVE); SignalP-noTM (SIGNALP_EUK)
g318.t1	dna excision repair protein ercc-5	1284	390		3	4	6	0	8	21	11	9	10	5	20	0.0	65.5%	4	F:endonuclease activity; C:nucleus; P:nucleotide-excision repair; F:single-stranded DNA binding	y	EC:3.1	Coil (COILS); Coil (COILS); Coil (COILS); Coil (COILS); IPR006084 (PRINTS); IPR001044 (PRINTS); IPR006085 (SMART); IPR006086 (SMART); IPR008918 (SMART); G3DSA:1.10.150.20 (GENE3D); IPR006086 (PFAM); G3DSA:3.40.50.1010 (GENE3D); IPR006085 (PFAM); IPR001044 (PTHR11081:PANTHER); IPR006084 (PANTHER); IPR019974 (PROSITE_PATTERNS); SSF88723 (SUPERFAMILY); IPR020045 (SUPERFAMILY)
g320.t1	hypothetical protein PGTG_12371	231	52		0	9	1	1	0	0	0	0	0	0	20	3.90113e-53	48.4%	1	F:chromatin binding	n		IPR024752 (PFAM); SignalP-TM (SIGNALP_GRAM_POSITIVE)
g321.t1	cai-1 autoinducer sensor kinase phosphatase cqss isoform 2	278	45		0	0	0	0	0	0	0	0	0	0	20	2.7021e-26	45.05%	4	C:membrane; P:transmembrane transport; P:metal ion transport; F:metal ion transmembrane transporter activity	n		PTHR22930:SF5 (PANTHER); IPR026103 (PANTHER); SIGNAL_PEPTIDE_N_REGION (PHOBIUS); SIGNAL_PEPTIDE_H_REGION (PHOBIUS); SIGNAL_PEPTIDE_C_REGION (PHOBIUS); NON_CYTOPLASMIC_DOMAIN (PHOBIUS); SIGNAL_PEPTIDE (PHOBIUS)
g322.t1	microtubule binding protein	517	1751		3	5	7	3	3	11	8	6	9	4	20	0.0	67.95%	1	F:actin filament binding	y		Coil (COILS); IPR001680 (SMART); IPR015048 (PFAM); IPR015943 (G3DSA:2.130.10.GENE3D); IPR001680 (PFAM); IPR015049 (PFAM); IPR015505 (PANTHER); IPR027342 (PTHR10856:PANTHER); IPR001680 (PROSITE_PROFILES); IPR017986 (PROSITE_PROFILES); IPR017986 (SUPERFAMILY)
g324.t1	---NA---	117	609		0	0	0	0	0	0	0	0	0	0	0			0	-	n		no IPS match
g325.t1	ornithine decarboxylase	487	-		2	1	1	2	1	1	1	1	1	1	20	0.0	66.05%	2	P:polyamine biosynthetic process; F:catalytic activity	y	-	IPR000183 (PRINTS); IPR002433 (PRINTS); G3DSA:3.20.20.10 (GENE3D); IPR022644 (PFAM); IPR022643 (PFAM); IPR009006 (G3DSA:2.40.37.GENE3D); PTHR11482:SF6 (PANTHER); PTHR11482 (PANTHER); IPR022653 (PROSITE_PATTERNS); SSF51419 (SUPERFAMILY); IPR009006 (SUPERFAMILY); IPR009006 (SUPERFAMILY)
g326.t1	uncharacterized mitochondrial protein g00810-like	310	20		27	7	0	3	13	0	0	0	0	0	20	3.0972e-56	51.45%	5	F:metal ion binding; F:nucleic acid binding; P:DNA integration; F:zinc ion binding; F:DNA binding	n		IPR013103 (PFAM); PTHR11439:SF127 (PANTHER); PTHR11439 (PANTHER)
g327.t1	copia polyprotein	725	20		41	8	0	3	32	0	0	0	0	0	20	1.23264e-95	55.25%	2	P:DNA integration; F:nucleic acid binding	y	-	G3DSA:3.30.420.10 (GENE3D); IPR001584 (PFAM); IPR013103 (PFAM); PTHR11439 (PANTHER); PTHR11439:SF127 (PANTHER); IPR001584 (PROSITE_PROFILES); IPR012337 (SUPERFAMILY)
g329.t1	hypothetical protein PGTG_18786	497	7		4	24	11	5	0	0	0	0	0	0	20	2.12106e-45	46.45%	2	F:nucleic acid binding; F:zinc ion binding	y		IPR001878 (G3DSA:4.10.60.GENE3D); IPR001878 (PROSITE_PROFILES)
g330.t1	retrotransposon ty1-copia subclass	1216	25		94	50	4	9	37	0	1	0	0	0	20	0.0	46.5%	2	P:DNA integration; F:nucleic acid binding	y		IPR025314 (PFAM); IPR013103 (PFAM); IPR001584 (PFAM); G3DSA:3.30.420.10 (GENE3D); IPR025724 (PFAM); PTHR11439 (PANTHER); PTHR11439:SF127 (PANTHER); IPR001584 (PROSITE_PROFILES); SSF56672 (SUPERFAMILY); IPR012337 (SUPERFAMILY)
g331.t1	---NA---	140	5		5	0	0	0	0	0	0	0	0	0	0			0	-	n		no IPS match
g333.t1	wd40 repeat-like protein	634	131		56	78	88	50	98	430	132	141	116	93	20	2.00875e-153	61.6%	1	F:protein binding	y		IPR020472 (PRINTS); IPR001680 (SMART); IPR001810 (SMART); IPR015943 (G3DSA:2.130.10.GENE3D); PF12937 (PFAM); G3DSA:1.20.1280.50 (GENE3D); IPR001680 (PFAM); PTHR22844 (PANTHER); PTHR22844:SF73 (PANTHER); IPR019775 (PROSITE_PATTERNS); IPR019775 (PROSITE_PATTERNS); IPR019775 (PROSITE_PATTERNS); IPR019775 (PROSITE_PATTERNS); IPR001810 (PROSITE_PROFILES); IPR001680 (PROSITE_PROFILES); IPR001680 (PROSI…
g334.t1	hypothetical protein PGTG_09594	568	489		4	5	2	2	0	0	0	0	0	0	5	7.04457e-164	58.6%	0	-	n		Coil (COILS)
g336.t1	atp-dependent dna helicase	424	1		1	116	25	0	2	28	11	9	2	2	20	6.35446e-162	62.65%	3	F:nucleic acid binding; F:ATP binding; F:ATP-dependent helicase activity	y	-	IPR014001 (SMART); IPR011545 (PFAM); G3DSA:3.40.50.300 (GENE3D); PTHR13710 (PANTHER); IPR014001 (PROSITE_PROFILES); IPR027417 (SUPERFAMILY)
g337.t1	mitochondrial carrier	359	151		15	21	20	6	22	21	24	23	20	22	20	1.9404e-124	57.95%	2	C:membrane; P:transmembrane transport	y	-	IPR002067 (PRINTS); IPR023395 (G3DSA:1.50.40.GENE3D); IPR018108 (PFAM); PTHR24089:SF88 (PANTHER); PTHR24089 (PANTHER); IPR018108 (PROSITE_PROFILES); IPR018108 (PROSITE_PROFILES); IPR018108 (PROSITE_PROFILES); IPR023395 (SUPERFAMILY)
g338.t1	3-oxoacid -transferase	541	-		2	1	1	2	1	1	1	1	2	1	20	0.0	74.75%	6	P:ketone body catabolic process; C:mitochondrion; F:3-oxoacid CoA-transferase activity; P:isoleucine catabolic process; P:leucine catabolic process; P:valine catabolic process	y	EC:2.8.3.5	IPR014388 (PIRSF); IPR004165 (SMART); IPR012792 (TIGRFAM); IPR012791 (TIGRFAM); IPR004165 (PFAM); G3DSA:3.40.1080.10 (GENE3D); G3DSA:3.40.810.20 (GENE3D); IPR004165 (PANTHER); IPR004164 (PROSITE_PATTERNS); SSF100950 (SUPERFAMILY); SSF100950 (SUPERFAMILY)
g339.t1	hypothetical protein PGTG_03457	94	146		0	18	1	1	0	0	0	0	0	0	18	1.11786e-14	66.5%	1	F:DNA binding	n		no IPS match
g340.t1	---NA---	97	524		0	0	0	0	0	0	0	0	0	0	0			0	-	n		no IPS match
g342.t1	hypothetical protein PGTG_08057	291	114		0	20	16	0	0	0	0	0	0	0	20	7.59718e-22	57.55%	0	-	n		IPR003323 (PROSITE_PROFILES)
g343.t1	alternative cyclin pcl1	343	1573		2	3	4	2	3	5	4	4	5	4	20	6.78582e-155	60.5%	2	F:protein kinase binding; P:regulation of cyclin-dependent protein serine/threonine kinase activity	y	-	IPR013763 (G3DSA:1.10.472.GENE3D); IPR013922 (PFAM); PTHR31864:SF1 (PANTHER); PTHR31864 (PANTHER); IPR013763 (SUPERFAMILY)
g345.t1	hypothetical protein PGTG_18177	284	989		1	6	1	0	0	0	0	0	0	0	4	2.71183e-07	53.75%	0	-	n		no IPS match
g347.t1	nadph oxidase isoform 1	320	242		3	5	9	5	2	5	4	4	3	2	20	1.96797e-130	74.1%	3	F:oxidoreductase activity; P:oxidation-reduction process; C:integral to membrane	y	-	IPR000778 (PRINTS); G3DSA:3.40.50.80 (GENE3D); IPR013112 (PFAM); G3DSA:2.40.30.10 (GENE3D); IPR013121 (PFAM); PTHR11972 (PANTHER); PTHR11972:SF7 (PANTHER); IPR017927 (PROSITE_PROFILES); IPR017938 (SUPERFAMILY); SSF52343 (SUPERFAMILY)
g348.t1	retrotransposon unclassified	223	20		17	1	0	1	2	0	0	0	0	0	20	1.3121e-48	46.35%	6	F:nucleic acid binding; P:proteolysis; P:DNA integration; F:zinc ion binding; F:peptidase activity; F:RNA-directed DNA polymerase activity	n		IPR013103 (PFAM); PTHR11439:SF127 (PANTHER); PTHR11439 (PANTHER)
g349.t1	retrotransposon unclassified	1238	59		29	27	0	3	34	1	0	0	0	0	20	3.60729e-119	44.1%	3	F:nucleic acid binding; F:zinc ion binding; P:DNA integration	y		Coil (COILS); IPR001878 (SMART); G3DSA:3.30.420.10 (GENE3D); IPR013103 (PFAM); IPR001878 (G3DSA:4.10.60.GENE3D); IPR001584 (PFAM); IPR025724 (PFAM); PTHR11439 (PANTHER); PTHR11439:SF127 (PANTHER); IPR001584 (PROSITE_PROFILES); IPR001878 (PROSITE_PROFILES); IPR012337 (SUPERFAMILY); IPR001878 (SUPERFAMILY)
g350.t1	glyceraldehyde-3-phosphate dehydrogenase	335	-		2	1	2	1	1	10	2	2	1	1	20	0.0	89.2%	7	C:cytoplasm; F:NAD binding; F:NADP binding; P:glycolysis; F:glyceraldehyde-3-phosphate dehydrogenase (NAD+) (phosphorylating) activity; P:oxidation-reduction process; P:gluconeogenesis	y	EC:1.2.1.12	IPR020831 (PRINTS); IPR020828 (SMART); IPR020831 (PIRSF); G3DSA:3.30.360.10 (GENE3D); IPR016040 (G3DSA:3.40.50.GENE3D); IPR020828 (PFAM); IPR020829 (PFAM); IPR006424 (TIGRFAM); IPR020831 (PANTHER); IPR020830 (PROSITE_PATTERNS); SSF51735 (SUPERFAMILY); SSF55347 (SUPERFAMILY)
g351.t1	terpenoid cylase protein prenyltransferase alpha-alpha toroid	187	24		0	18	0	0	0	0	0	0	0	0	20	1.32507e-38	64.35%	1	F:hydrolase activity, acting on ester bonds	n		PTHR22930:SF1 (PANTHER); IPR026103 (PANTHER)
g352.t1	hypothetical protein PGTG_00576	157	116		0	11	0	0	0	0	0	0	0	0	6	2.8872	52.83%	0	-	n		no IPS match
g354.t1	hypothetical protein PGTG_19644	116	29		2	3	0	0	0	0	0	0	0	0	2	0.169135	45.5%	0	-	n		no IPS match
g355.t1	wd40 repeat-like protein	882	123		2	1	3	1	2	64	7	7	3	3	20	0.0	49.9%	1	F:protein binding	y		Coil (COILS); IPR001680 (SMART); IPR015943 (G3DSA:2.130.10.GENE3D); IPR001680 (PFAM); IPR015943 (G3DSA:2.130.10.GENE3D); IPR015943 (G3DSA:2.130.10.GENE3D); PTHR13729 (PANTHER); PTHR13729:SF2 (PANTHER); NON_CYTOPLASMIC_DOMAIN (PHOBIUS); SIGNAL_PEPTIDE (PHOBIUS); SIGNAL_PEPTIDE_C_REGION (PHOBIUS); SIGNAL_PEPTIDE_N_REGION (PHOBIUS); SIGNAL_PEPTIDE_H_REGION (PHOBIUS); IPR001680 (PROSITE_PROFILES); IP…
g356.t1	pkinase-domain-containing protein	1056	51		36	75	104	16	72	101	90	100	96	75	20	0.0	78.0%	4	P:protein phosphorylation; F:ATP binding; F:protein serine/threonine kinase activity; P:serine family amino acid metabolic process	y	EC:2.7.11	Coil (COILS); Coil (COILS); IPR002290 (SMART); G3DSA:1.10.510.10 (GENE3D); IPR000719 (PFAM); G3DSA:3.30.200.20 (GENE3D); PTHR24351 (PANTHER); PTHR24351:SF29 (PANTHER); IPR008271 (PROSITE_PATTERNS); IPR000719 (PROSITE_PROFILES); IPR011009 (SUPERFAMILY)
g357.t1	nuclease harbi1-like	322	45	S	1	56	0	0	0	0	0	0	0	0	20	1.02427e-45	52.5%	1	C:mitochondrion	n		IPR027806 (PFAM); IPR026103 (PANTHER); SignalP-noTM (SIGNALP_EUK)
g358.t1	transcription elongation factor spt5	1220	200		2	1	1	1	1	30	1	5	1	1	20	0.0	60.75%	1	P:positive regulation of transcription elongation from RNA polymerase II promoter	y	-	Coil (COILS); IPR006645 (SMART); IPR017071 (PIRSF); IPR005824 (SMART); IPR005100 (PFAM); PF12815 (PFAM); PTHR11125 (PANTHER); IPR008991 (SUPERFAMILY)
g359.t1	hypothetical protein PGTG_01143	118	14		7	15	0	1	0	0	0	0	0	0	17	3.89888e-26	59.65%	0	-	n		no IPS match
g360.t1	---NA---	187	11		1	0	0	0	0	0	0	0	0	0	0			0	-	n		Coil (COILS)
g361.t1	gag-pol polyprotein	998	4		54	33	0	5	39	0	0	0	1	0	20	1.41717e-143	46.65%	2	P:DNA integration; F:nucleic acid binding	y		IPR025724 (PFAM); IPR013103 (PFAM); G3DSA:3.30.420.10 (GENE3D); PTHR11439 (PANTHER); PTHR11439:SF127 (PANTHER); IPR001584 (PROSITE_PROFILES); SSF56672 (SUPERFAMILY); IPR012337 (SUPERFAMILY)
g363.t1	transposable element	337	32		21	4	0	2	16	0	0	0	0	0	20	1.28019e-36	47.0%	7	F:nucleic acid binding; P:DNA integration; F:zinc ion binding; F:ATP binding; F:alanine-tRNA ligase activity; F:nucleotide binding; P:alanyl-tRNA aminoacylation	n		IPR013103 (PFAM); PTHR11439 (PANTHER); CYTOPLASMIC_DOMAIN (PHOBIUS); NON_CYTOPLASMIC_DOMAIN (PHOBIUS); TRANSMEMBRANE (PHOBIUS)
g364.t1	bed zinc family dimerization isoform 1	707	37		1	161	1	3	0	28	8	1	1	0	20	1.34247e-75	43.75%	2	F:protein dimerization activity; F:nucleic acid binding	y	-	IPR025525 (PFAM); IPR008906 (PFAM); PTHR23272 (PANTHER); IPR012337 (SUPERFAMILY)
g368.t1	hypothetical protein PGTG_12047	520	10		51	46	5	5	9	0	0	0	0	0	20	2.30232e-59	58.7%	0	-	n		PF14227 (PFAM); G3DSA:3.30.420.10 (GENE3D); PTHR11439:SF127 (PANTHER); PTHR11439 (PANTHER)
g369.t1	-dihydroxy-2-butanone 4-phosphate synthase	218	-		2	2	1	3	1	1	1	1	1	1	20	3.02063e-116	80.85%	3	F:3,4-dihydroxy-2-butanone-4-phosphate synthase activity; P:riboflavin biosynthetic process; F:hydrolase activity	y	EC:4.1.99.12	IPR000422 (PFAM); IPR000422 (TIGRFAM); IPR017945 (G3DSA:3.90.870.GENE3D); PTHR21327 (PANTHER); IPR000422 (HAMAP); IPR017945 (SUPERFAMILY)
g370.t1	---NA---	445	-	S	0	0	0	0	0	0	0	0	0	0	0			0	-	n		NON_CYTOPLASMIC_DOMAIN (PHOBIUS); SIGNAL_PEPTIDE_N_REGION (PHOBIUS); SIGNAL_PEPTIDE (PHOBIUS); SIGNAL_PEPTIDE_C_REGION (PHOBIUS); SIGNAL_PEPTIDE_H_REGION (PHOBIUS); SignalP-noTM (SIGNALP_EUK); SignalP-noTM (SIGNALP_GRAM_NEGATIVE); SignalP-TM (SIGNALP_GRAM_POSITIVE)
g371.t1	hypothetical protein PGTG_14442	518	915		0	2	3	2	0	0	1	1	1	4	20	1.72754e-161	49.65%	0	-	n		IPR019378 (PFAM); TRANSMEMBRANE (PHOBIUS); NON_CYTOPLASMIC_DOMAIN (PHOBIUS); CYTOPLASMIC_DOMAIN (PHOBIUS); TMhelix (TMHMM)
g372.t1	secreted protein	564	446	S	3	2	3	5	0	0	0	0	0	2	8	0.0	67.5%	0	-	n		NON_CYTOPLASMIC_DOMAIN (PHOBIUS); SIGNAL_PEPTIDE_N_REGION (PHOBIUS); SIGNAL_PEPTIDE_C_REGION (PHOBIUS); SIGNAL_PEPTIDE (PHOBIUS); SIGNAL_PEPTIDE_H_REGION (PHOBIUS); SignalP-noTM (SIGNALP_EUK)
g373.t1	---NA---	1042	1983		0	0	0	0	0	0	0	0	0	0	0			0	-	n		IPR003903 (SMART); IPR003903 (PFAM); IPR013083 (G3DSA:3.30.40.GENE3D); IPR003903 (PROSITE_PROFILES); IPR003903 (PROSITE_PROFILES); IPR003903 (PROSITE_PROFILES); SSF57850 (SUPERFAMILY)
g374.t1	---NA---	295	1967	S	0	0	0	0	0	0	0	0	0	0	0			2	F:protein binding; F:zinc ion binding	y		IPR001841 (SMART); IPR013083 (G3DSA:3.30.40.GENE3D); SIGNAL_PEPTIDE_C_REGION (PHOBIUS); SIGNAL_PEPTIDE_N_REGION (PHOBIUS); NON_CYTOPLASMIC_DOMAIN (PHOBIUS); SIGNAL_PEPTIDE (PHOBIUS); SIGNAL_PEPTIDE_H_REGION (PHOBIUS); IPR001841 (PROSITE_PROFILES); SignalP-noTM (SIGNALP_EUK); SSF57850 (SUPERFAMILY)
g375.t1	dil and ankyrin domain containing protein	1068	156		2	2	2	2	2	3	12	3	2	1	20	0.0	54.7%	1	F:protein binding	y		Coil (COILS); IPR002110 (SMART); IPR020683 (G3DSA:1.25.40.GENE3D); IPR018444 (PFAM); IPR020683 (PFAM); PTHR24193 (PANTHER); NON_CYTOPLASMIC_DOMAIN (PHOBIUS); NON_CYTOPLASMIC_DOMAIN (PHOBIUS); TRANSMEMBRANE (PHOBIUS); CYTOPLASMIC_DOMAIN (PHOBIUS); TRANSMEMBRANE (PHOBIUS); CYTOPLASMIC_DOMAIN (PHOBIUS); TRANSMEMBRANE (PHOBIUS); IPR020683 (PROSITE_PROFILES); IPR002110 (PROSITE_PROFILES); IPR002710 (P…
g376.t1	hypothetical protein PGTG_14972	431	276		1	18	14	0	1	14	9	7	5	5	20	3.30263e-124	58.85%	1	F:protein binding	y		G3DSA:2.170.270.10 (GENE3D); PTHR12197 (PANTHER); PTHR12197:SF12 (PANTHER); IPR001214 (PROSITE_PROFILES); SSF82199 (SUPERFAMILY)
g377.t1	serine threonine protein kinase	1189	51		11	13	13	4	10	18	15	14	18	16	20	0.0	56.65%	4	P:protein phosphorylation; F:ATP binding; F:protein serine/threonine kinase activity; P:serine family amino acid metabolic process	y	-	Coil (COILS); IPR002290 (SMART); G3DSA:3.30.200.20 (GENE3D); IPR000719 (PFAM); G3DSA:1.10.510.10 (GENE3D); IPR020636 (PANTHER); PTHR24347:SF57 (PANTHER); IPR008271 (PROSITE_PATTERNS); IPR000719 (PROSITE_PROFILES); IPR011009 (SUPERFAMILY)
g378.t1	hexokinase	387	916		3	5	3	4	2	2	3	3	3	2	20	0.0	73.15%	12	P:phosphorylation; F:ATP binding; P:glycolysis; F:hexokinase activity; P:starch metabolic process; P:sucrose metabolic process; P:fructose metabolic process; P:galactose metabolic process; P:mannose metabolic process; P:amino sugar metabolic process; P:gluconeogenesis; P:streptomycin biosynthetic process	y	EC:2.7.1.1	IPR001312 (PRINTS); G3DSA:3.30.420.40 (GENE3D); IPR022673 (PFAM); IPR022672 (PFAM); G3DSA:3.40.367.20 (GENE3D); IPR001312 (PANTHER); SSF53067 (SUPERFAMILY); SSF53067 (SUPERFAMILY)
g379.t1	related to retrotransposon protein	429	23		26	6	0	2	22	0	1	0	0	0	20	5.68601e-66	49.85%	8	F:metal ion binding; F:nucleic acid binding; C:plastid; P:DNA integration; F:zinc ion binding; F:DNA binding; P:proteolysis; F:peptidase activity	n		IPR013103 (PFAM); PTHR11439 (PANTHER); PTHR11439:SF127 (PANTHER); SSF56672 (SUPERFAMILY)
g380.t1	copia-type polyprotein	1054	39		11	17	14	2	23	0	0	0	0	0	20	5.73769e-119	54.15%	2	P:DNA integration; F:nucleic acid binding	y	-	Coil (COILS); IPR025724 (PFAM); G3DSA:3.30.420.10 (GENE3D); IPR013103 (PFAM); IPR001584 (PFAM); PTHR11439 (PANTHER); IPR001584 (PROSITE_PROFILES); IPR012337 (SUPERFAMILY)
g381.t1	guanyl-nucleotide exchange factor	972	-		1	2	4	0	3	3	3	2	3	1	20	1.69609e-140	49.4%	1	F:catalytic activity	y	-	IPR013995 (SMART); IPR003123 (PFAM); PTHR23101 (PANTHER); IPR003123 (PROSITE_PROFILES); SSF109993 (SUPERFAMILY)
g382.t1	hypothetical protein PGTG_08783	517	52		0	17	2	1	0	1	0	0	0	0	20	1.36155e-30	48.2%	1	F:chromatin binding	n		IPR024752 (PFAM)
g384.t1	cytoskeleton assembly control protein	1047	-		2	0	3	2	1	1	1	1	1	1	20	0.0	77.15%	2	F:actin binding; F:phospholipid binding	y	-	Coil (COILS); Coil (COILS); Coil (COILS); Coil (COILS); Coil (COILS); IPR013809 (SMART); IPR002558 (SMART); G3DSA:1.20.1410.10 (GENE3D); IPR011417 (PFAM); IPR008942 (G3DSA:1.25.40.GENE3D); IPR002558 (PFAM); PTHR10407:SF2 (PANTHER); PTHR10407 (PANTHER); IPR013809 (PROSITE_PROFILES); IPR002558 (PROSITE_PROFILES); SSF109885 (SUPERFAMILY); IPR008942 (SUPERFAMILY)
g385.t1	hypothetical protein MELLADRAFT_114796	661	-		0	0	1	0	0	0	0	0	0	0	1	6.84694	48.0%	0	-	n		Coil (COILS)
g386.t1	---NA---	155	622		0	0	0	0	0	0	0	0	0	0	0			0	-	n		no IPS match
g387.t1	---NA---	373	-	S	0	0	0	0	0	0	0	0	0	0	0			0	-	n		SIGNAL_PEPTIDE_N_REGION (PHOBIUS); SIGNAL_PEPTIDE (PHOBIUS); SIGNAL_PEPTIDE_C_REGION (PHOBIUS); SIGNAL_PEPTIDE_H_REGION (PHOBIUS); NON_CYTOPLASMIC_DOMAIN (PHOBIUS); SignalP-noTM (SIGNALP_EUK); SignalP-TM (SIGNALP_GRAM_POSITIVE)
g388.t1	pollen-specific protein sf3	105	33		18	0	0	3	0	0	0	0	0	0	7	0.0340787	62.0%	3	F:nucleic acid binding; P:DNA integration; C:nucleus	n		Coil (COILS)
g390.t1	hypothetical protein PGTG_09125	889	72		0	49	80	0	0	0	4	0	0	0	20	0.0	59.2%	3	P:DNA integration; P:DNA recombination; F:DNA binding	n		no IPS match
g391.t1	retrotransposon unclassified	1572	1		85	54	17	7	41	1	0	0	0	0	20	7.15304e-138	45.1%	3	F:catalytic activity; P:DNA integration; F:nucleic acid binding	y	-	G3DSA:3.30.420.10 (GENE3D); IPR001584 (PFAM); IPR013103 (PFAM); PTHR11439 (PANTHER); PTHR11439:SF127 (PANTHER); TRANSMEMBRANE (PHOBIUS); CYTOPLASMIC_DOMAIN (PHOBIUS); NON_CYTOPLASMIC_DOMAIN (PHOBIUS); IPR001584 (PROSITE_PROFILES); IPR012337 (SUPERFAMILY); SSF56672 (SUPERFAMILY)
g392.t1	retrovirus-related pol polyprotein from transposon tnt 1-94	930	2		33	27	1	2	25	0	0	0	0	0	20	3.20805e-164	46.2%	2	P:DNA integration; F:nucleic acid binding	y		G3DSA:3.30.420.10 (GENE3D); IPR013103 (PFAM); IPR001584 (PFAM); PTHR11439 (PANTHER); PTHR11439:SF127 (PANTHER); IPR001584 (PROSITE_PROFILES); IPR012337 (SUPERFAMILY); SSF56672 (SUPERFAMILY)
g394.t1	retrotransposon ty1-copia subclass	483	3		24	8	0	1	22	0	1	0	0	0	20	6.60113e-109	51.1%	8	F:nucleic acid binding; P:DNA integration; F:zinc ion binding; P:proteolysis; F:peptidase activity; F:endonuclease activity; F:RNA-directed DNA polymerase activity; F:metal ion binding	n		IPR013103 (PFAM); PTHR11439 (PANTHER); PTHR11439:SF127 (PANTHER); SSF56672 (SUPERFAMILY)
g395.t1	hypothetical protein PGTG_20580	374	94		4	45	11	0	0	0	0	0	0	0	20	2.1848e-36	56.65%	0	-	n		no IPS match
g396.t1	---NA---	103	35		0	0	0	0	0	0	0	0	0	0	0			0	-	n		no IPS match
g397.t1	salivary glue protein	1112	35		8	490	0	15	0	0	0	0	2	0	20	4.15669e-109	49.65%	2	F:nucleic acid binding; F:zinc ion binding	n		PTHR10178 (PANTHER); PTHR10178:SF227 (PANTHER); SSF56672 (SUPERFAMILY); IPR021109 (SUPERFAMILY)
g399.t1	hypothetical protein PGTG_06162	158	112		0	33	0	0	0	0	0	0	0	0	20	4.80446e-15	62.85%	3	F:RNA binding; P:RNA metabolic process; F:DNA binding	n		no IPS match
g400.t1	exocyst protein	1176	-		3	2	2	1	2	1	1	2	2	1	20	0.0	58.65%	1	F:phospholipid binding	y	-	IPR019160 (PFAM); IPR028258 (PFAM); PTHR16092:SF15 (PANTHER); PTHR16092 (PANTHER)
g401.t1	hypothetical protein PGTG_10787	345	96		4	50	0	0	0	0	0	0	0	0	20	2.97837e-21	50.45%	3	F:nucleic acid binding; F:zinc ion binding; F:metal ion binding	n		no IPS match
g403.t1	copia ltr rider	758	5		57	48	2	6	12	0	0	0	0	0	20	2.5651e-42	50.0%	2	P:DNA integration; F:nucleic acid binding	y		Coil (COILS); IPR001584 (PFAM); G3DSA:3.30.420.10 (GENE3D); PTHR11439 (PANTHER); PTHR11439:SF127 (PANTHER); IPR001584 (PROSITE_PROFILES); IPR012337 (SUPERFAMILY)
g404.t1	galactose-proton symport	120	-		1	2	2	0	1	1	1	1	1	0	20	1.46649e-39	58.9%	2	F:transferase activity; F:protein binding	y	-	IPR001214 (PFAM); G3DSA:2.170.270.10 (GENE3D); PTHR12350 (PANTHER); PTHR12350:SF9 (PANTHER); IPR001214 (PROSITE_PROFILES); SSF82199 (SUPERFAMILY)
g405.t1	synaptic glycoprotein	87	444		0	1	1	0	1	0	0	0	0	1	20	1.47988e-23	57.7%	2	C:membrane; F:protein binding	y	-	G3DSA:3.10.20.90 (GENE3D); IPR000626 (PFAM); PTHR10556:SF28 (PANTHER); PTHR10556 (PANTHER); IPR000626 (PROSITE_PROFILES); SSF54236 (SUPERFAMILY)
g406.t1	hypothetical protein PGTG_18321	474	105		0	10	0	0	0	0	0	0	0	0	19	1.39474e-44	49.0%	0	-	n		IPR024752 (PFAM)
g407.t1	---NA---	133	45		0	0	0	0	0	0	0	0	0	0	0			0	-	n		SIGNAL_PEPTIDE_C_REGION (PHOBIUS); SIGNAL_PEPTIDE_H_REGION (PHOBIUS); SIGNAL_PEPTIDE_N_REGION (PHOBIUS); SIGNAL_PEPTIDE (PHOBIUS); NON_CYTOPLASMIC_DOMAIN (PHOBIUS)
g408.t1	---NA---	112	78		0	6	0	0	0	0	0	0	0	0	0			0	-	n		no IPS match
g409.t1	xpg i-region protein	767	390		2	1	2	0	2	2	2	1	2	1	20	0.0	65.6%	3	P:nucleic acid phosphodiester bond hydrolysis; P:DNA repair; F:nuclease activity	y	EC:3.1	Coil (COILS); IPR022040 (PFAM); G3DSA:3.40.50.1010 (GENE3D); IPR022039 (PFAM); IPR006085 (PFAM); IPR006086 (PFAM); PTHR32221:SF0 (PANTHER); PTHR32221 (PANTHER); SSF88723 (SUPERFAMILY)
g410.t1	heme peroxidase	1181	1608		1	0	5	1	1	2	2	5	2	2	20	0.0	49.5%	5	F:peroxidase activity; P:response to oxidative stress; P:oxidation-reduction process; F:heme binding; P:peroxidase reaction	y		IPR002007 (PFAM); IPR002007 (G3DSA:1.10.640.GENE3D); PTHR11903:SF5 (PANTHER); PTHR11903 (PANTHER); IPR002007 (PROSITE_PROFILES); IPR010255 (SUPERFAMILY)
g411.t1	retrotransposon polyprotein	1113	7		24	45	19	22	1	1	0	0	1	2	20	0.0	56.4%	4	P:RNA-dependent DNA replication; F:RNA-directed DNA polymerase activity; F:RNA binding; F:zinc ion binding	y	-	IPR000477 (PFAM); IPR001878 (G3DSA:4.10.60.GENE3D); G3DSA:3.30.70.270 (GENE3D); G3DSA:3.10.10.10 (GENE3D); PTHR10178 (PANTHER); IPR000477 (PROSITE_PROFILES); IPR001878 (PROSITE_PROFILES); IPR001878 (SUPERFAMILY); SSF56672 (SUPERFAMILY)
g412.t1	eukaryotic translation initiation factor 2c	787	515		3	4	3	2	0	6	8	5	3	2	20	0.0	45.65%	2	F:nucleic acid binding; F:protein binding	y	-	IPR003165 (SMART); IPR003100 (PFAM); IPR003165 (PFAM); G3DSA:2.170.260.10 (GENE3D); G3DSA:3.40.50.2300 (GENE3D); PTHR22891:SF0 (PANTHER); PTHR22891 (PANTHER); IPR003165 (PROSITE_PROFILES); IPR003100 (PROSITE_PROFILES); IPR012337 (SUPERFAMILY); IPR003100 (SUPERFAMILY)
g413.t1	---NA---	126	-		0	0	0	0	0	0	0	0	0	0	0			0	-	n		no IPS match
g414.t1	mitochondrial phosphate carrier protein	386	142		14	14	15	12	23	20	21	21	18	16	20	0.0	70.15%	2	P:transport; C:integral to membrane	y	-	IPR018108 (PFAM); IPR023395 (G3DSA:1.50.40.GENE3D); PTHR24089 (PANTHER); PTHR24089:SF50 (PANTHER); IPR018108 (PROSITE_PROFILES); IPR018108 (PROSITE_PROFILES); IPR018108 (PROSITE_PROFILES); IPR023395 (SUPERFAMILY)
g415.t1	pex19-domain-containing protein	333	-		2	1	1	0	1	2	1	1	1	1	20	2.48051e-97	59.95%	1	C:peroxisome	y	-	Coil (COILS); IPR006708 (PFAM); IPR006708 (PANTHER); PTHR12774:SF2 (PANTHER)
g416.t1	pc21g00130	375	68		4	1	0	0	0	0	0	0	0	0	20	7.30131e-28	45.55%	0	-	n		IPR018289 (PFAM); PTHR31669 (PANTHER); TRANSMEMBRANE (PHOBIUS); NON_CYTOPLASMIC_DOMAIN (PHOBIUS); CYTOPLASMIC_DOMAIN (PHOBIUS); TMhelix (TMHMM)
g417.t1	integrase core domain protein	353	3		30	5	0	2	20	0	1	0	0	0	20	2.53793e-101	47.15%	4	F:nucleic acid binding; P:DNA integration; F:zinc ion binding; F:metal ion binding	n		IPR013103 (PFAM); PTHR11439 (PANTHER); SSF56672 (SUPERFAMILY)
g418.t1	---NA---	368	693		0	0	0	0	0	0	0	0	0	0	0			0	-	n		CYTOPLASMIC_DOMAIN (PHOBIUS); TRANSMEMBRANE (PHOBIUS); NON_CYTOPLASMIC_DOMAIN (PHOBIUS)
g419.t1	---NA---	155	-	S	0	0	0	0	0	0	0	0	0	0	0			0	-	n		SIGNAL_PEPTIDE_N_REGION (PHOBIUS); SIGNAL_PEPTIDE (PHOBIUS); SIGNAL_PEPTIDE_C_REGION (PHOBIUS); NON_CYTOPLASMIC_DOMAIN (PHOBIUS); SIGNAL_PEPTIDE_H_REGION (PHOBIUS); SignalP-noTM (SIGNALP_EUK)
g421.t1	hypothetical protein PGTG_07434	261	64		9	102	0	2	0	5	1	3	0	0	20	1.66685e-87	67.15%	0	-	n		IPR027806 (PFAM); PTHR22930:SF6 (PANTHER); IPR026103 (PANTHER)
g422.t1	hypothetical protein PGTG_09500	191	234		0	6	0	0	0	0	0	0	0	0	3	1.93857	50.67%	0	-	n		no IPS match
g423.t1	---NA---	255	43		0	0	0	0	0	0	0	0	0	0	0			0	-	n		no IPS match
g425.t1	---NA---	661	59		0	0	0	0	0	0	0	0	0	0	0			0	-	n		no IPS match
g426.t1	hypothetical protein PGTG_16197	408	16		0	3	0	1	0	0	0	0	0	0	4	7.67384e-25	55.0%	0	-	n		Coil (COILS); Coil (COILS)
g427.t1	helicase protein with ring u-box domain	240	74		8	29	39	2	15	21	20	20	20	17	20	8.74239e-28	58.7%	5	P:cellular process; C:chloroplast envelope; F:helicase activity; F:ATP binding; F:nucleic acid binding	y	-	IPR001650 (SMART); IPR001650 (PFAM); G3DSA:3.40.50.300 (GENE3D); PTHR10799 (PANTHER); PTHR10799:SF422 (PANTHER); IPR001650 (PROSITE_PROFILES); IPR027417 (SUPERFAMILY)
g428.t1	hypothetical protein PGTG_18184	87	1982	S	1	1	2	0	0	0	0	0	0	0	3	9.19146e-10	78.0%	0	-	n		SignalP-noTM (SIGNALP_EUK)
g430.t1	retrovirus-related pol polyprotein from transposon tnt 1-94	1081	3		43	24	0	3	34	0	0	0	0	0	20	3.25723e-146	48.5%	8	F:nucleic acid binding; P:DNA integration; F:zinc ion binding; F:electron carrier activity; P:electron transport chain; F:metal ion binding; F:exonuclease activity; C:intracellular	n		IPR013103 (PFAM); IPR025724 (PFAM); PTHR11439 (PANTHER); PTHR11439:SF127 (PANTHER); SSF56672 (SUPERFAMILY)
g431.t1	hypothetical protein PGTG_17897	216	-		1	1	1	1	1	2	1	1	1	0	20	4.34894e-79	61.45%	0	-	n		no IPS match
g432.t1	vps15 protein kinase	1687	51		1	4	4	0	3	5	4	5	7	9	20	0.0	55.5%	5	P:protein phosphorylation; F:ATP binding; F:protein serine/threonine kinase activity; P:serine family amino acid metabolic process; F:protein binding	y	EC:2.7.11	IPR002290 (SMART); IPR001680 (SMART); IPR015943 (G3DSA:2.130.10.GENE3D); IPR011989 (G3DSA:1.25.10.GENE3D); IPR000357 (PFAM); IPR001680 (PFAM); G3DSA:3.30.200.20 (GENE3D); IPR015943 (G3DSA:2.130.10.GENE3D); IPR000719 (PFAM); PTHR17583:SF0 (PANTHER); PTHR17583 (PANTHER); IPR019775 (PROSITE_PATTERNS); IPR008271 (PROSITE_PATTERNS); TRANSMEMBRANE (PHOBIUS); NON_CYTOPLASMIC_DOMAIN (PHOBIUS); NON_CYTOPL…
g433.t1	fumarate flavoprotein subunit	430	-		1	2	1	2	1	1	1	1	0	1	20	1.14907e-158	48.7%	0	-	n		IPR009617 (PFAM); PTHR21212 (PANTHER); CYTOPLASMIC_DOMAIN (PHOBIUS); CYTOPLASMIC_DOMAIN (PHOBIUS); NON_CYTOPLASMIC_DOMAIN (PHOBIUS); NON_CYTOPLASMIC_DOMAIN (PHOBIUS); TRANSMEMBRANE (PHOBIUS); TRANSMEMBRANE (PHOBIUS); TRANSMEMBRANE (PHOBIUS); TMhelix (TMHMM); TMhelix (TMHMM); TMhelix (TMHMM)
g434.t1	nicotinamide n-methyltransferase	258	392		0	1	2	0	4	3	4	5	5	2	20	1.59311e-51	60.15%	3	F:methyltransferase activity; F:transferase activity; P:methylation	n		G3DSA:3.40.50.150 (GENE3D); IPR019410 (PFAM); PTHR14614 (PANTHER); PTHR14614:SF0 (PANTHER); IPR025784 (PROSITE_PROFILES); SSF53335 (SUPERFAMILY)
g435.t1	protoheme ix farnesyltransferase	289	-		0	2	4	2	1	1	1	1	2	1	20	3.05539e-103	62.7%	3	C:integral to membrane; F:protoheme IX farnesyltransferase activity; P:heme O biosynthetic process	y	EC:2.5.1	IPR006369 (TIGRFAM); IPR000537 (PFAM); PTHR11048:SF3 (PANTHER); PTHR11048 (PANTHER); IPR000537 (PROSITE_PATTERNS); TRANSMEMBRANE (PHOBIUS); TRANSMEMBRANE (PHOBIUS); TRANSMEMBRANE (PHOBIUS); NON_CYTOPLASMIC_DOMAIN (PHOBIUS); CYTOPLASMIC_DOMAIN (PHOBIUS); TRANSMEMBRANE (PHOBIUS); TRANSMEMBRANE (PHOBIUS); TRANSMEMBRANE (PHOBIUS); TRANSMEMBRANE (PHOBIUS); NON_CYTOPLASMIC_DOMAIN (PHOBIUS); CYTOPLASMIC…
g436.t1	hypothetical protein PGTG_18973	1013	-		0	1	0	0	0	0	0	0	0	0	2	9.80619e-85	50.5%	0	-	n		no IPS match
g437.t1	hypothetical protein PGTG_02456	272	62		3	8	17	0	0	1	0	1	0	0	18	1.19952e-19	44.39%	0	-	n		Coil (COILS)
g438.t1	hypothetical protein PGTG_02453	1307	46		13	11	42	0	0	0	2	2	0	0	20	5.08086e-46	49.25%	0	-	n		no IPS match
g439.t1	---NA---	734	1593		0	0	0	0	0	0	0	0	0	0	0			0	-	n		no IPS match
g440.t1	---NA---	144	-		0	0	0	0	0	0	0	0	0	0	0			0	-	n		no IPS match
g441.t1	hypothetical protein PGTG_04717	372	89		0	10	7	0	0	0	0	0	0	0	20	6.48178e-16	49.8%	0	-	n		no IPS match
g442.t1	glycoside hydrolase family 47 protein	395	1954	S	7	11	13	3	4	11	11	11	6	2	20	2.56987e-155	48.5%	4	C:membrane; F:mannosyl-oligosaccharide 1,2-alpha-mannosidase activity; F:calcium ion binding; P:carbohydrate metabolic process	y		IPR001382 (PRINTS); IPR001382 (G3DSA:1.50.10.GENE3D); IPR001382 (PFAM); IPR001382 (PANTHER); SIGNAL_PEPTIDE_H_REGION (PHOBIUS); SIGNAL_PEPTIDE_C_REGION (PHOBIUS); NON_CYTOPLASMIC_DOMAIN (PHOBIUS); SIGNAL_PEPTIDE (PHOBIUS); SIGNAL_PEPTIDE_N_REGION (PHOBIUS); SignalP-noTM (SIGNALP_EUK); SignalP-TM (SIGNALP_GRAM_POSITIVE); SignalP-noTM (SIGNALP_GRAM_NEGATIVE); IPR001382 (SUPERFAMILY)
g443.t1	hypothetical protein PGTG_09191	421	-		3	1	2	1	0	0	0	0	0	0	2	2.56387e-172	75.5%	0	-	n		no IPS match
g444.t1	transcription factor tfiid complex subunit taf11	224	-		2	1	1	1	0	5	1	1	1	0	20	1.93898e-54	67.7%	3	P:transcription initiation from RNA polymerase II promoter; C:nucleus; F:protein heterodimerization activity	y	-	IPR009072 (G3DSA:1.10.20.GENE3D); IPR006809 (PFAM); IPR006809 (PANTHER); PTHR13218:SF8 (PANTHER); IPR009072 (SUPERFAMILY)
g445.t1	hypothetical protein MELLADRAFT_85985	572	176	S	6	20	19	2	1	0	1	1	5	1	20	0.0	60.25%	2	F:phospholipase activity; P:phospholipid catabolic process	y	EC:3.1.1	IPR002642 (SMART); IPR002642 (PFAM); G3DSA:3.40.1090.10 (GENE3D); PTHR10728 (PANTHER); PTHR10728:SF1 (PANTHER); SIGNAL_PEPTIDE_C_REGION (PHOBIUS); SIGNAL_PEPTIDE_H_REGION (PHOBIUS); NON_CYTOPLASMIC_DOMAIN (PHOBIUS); SIGNAL_PEPTIDE (PHOBIUS); SIGNAL_PEPTIDE_N_REGION (PHOBIUS); IPR002642 (PROSITE_PROFILES); SignalP-noTM (SIGNALP_EUK); IPR016035 (SUPERFAMILY)
g446.t1	hypothetical protein PGTG_20996	255	18		2	33	26	1	0	0	2	1	0	0	20	3.32396e-43	63.95%	0	-	n		no IPS match
g447.t1	allantoinase	433	-		1	1	1	1	0	1	1	1	2	1	20	2.42582e-159	60.75%	3	F:transition metal ion binding; F:hydrolase activity, acting on carbon-nitrogen (but not peptide) bonds, in cyclic amides; P:nitrogen compound metabolic process	y	-	G3DSA:3.20.20.140 (GENE3D); PF13147 (PFAM); PTHR11647:SF4 (PANTHER); PTHR11647 (PANTHER); IPR002195 (PROSITE_PATTERNS); SSF51556 (SUPERFAMILY)
g448.t1	hypothetical protein PGTG_17362	220	205		0	14	0	2	0	0	0	0	0	0	20	4.69377e-96	68.45%	1	F:DNA binding	y	-	PTHR23022 (PANTHER); PTHR23022:SF9 (PANTHER)
g452.t1	terpenoid cylase protein prenyltransferase alpha-alpha toroid	291	24		1	24	0	0	0	0	1	0	0	0	20	3.45108e-110	64.4%	1	F:hydrolase activity, acting on ester bonds	y		Coil (COILS); IPR006912 (PFAM); IPR026103 (PANTHER); PTHR22930:SF3 (PANTHER)
g453.t1	multi-copper oxidase laccase-like protein	662	185		7	12	22	6	5	11	17	12	4	1	20	0.0	52.8%	3	F:copper ion binding; P:oxidation-reduction process; F:oxidoreductase activity	y		IPR008972 (G3DSA:2.60.40.GENE3D); IPR008972 (G3DSA:2.60.40.GENE3D); IPR011707 (PFAM); IPR001117 (PFAM); PTHR11709:SF7 (PANTHER); PTHR11709 (PANTHER); SIGNAL_PEPTIDE_N_REGION (PHOBIUS); SIGNAL_PEPTIDE_C_REGION (PHOBIUS); SIGNAL_PEPTIDE_H_REGION (PHOBIUS); SIGNAL_PEPTIDE (PHOBIUS); NON_CYTOPLASMIC_DOMAIN (PHOBIUS); IPR008972 (SUPERFAMILY); IPR008972 (SUPERFAMILY); TMhelix (TMHMM)
g454.t1	26s proteasome regulatory subunit n9	409	-		2	1	1	2	1	3	2	3	3	1	20	0.0	68.95%	2	C:proteasome complex; F:protein binding	y	-	IPR000717 (SMART); IPR000717 (PFAM); PTHR10539 (PANTHER); SSF46785 (SUPERFAMILY)
g455.t1	integrase core domain protein	1044	9		41	27	3	4	23	0	0	0	0	0	20	6.74928e-79	42.65%	3	F:catalytic activity; P:DNA integration; F:nucleic acid binding	y	-	G3DSA:3.30.420.10 (GENE3D); IPR001584 (PFAM); IPR013103 (PFAM); PTHR11439:SF127 (PANTHER); PTHR11439 (PANTHER); IPR001584 (PROSITE_PROFILES); IPR012337 (SUPERFAMILY)
g456.t1	---NA---	166	44		0	0	0	0	0	0	0	0	0	0	0			0	-	n		no IPS match
g457.t1	retrotransposon ty3-gypsy subclass	506	33		126	4	0	12	1	0	0	0	0	0	20	2.74114e-40	47.75%	4	P:DNA integration; P:RNA-dependent DNA replication; F:RNA-directed DNA polymerase activity; F:RNA binding	y	-	Coil (COILS); IPR001584 (PFAM); G3DSA:2.40.50.40 (GENE3D); G3DSA:3.30.420.10 (GENE3D); IPR000477 (PFAM); G3DSA:3.30.70.270 (GENE3D); PTHR10178:SF14 (PANTHER); PTHR10178 (PANTHER); IPR000477 (PROSITE_PROFILES); IPR001584 (PROSITE_PROFILES); IPR012337 (SUPERFAMILY); IPR016197 (SUPERFAMILY); SSF56672 (SUPERFAMILY)
g458.t1	zinc c3hc4 type family expressed	234	235	TM1 / GPI	1	21	1	0	2	1	2	0	1	0	20	0.000270306	57.25%	2	F:zinc ion binding; F:protein binding	y		IPR001841 (SMART); IPR013083 (G3DSA:3.30.40.GENE3D); IPR001841 (PFAM); PTHR14155:SF58 (PANTHER); PTHR14155 (PANTHER); SIGNAL_PEPTIDE_C_REGION (PHOBIUS); SIGNAL_PEPTIDE (PHOBIUS); SIGNAL_PEPTIDE_N_REGION (PHOBIUS); NON_CYTOPLASMIC_DOMAIN (PHOBIUS); TRANSMEMBRANE (PHOBIUS); SIGNAL_PEPTIDE_H_REGION (PHOBIUS); CYTOPLASMIC_DOMAIN (PHOBIUS); IPR001841 (PROSITE_PROFILES); SignalP-noTM (SIGNALP_GRAM_NEGA…
g459.t1	golgi membrane protein	731	917		4	1	1	0	1	1	1	1	1	0	20	0.0	73.0%	2	P:intra-Golgi vesicle-mediated transport; C:integral to Golgi membrane	y	-	Coil (COILS); Coil (COILS); Coil (COILS); Coil (COILS); Coil (COILS); Coil (COILS); Coil (COILS); Coil (COILS); IPR012955 (PFAM); PTHR14043 (PANTHER); PTHR14043:SF2 (PANTHER); NON_CYTOPLASMIC_DOMAIN (PHOBIUS); TRANSMEMBRANE (PHOBIUS); CYTOPLASMIC_DOMAIN (PHOBIUS); TMhelix (TMHMM)
g460.t1	hypothetical protein MELLADRAFT_116245	721	-		1	0	1	0	0	0	0	0	0	0	1	8.42366e-07	44.0%	0	-	n		no IPS match
g461.t1	dienelactone hydrolase endo- -beta-d-glucanase	253	-		1	3	2	2	2	8	13	7	10	1	20	9.98314e-94	62.55%	1	F:hydrolase activity	y	-	IPR002925 (PFAM); G3DSA:3.40.50.1820 (GENE3D); PTHR17630:SF19 (PANTHER); PTHR17630 (PANTHER); SSF53474 (SUPERFAMILY)
g462.t1	rpel repeat protein	86	-		3	3	1	2	0	0	0	1	1	0	19	4.56362e-08	78.11%	0	-	n		IPR004018 (SMART); IPR004018 (PFAM); PTHR22793 (PANTHER); PTHR22793:SF9 (PANTHER); IPR004018 (PROSITE_PROFILES)
g463.t1	hypothetical protein PGTG_06997	343	772		2	2	0	0	0	0	0	0	0	0	3	0.00725472	53.0%	2	F:zinc ion binding; F:protein binding	y		IPR001841 (SMART); IPR001841 (PFAM); IPR013083 (G3DSA:3.30.40.GENE3D); IPR001841 (PROSITE_PROFILES); SSF57850 (SUPERFAMILY)
g464.t1	transposase-like protein	617	26		0	118	0	1	0	3	6	0	0	0	20	4.44092e-39	46.05%	2	F:protein dimerization activity; F:nucleic acid binding	y		IPR008906 (PFAM); PTHR23272 (PANTHER); IPR012337 (SUPERFAMILY)
g465.t1	protein-tyrosine dual-specificity phosphatase	426	-	S	0	1	1	0	2	3	4	4	3	1	20	2.54884e-61	72.75%	2	P:protein dephosphorylation; F:protein tyrosine/serine/threonine phosphatase activity	y	EC:3.1.3.16	G3DSA:3.90.190.10 (GENE3D); IPR000340 (PFAM); IPR024950 (PANTHER); PTHR10159:SF281 (PANTHER); SIGNAL_PEPTIDE_C_REGION (PHOBIUS); SIGNAL_PEPTIDE_H_REGION (PHOBIUS); SIGNAL_PEPTIDE_N_REGION (PHOBIUS); SIGNAL_PEPTIDE (PHOBIUS); NON_CYTOPLASMIC_DOMAIN (PHOBIUS); IPR020422 (PROSITE_PROFILES); SignalP-noTM (SIGNALP_EUK); SSF52799 (SUPERFAMILY)
g466.t1	hypothetical protein PGTG_11504	243	-		2	1	1	2	0	0	0	0	0	0	1	9.48372e-14	65.0%	0	-	n		Coil (COILS)
g467.t1	argininosuccinate synthetase	413	-		1	2	1	1	1	2	1	1	1	1	20	0.0	82.5%	7	P:arginine biosynthetic process; F:ATP binding; F:argininosuccinate synthase activity; C:cytosol; P:alanine metabolic process; P:aspartate metabolic process; P:proline metabolic process	y	EC:6.3.4.5	IPR001518 (PFAM); G3DSA:1.20.5.470 (GENE3D); IPR014729 (G3DSA:3.40.50.GENE3D); IPR024074 (G3DSA:3.90.1260.GENE3D); IPR001518 (TIGRFAM); PTHR11587 (PANTHER); IPR018223 (PROSITE_PATTERNS); IPR018223 (PROSITE_PATTERNS); IPR023434 (HAMAP); SSF52402 (SUPERFAMILY); SSF69864 (SUPERFAMILY)
g468.t1	methyltransferase-like protein 14	699	918		1	3	1	1	2	2	2	2	2	1	20	0.0	60.6%	3	P:nucleobase-containing compound metabolic process; P:methylation; F:methyltransferase activity	y	-	IPR007757 (PFAM); PTHR13107 (PANTHER); PTHR13107:SF0 (PANTHER); PS51592 (PROSITE_PROFILES); IPR007757 (PROSITE_PROFILES); SSF53335 (SUPERFAMILY)
g469.t1	hcngp-domain-containing protein	133	-		1	1	1	0	0	1	0	1	1	1	20	2.02883e-10	62.85%	1	P:regulation of transcription, DNA-dependent	y		IPR012479 (PFAM); IPR012479 (PANTHER)
g470.t1	autophagy regulatory protein	210	20		0	1	1	0	0	1	1	1	1	1	20	7.37596e-15	63.8%	2	P:single-organism cellular process; P:autophagy	y	-	IPR015412 (PFAM)
g471.t1	copia polyprotein	409	3		24	4	0	1	15	0	0	0	0	0	20	9.77341e-75	48.85%	1	F:binding	y	-	IPR013103 (PFAM); PTHR11439:SF127 (PANTHER); PTHR11439 (PANTHER); SSF56672 (SUPERFAMILY)
g472.t1	hat family dimerization domain-containing protein	602	50		0	92	0	0	0	7	2	1	2	0	20	1.69678e-171	55.75%	2	F:DNA binding; F:protein dimerization activity	y		Coil (COILS); IPR003656 (SMART); IPR008906 (PFAM); IPR003656 (PFAM); IPR025525 (PFAM); PTHR10775 (PANTHER); IPR003656 (PROSITE_PROFILES); IPR012337 (SUPERFAMILY); SSF57667 (SUPERFAMILY)
g473.t1	multidrug resistance abc	1447	383		17	10	17	9	18	29	23	25	11	19	20	0.0	68.35%	5	P:transport; C:integral to membrane; F:ATPase activity, coupled to transmembrane movement of substances; P:ATP catabolic process; F:ATP binding	y	-	Coil (COILS); Coil (COILS); IPR003593 (SMART); G3DSA:3.40.50.300 (GENE3D); IPR003439 (PFAM); IPR013525 (PFAM); G3DSA:3.40.50.300 (GENE3D); IPR010929 (PFAM); PTHR19241:SF14 (PANTHER); PTHR19241 (PANTHER); IPR017871 (PROSITE_PATTERNS); CYTOPLASMIC_DOMAIN (PHOBIUS); CYTOPLASMIC_DOMAIN (PHOBIUS); TRANSMEMBRANE (PHOBIUS); TRANSMEMBRANE (PHOBIUS); TRANSMEMBRANE (PHOBIUS); CYTOPLASMIC_DOMAIN (PHOBIUS); …
g474.t1	---NA---	89	-		0	0	0	0	0	0	0	0	0	0	0			0	-	n		no IPS match
g475.t1	retrotransposon ty1-copia subclass	501	3		7	22	2	1	2	0	0	0	0	0	20	1.75947e-48	47.45%	6	F:nucleic acid binding; P:DNA integration; F:zinc ion binding; F:metal ion binding; P:DNA recombination; F:DNA binding	n		IPR013103 (PFAM)
g478.t1	snf2 helicase domain-containing protein	230	77		2	32	0	0	0	0	0	0	0	0	20	1.0184e-26	55.15%	2	F:organic cyclic compound binding; F:heterocyclic compound binding	y	-	no IPS match
g481.t1	retrotransposon ty3-gypsy subclass	1314	7		35	54	20	27	0	0	0	0	1	2	20	7.07884e-124	51.4%	4	F:zinc ion binding; P:RNA-dependent DNA replication; F:RNA binding; F:RNA-directed DNA polymerase activity	y		Coil (COILS); IPR001878 (SMART); IPR001878 (PFAM); G3DSA:3.30.420.10 (GENE3D); G3DSA:3.10.10.10 (GENE3D); IPR001878 (G3DSA:4.10.60.GENE3D); IPR000477 (PFAM); PTHR10178 (PANTHER); IPR001878 (PROSITE_PROFILES); IPR001878 (SUPERFAMILY); IPR012337 (SUPERFAMILY); SSF56672 (SUPERFAMILY)
g482.t1	gag-pol polyprotein	535	8		39	28	2	1	7	0	0	0	0	0	20	2.55846e-53	44.55%	2	P:DNA integration; F:nucleic acid binding	y	-	IPR001584 (PFAM); G3DSA:3.30.420.10 (GENE3D); PTHR11439:SF127 (PANTHER); PTHR11439 (PANTHER); IPR001584 (PROSITE_PROFILES); IPR012337 (SUPERFAMILY)
g483.t1	glycosyltransferase family 39 protein	881	497		1	3	3	3	3	6	3	3	3	3	20	0.0	70.05%	3	P:protein O-linked glycosylation; F:dolichyl-phosphate-mannose-protein mannosyltransferase activity; C:alpha-1,6-mannosyltransferase complex	y	EC:2.4.1.109	IPR016093 (SMART); G3DSA:2.80.10.50 (GENE3D); IPR003342 (PFAM); IPR016093 (PFAM); PTHR10050:SF6 (PANTHER); IPR027005 (PANTHER); NON_CYTOPLASMIC_DOMAIN (PHOBIUS); NON_CYTOPLASMIC_DOMAIN (PHOBIUS); TRANSMEMBRANE (PHOBIUS); CYTOPLASMIC_DOMAIN (PHOBIUS); TRANSMEMBRANE (PHOBIUS); CYTOPLASMIC_DOMAIN (PHOBIUS); CYTOPLASMIC_DOMAIN (PHOBIUS); TRANSMEMBRANE (PHOBIUS); CYTOPLASMIC_DOMAIN (PHOBIUS); TRANSMEM…
g484.t1	20s proteasome subunit alpha 7	251	286		12	8	7	11	7	7	7	7	7	7	20	3.61888e-161	82.3%	5	C:cytoplasm; C:proteasome core complex, alpha-subunit complex; P:ubiquitin-dependent protein catabolic process; C:nucleus; F:threonine-type endopeptidase activity	y	EC:3.4.25	IPR000426 (SMART); G3DSA:3.60.20.10 (GENE3D); IPR001353 (PFAM); IPR000426 (PFAM); PTHR11599 (PANTHER); PTHR11599:SF10 (PANTHER); IPR000426 (PROSITE_PATTERNS); IPR023332 (PROSITE_PROFILES); SSF56235 (SUPERFAMILY)
g485.t1	class i glutamine	351	-		0	2	1	2	1	1	1	1	1	1	20	1.08464e-71	47.5%	3	F:transferase activity; P:glutamine metabolic process; F:molecular_function	n		IPR017926 (PFAM); G3DSA:3.40.50.880 (GENE3D); PTHR11922 (PANTHER); PTHR11922:SF14 (PANTHER); SSF52317 (SUPERFAMILY)
g486.t1	hypothetical protein VITISV_008322	737	17		24	5	0	1	20	0	1	0	0	0	20	3.28291e-28	53.8%	2	F:zinc ion binding; F:protein binding	y		IPR001841 (SMART); IPR003903 (SMART); IPR013083 (G3DSA:3.30.40.GENE3D); PTHR11439 (PANTHER); PTHR11439:SF127 (PANTHER); IPR001841 (PROSITE_PROFILES); SSF57850 (SUPERFAMILY)
g487.t1	hypothetical protein PGTG_10392	162	45	S	0	5	0	0	0	0	0	0	0	0	4	1.57663e-06	66.0%	0	-	n		SIGNAL_PEPTIDE_C_REGION (PHOBIUS); NON_CYTOPLASMIC_DOMAIN (PHOBIUS); SIGNAL_PEPTIDE_N_REGION (PHOBIUS); SIGNAL_PEPTIDE (PHOBIUS); TRANSMEMBRANE (PHOBIUS); SIGNAL_PEPTIDE_H_REGION (PHOBIUS); CYTOPLASMIC_DOMAIN (PHOBIUS); SignalP-noTM (SIGNALP_EUK)
g488.t1	ctp synthase	586	-		2	0	1	0	1	2	1	1	1	1	20	0.0	79.3%	3	F:CTP synthase activity; P:pyrimidine nucleotide biosynthetic process; P:pyrimidine nucleobase metabolic process	y	EC:6.3.4.2	G3DSA:3.40.50.300 (GENE3D); IPR017456 (PFAM); G3DSA:3.40.50.880 (GENE3D); IPR004468 (TIGRFAM); IPR017926 (PFAM); IPR004468 (PANTHER); PTHR11550:SF0 (PANTHER); IPR017926 (PROSITE_PROFILES); SSF52317 (SUPERFAMILY); IPR027417 (SUPERFAMILY)
g489.t1	anaphase promoting complex subunit 1	2340	-		1	2	1	0	1	1	1	1	1	1	20	0.0	55.0%	1	C:anaphase-promoting complex	y	-	IPR024990 (PFAM); PTHR12827:SF4 (PANTHER); IPR024990 (PANTHER)
g490.t1	proliferating cell nuclear antigen	418	-		2	2	4	0	3	2	2	2	2	3	20	9.28825e-110	80.15%	6	F:DNA polymerase processivity factor activity; F:DNA binding; P:regulation of DNA replication; C:PCNA complex; C:nucleus; C:DNA polymerase complex	y	-	Coil (COILS); Coil (COILS); IPR000730 (PRINTS); IPR000730 (TIGRFAM); IPR022649 (PFAM); G3DSA:3.70.10.10 (GENE3D); IPR022648 (PFAM); PTHR11352:SF0 (PANTHER); IPR000730 (PANTHER); IPR022659 (PROSITE_PATTERNS); IPR022659 (PROSITE_PATTERNS); IPR000730 (HAMAP); SSF55979 (SUPERFAMILY); SSF55979 (SUPERFAMILY)
g491.t1	hypothetical protein PGTG_13440	286	97		0	68	0	0	0	0	4	0	0	0	20	1.53338e-49	50.8%	1	F:nucleic acid binding	n		PTHR23272 (PANTHER); PTHR23272:SF0 (PANTHER)
g494.t1	---NA---	109	18		0	0	0	0	0	0	0	0	0	0	0			0	-	n		Coil (COILS)
g496.t1	polyprotein	695	22		14	16	0	46	0	5	0	0	4	0	20	0.0	57.0%	2	P:DNA integration; F:nucleic acid binding	y		G3DSA:3.30.420.10 (GENE3D); IPR001584 (PFAM); PTHR10178 (PANTHER); IPR001584 (PROSITE_PROFILES); IPR012337 (SUPERFAMILY); IPR012337 (SUPERFAMILY); SSF56672 (SUPERFAMILY)
g497.t1	salivary glue protein	626	35		1	290	0	1	0	0	0	0	0	0	20	4.12786e-109	51.3%	2	F:nucleic acid binding; F:zinc ion binding	n		no IPS match
g498.t1	retrovirus-related pol polyprotein from transposon tnt 1-94	854	10		48	12	0	3	34	0	1	0	0	0	20	4.0317e-119	51.75%	2	P:DNA integration; F:nucleic acid binding	y		G3DSA:3.30.420.10 (GENE3D); IPR001584 (PFAM); IPR013103 (PFAM); PTHR11439:SF127 (PANTHER); PTHR11439 (PANTHER); IPR001584 (PROSITE_PROFILES); IPR012337 (SUPERFAMILY); SSF56672 (SUPERFAMILY)
g499.t1	hypothetical protein PGTG_02419	288	18		0	33	26	1	0	0	2	0	0	0	20	3.89905e-52	67.35%	0	-	n		no IPS match
g500.t1	oxalate transporter	638	919		2	2	2	0	2	1	2	1	1	1	20	1.45209e-88	69.2%	0	-	n		IPR015414 (PFAM); PTHR12677:SF0 (PANTHER); PTHR12677 (PANTHER); TRANSMEMBRANE (PHOBIUS); CYTOPLASMIC_DOMAIN (PHOBIUS); TRANSMEMBRANE (PHOBIUS); NON_CYTOPLASMIC_DOMAIN (PHOBIUS); CYTOPLASMIC_DOMAIN (PHOBIUS); CYTOPLASMIC_DOMAIN (PHOBIUS); TRANSMEMBRANE (PHOBIUS); TRANSMEMBRANE (PHOBIUS); CYTOPLASMIC_DOMAIN (PHOBIUS); TRANSMEMBRANE (PHOBIUS); NON_CYTOPLASMIC_DOMAIN (PHOBIUS); NON_CYTOPLASMIC_DOMAIN…
g501.t1	elongation factor 1-alpha	565	37		0	104	0	0	0	19	1	2	2	0	20	1.59641e-84	51.95%	2	F:protein dimerization activity; F:nucleic acid binding	y	-	IPR008906 (PFAM); PTHR23272 (PANTHER); SSF140996 (SUPERFAMILY); IPR012337 (SUPERFAMILY)
g504.t1	---NA---	459	88		0	0	0	0	0	0	0	0	0	0	0			0	-	n		Coil (COILS)
g508.t1	midasin	443	172		0	7	7	0	6	7	7	7	8	7	20	1.60482e-148	55.6%	2	F:ATP binding; F:ATPase activity	y		IPR011704 (PFAM); G3DSA:3.40.50.300 (GENE3D); PTHR22908 (PANTHER); PTHR22908:SF14 (PANTHER); IPR025662 (PROSITE_PATTERNS); IPR027417 (SUPERFAMILY)
g510.t1	retrotransposon ty1-copia subclass	1120	8		72	44	3	4	33	0	0	0	0	0	20	9.35555e-65	42.35%	2	P:DNA integration; F:nucleic acid binding	y		Coil (COILS); PF14227 (PFAM); G3DSA:3.30.420.10 (GENE3D); IPR001584 (PFAM); IPR013103 (PFAM); PTHR11439 (PANTHER); PTHR11439:SF127 (PANTHER); IPR001584 (PROSITE_PROFILES); IPR012337 (SUPERFAMILY); SSF56672 (SUPERFAMILY)
g511.t1	hypothetical protein PGTG_00287	163	30		6	24	0	0	0	0	0	0	0	0	20	7.71583e-20	50.3%	2	F:nucleic acid binding; F:zinc ion binding	n		no IPS match
g512.t1	hypothetical protein PGTG_08038	180	94		3	7	0	0	0	0	0	0	0	0	9	1.35807e-09	68.78%	0	-	n		no IPS match
g513.t1	hypothetical protein PGTG_02037	428	920		2	3	4	0	0	0	0	0	0	0	4	5.3736e-31	51.0%	0	-	n		no IPS match
g514.t1	---NA---	87	-		0	0	0	0	0	0	0	0	0	0	0			0	-	n		NON_CYTOPLASMIC_DOMAIN (PHOBIUS); SIGNAL_PEPTIDE_C_REGION (PHOBIUS); SIGNAL_PEPTIDE_N_REGION (PHOBIUS); SIGNAL_PEPTIDE (PHOBIUS); SIGNAL_PEPTIDE_H_REGION (PHOBIUS)
g516.t1	retrotransposon protein	270	39		4	6	0	0	29	0	0	0	0	0	20	8.34789e-31	47.7%	2	P:DNA integration; F:nucleic acid binding	y		G3DSA:3.30.420.10 (GENE3D); IPR013103 (PFAM); PTHR11439 (PANTHER); PTHR11439:SF127 (PANTHER); IPR001584 (PROSITE_PROFILES); IPR012337 (SUPERFAMILY)
g517.t1	retrovirus-related gag-pol polyprotein	287	23		22	6	0	2	17	0	1	0	0	0	20	5.13344e-44	53.35%	5	F:metal ion binding; F:nucleic acid binding; P:DNA integration; F:zinc ion binding; C:plastid	n		IPR013103 (PFAM); PTHR11439 (PANTHER)
g518.t1	retrotransposon ty1-copia subclass	280	38		10	1	0	1	0	0	0	0	0	0	20	1.06406e-10	50.8%	2	F:binding; F:hydrolase activity	y	-	IPR013103 (PFAM); PTHR11439:SF127 (PANTHER); PTHR11439 (PANTHER)
g519.t1	copia ltr rider	735	38		31	71	3	1	16	0	0	0	0	0	20	5.41317e-72	48.5%	4	F:metal ion binding; F:catalytic activity; P:DNA integration; F:nucleic acid binding	y	-	G3DSA:3.30.420.10 (GENE3D); IPR001584 (PFAM); PTHR11439:SF127 (PANTHER); PTHR11439 (PANTHER); IPR001584 (PROSITE_PROFILES); IPR012337 (SUPERFAMILY)
g520.t1	hypothetical protein PGTG_15255	186	-		0	1	1	1	1	1	1	1	1	1	2	1.56804e-19	72.5%	0	-	n		IPR013169 (PFAM); PTHR31551:SF1 (PANTHER); PTHR31551 (PANTHER)
g521.t1	phosphatidylinositol class k	249	-		1	1	1	2	1	1	1	1	1	0	20	2.10795e-160	87.95%	5	C:GPI-anchor transamidase complex; P:attachment of GPI anchor to protein; P:proteolysis; F:cysteine-type endopeptidase activity; F:GPI-anchor transamidase activity	y	EC:3; EC:3.4.22	IPR001096 (PRINTS); IPR001096 (PFAM); PTHR12000:SF1 (PANTHER); IPR001096 (PANTHER)
g522.t1	tat-binding protein 7	1576	-		2	3	2	0	1	1	1	1	1	1	20	2.23278e-112	75.75%	0	-	n		Coil (COILS); Coil (COILS); Coil (COILS); IPR005635 (PFAM); PTHR13142 (PANTHER)
g523.t1	nuclear pore complex protein nup133	1345	-		1	1	4	0	1	1	1	1	1	1	20	0.0	54.05%	1	F:protein binding	y		Coil (COILS); IPR007187 (PFAM); IPR015943 (G3DSA:2.130.10.GENE3D); IPR014908 (PFAM); PTHR13405:SF11 (PANTHER); PTHR13405 (PANTHER); SSF117289 (SUPERFAMILY)
g524.t1	alpha-l rna-binding motif-containing protein	189	921		5	2	2	2	2	4	2	2	2	2	20	7.14646e-116	80.5%	2	C:intracellular; F:rRNA binding	y	-	IPR002942 (G3DSA:3.10.290.GENE3D); IPR001912 (PFAM); IPR002942 (PFAM); IPR022801 (PANTHER); PTHR11831:SF1 (PANTHER); IPR002942 (PROSITE_PROFILES); SSF55174 (SUPERFAMILY)
g525.t1	gag-pol polyprotein	659	21		5	12	0	0	13	0	0	0	0	0	20	5.04729e-24	47.65%	2	P:DNA integration; F:nucleic acid binding	y		IPR001584 (PFAM); G3DSA:3.30.420.10 (GENE3D); PTHR11439:SF127 (PANTHER); PTHR11439 (PANTHER); IPR001584 (PROSITE_PROFILES); SignalP-TM (SIGNALP_GRAM_POSITIVE); IPR012337 (SUPERFAMILY); TMhelix (TMHMM)
g526.t1	hypothetical protein PGTG_13182	138	240		0	1	0	0	0	0	0	0	0	0	1	1.12929	50.0%	0	-	n		no IPS match
g527.t1	reverse partial	176	23		6	6	0	0	20	0	0	0	0	0	20	4.27228e-55	63.05%	6	F:nucleic acid binding; P:DNA integration; F:metal ion binding; F:zinc ion binding; F:molecular_function; P:biological_process	n		IPR013103 (PFAM); PTHR11439:SF127 (PANTHER); PTHR11439 (PANTHER)
g528.t1	---NA---	80	475		0	0	0	0	0	0	0	0	0	0	0			0	-	n		Coil (COILS)
g529.t1	nuclease harbi1-like	189	57		0	39	1	1	1	0	0	6	0	0	20	3.16179e-40	49.65%	0	-	n		IPR027806 (PFAM); IPR026103 (PANTHER); PTHR22930:SF0 (PANTHER)
g530.t1	hypothetical protein PGTG_06652	266	60		2	174	5	0	0	0	0	0	0	0	20	1.77074e-52	56.45%	1	F:nucleic acid binding	y		Coil (COILS); IPR012337 (SUPERFAMILY)
g531.t1	hat family dimerization domain-containing protein	521	37		0	142	0	3	0	26	9	2	1	0	20	4.27018e-71	44.1%	2	F:protein dimerization activity; F:nucleic acid binding	y		IPR025525 (PFAM); IPR008906 (PFAM); PTHR23272 (PANTHER); PTHR23272:SF0 (PANTHER); IPR012337 (SUPERFAMILY)
g532.t1	hypothetical protein PGTG_16476	685	139		0	53	40	0	0	0	0	0	0	0	20	5.33851e-77	57.75%	0	-	n		Coil (COILS); Coil (COILS); TRANSMEMBRANE (PHOBIUS); CYTOPLASMIC_DOMAIN (PHOBIUS); NON_CYTOPLASMIC_DOMAIN (PHOBIUS)
g533.t1	hypothetical protein PGTG_04169	448	137		0	59	83	0	0	5	4	0	0	0	20	4.01155e-164	69.3%	1	F:DNA binding	n		no IPS match
g534.t1	tfiid-18kda-domain-containing protein	446	-		1	1	2	7	1	1	1	1	1	1	20	0.0	65.55%	2	F:protein heterodimerization activity; P:transcription from RNA polymerase II promoter	y	-	IPR009072 (G3DSA:1.10.20.GENE3D); IPR003195 (PFAM); IPR003195 (PANTHER); PTHR11380:SF3 (PANTHER); IPR009072 (SUPERFAMILY)
g536.t1	proteophosphoglycan ppg4	1513	-		1	6	2	1	2	1	2	2	2	1	20	0.0	45.35%	9	F:zinc ion binding; F:protein binding; F:sequence-specific DNA binding transcription factor activity; F:sequence-specific DNA binding; P:regulation of transcription, DNA-dependent; F:chromatin binding; C:transcription factor complex; P:regulation of transcription, DNA-dependent; C:chromatin	y	-	IPR001965 (SMART); IPR000679 (SMART); IPR013088 (G3DSA:3.30.50.GENE3D); IPR013083 (G3DSA:3.30.40.GENE3D); IPR001025 (PROSITE_PROFILES); IPR011011 (SUPERFAMILY)
g537.t1	hypothetical protein PGTG_15664	448	120	TM2 / M	28	52	47	17	0	0	0	0	0	0	20	0.0	52.85%	0	-	n		SIGNAL_PEPTIDE_C_REGION (PHOBIUS); CYTOPLASMIC_DOMAIN (PHOBIUS); TRANSMEMBRANE (PHOBIUS); TRANSMEMBRANE (PHOBIUS); CYTOPLASMIC_DOMAIN (PHOBIUS); SIGNAL_PEPTIDE (PHOBIUS); TRANSMEMBRANE (PHOBIUS); SIGNAL_PEPTIDE_N_REGION (PHOBIUS); SIGNAL_PEPTIDE_H_REGION (PHOBIUS); NON_CYTOPLASMIC_DOMAIN (PHOBIUS); NON_CYTOPLASMIC_DOMAIN (PHOBIUS); SignalP-TM (SIGNALP_GRAM_POSITIVE); SignalP-noTM (SIGNALP_GRAM_NE…
g538.t1	eukaryotic translation initiation factor 1a	101	-		2	2	1	0	1	1	1	1	1	1	20	2.80309e-61	89.2%	3	F:translation initiation factor activity; C:ribosome; P:regulation of translational initiation	y	-	IPR001253 (SMART); IPR006196 (PFAM); IPR001253 (TIGRFAM); IPR012340 (G3DSA:2.40.50.GENE3D); PTHR21668:SF0 (PANTHER); IPR001253 (PANTHER); IPR018104 (PROSITE_PATTERNS); IPR006196 (PROSITE_PROFILES); IPR001253 (HAMAP); IPR012340 (SUPERFAMILY)
g539.t1	hypothetical protein PGTG_18195	316	-		2	3	2	3	0	0	0	0	0	0	2	1.23893e-73	62.5%	0	-	n		Coil (COILS)
g540.t1	---NA---	983	-		0	1	0	0	0	0	0	0	0	0	0			0	-	n		no IPS match
g541.t1	hypothetical protein PGTG_18194	415	-		1	1	0	0	0	0	0	0	0	0	1	2.4516e-162	76.0%	0	-	n		G3DSA:3.80.10.10 (GENE3D); SSF52047 (SUPERFAMILY)
g542.t1	delta-12 fatty acid desaturase	802	24		5	17	4	5	1	3	4	6	6	2	20	0.0	67.2%	4	P:lipid metabolic process; P:oxidation-reduction process; F:oxidoreductase activity, acting on paired donors, with oxidation of a pair of donors resulting in the reduction of molecular oxygen to two molecules of water; F:hydrolase activity, acting on ester bonds	y	EC:1.14.19	IPR006912 (PFAM); IPR005804 (PFAM); PTHR32100 (PANTHER); PTHR32100:SF0 (PANTHER); NON_CYTOPLASMIC_DOMAIN (PHOBIUS); CYTOPLASMIC_DOMAIN (PHOBIUS); TRANSMEMBRANE (PHOBIUS); TRANSMEMBRANE (PHOBIUS); TRANSMEMBRANE (PHOBIUS); NON_CYTOPLASMIC_DOMAIN (PHOBIUS); CYTOPLASMIC_DOMAIN (PHOBIUS); TMhelix (TMHMM)
g543.t1	hypothetical protein PGTG_04756	250	70		0	34	1	0	0	0	0	0	0	0	20	7.30375e-14	46.75%	0	-	n		no IPS match
g545.t1	glycosyltransferase family 2 protein	929	156		9	10	9	5	8	10	9	9	9	8	20	0.0	66.15%	3	F:chitin synthase activity; P:chitin biosynthetic process; C:membrane	y	EC:2.4.1.16	IPR004834 (PFAM); IPR013616 (PFAM); IPR004835 (PANTHER); NON_CYTOPLASMIC_DOMAIN (PHOBIUS); NON_CYTOPLASMIC_DOMAIN (PHOBIUS); CYTOPLASMIC_DOMAIN (PHOBIUS); TRANSMEMBRANE (PHOBIUS); CYTOPLASMIC_DOMAIN (PHOBIUS); NON_CYTOPLASMIC_DOMAIN (PHOBIUS); NON_CYTOPLASMIC_DOMAIN (PHOBIUS); TRANSMEMBRANE (PHOBIUS); TRANSMEMBRANE (PHOBIUS); TRANSMEMBRANE (PHOBIUS); TRANSMEMBRANE (PHOBIUS); CYTOPLASMIC_DOMAIN (P…
g546.t1	importin-alpha export receptor	943	-		2	1	1	0	1	2	1	1	1	1	20	0.0	60.5%	3	F:Ran GTPase binding; P:intracellular protein transport; C:nucleus	y	-	IPR013713 (PFAM); IPR005043 (PFAM); IPR011989 (G3DSA:1.25.10.GENE3D); PTHR10997:SF8 (PANTHER); PTHR10997 (PANTHER); IPR016024 (SUPERFAMILY)
g547.t1	proteophosphoglycan ppg4	1663	507		2	3	4	3	5	1	1	1	1	4	20	0.0	52.65%	2	F:phosphatidylinositol binding; P:cell communication	n		IPR024554 (PFAM)
g548.t1	mitochondrial chaperone bcs1	391	135		14	16	16	2	15	22	28	29	24	15	20	0.0	68.6%	6	P:aerobic respiration; F:ATP binding; F:nucleoside-triphosphatase activity; P:chaperone-mediated protein complex assembly; C:mitochondrion; P:mitochondrial respiratory chain complex III assembly	y	EC:3.6.1.15	IPR003593 (SMART); IPR014851 (SMART); IPR014851 (PFAM); IPR003959 (PFAM); G3DSA:3.40.50.300 (GENE3D); PTHR23070 (PANTHER); IPR027243 (PTHR23070:PANTHER); IPR003960 (PROSITE_PATTERNS); IPR027417 (SUPERFAMILY)
g549.t1	copia-like retrotransposable	1937	37		38	61	13	7	36	13	6	0	0	0	20	1.60417e-127	49.75%	4	F:protein dimerization activity; F:nucleic acid binding; F:zinc ion binding; P:DNA integration	y		Coil (COILS); Coil (COILS); IPR008906 (PFAM); G3DSA:3.30.420.10 (GENE3D); IPR001878 (G3DSA:4.10.60.GENE3D); IPR013103 (PFAM); IPR001584 (PFAM); PTHR11439:SF127 (PANTHER); PTHR11439 (PANTHER); TRANSMEMBRANE (PHOBIUS); CYTOPLASMIC_DOMAIN (PHOBIUS); TRANSMEMBRANE (PHOBIUS); NON_CYTOPLASMIC_DOMAIN (PHOBIUS); NON_CYTOPLASMIC_DOMAIN (PHOBIUS); IPR001584 (PROSITE_PROFILES); IPR012337 (SUPERFAMILY); IPR0…
g551.t1	pc21g00130	374	114		4	11	0	1	0	0	0	0	0	0	20	2.92373e-27	56.9%	3	F:nucleic acid binding; F:zinc ion binding; F:structural molecule activity	n		Coil (COILS)
g553.t1	---NA---	97	-		0	0	0	0	0	0	0	0	0	0	0			0	-	n		no IPS match
g554.t1	nf-x1 finger transcription factor	879	-		1	2	2	2	1	3	1	3	1	1	20	0.0	43.55%	6	F:zinc ion binding; F:sequence-specific DNA binding transcription factor activity; C:nucleus; P:regulation of transcription, DNA-dependent; C:transcription factor complex; P:regulation of transcription, DNA-dependent	y		Coil (COILS); IPR000967 (SMART); IPR000967 (PFAM); PTHR12360:SF0 (PANTHER); PTHR12360 (PANTHER)
g556.t1	hypothetical protein PGTG_12925	262	28		1	251	0	4	0	0	0	0	0	0	20	2.11183e-114	82.7%	2	F:zinc ion binding; F:nucleic acid binding	y	-	CYTOPLASMIC_DOMAIN (PHOBIUS); TRANSMEMBRANE (PHOBIUS); NON_CYTOPLASMIC_DOMAIN (PHOBIUS)
g557.t1	cysteine-rich rlk (receptor-like protein kinase) 8	259	17		22	4	0	3	10	0	0	0	0	0	20	3.21384e-31	52.45%	1	F:binding	y	-	IPR013103 (PFAM); PTHR11439 (PANTHER); PTHR11439:SF127 (PANTHER)
g558.t1	gag-pol polymerase	225	17		5	5	0	0	17	0	0	0	0	0	20	9.72735e-23	61.65%	4	P:organic substance metabolic process; F:binding; P:primary metabolic process; F:catalytic activity	y	-	IPR013103 (PFAM); PTHR11439 (PANTHER)
g559.t1	integrase core domain partial	310	21		6	5	0	0	0	0	0	0	0	0	20	1.772e-11	52.85%	2	P:DNA integration; F:nucleic acid binding	y	-	Coil (COILS); G3DSA:3.30.420.10 (GENE3D); IPR001584 (PFAM); IPR001584 (PROSITE_PROFILES); IPR012337 (SUPERFAMILY)
g560.t1	retrotransposon ty1-copia subclass	513	3		35	8	0	2	25	0	1	0	0	0	20	1.57359e-127	54.0%	8	F:nucleic acid binding; P:DNA integration; F:zinc ion binding; C:membrane; F:electron carrier activity; P:electron transport chain; C:plastid; C:mitochondrion	n		Coil (COILS); IPR013103 (PFAM); PTHR11439:SF127 (PANTHER); PTHR11439 (PANTHER); SSF56672 (SUPERFAMILY)
g561.t1	gag-pol polyprotein	711	12		21	23	0	2	14	0	0	0	0	0	20	1.5996e-103	47.1%	2	P:DNA integration; F:nucleic acid binding	y		Coil (COILS); G3DSA:3.30.420.10 (GENE3D); IPR001584 (PFAM); IPR025724 (PFAM); PTHR11439 (PANTHER); PTHR11439:SF127 (PANTHER); IPR001584 (PROSITE_PROFILES); IPR012337 (SUPERFAMILY); IPR012337 (SUPERFAMILY)
g566.t1	retrotransposon ty3-gypsy subclass	712	33		149	17	0	22	1	3	1	0	2	0	20	0.0	53.95%	2	P:DNA integration; F:nucleic acid binding	y	-	G3DSA:3.30.420.10 (GENE3D); G3DSA:2.40.50.40 (GENE3D); IPR023780 (PFAM); G3DSA:3.10.10.10 (GENE3D); IPR001584 (PFAM); PTHR10178 (PANTHER); PTHR10178:SF14 (PANTHER); IPR000953 (PROSITE_PROFILES); IPR001584 (PROSITE_PROFILES); SSF56672 (SUPERFAMILY); IPR016197 (SUPERFAMILY); IPR012337 (SUPERFAMILY)
g567.t1	trna methyltransferase	323	-		0	1	1	0	1	0	1	1	1	1	20	4.74322e-126	56.8%	2	P:tRNA modification; F:tRNA (guanine-N7-)-methyltransferase activity	y	-	G3DSA:3.40.50.150 (GENE3D); IPR003358 (PFAM); PTHR23417:SF1 (PANTHER); PTHR23417 (PANTHER); IPR025763 (HAMAP); IPR025763 (PROSITE_PROFILES); SSF53335 (SUPERFAMILY)
g568.t1	wd repeat protein	1546	-		0	1	1	0	2	2	1	1	1	1	20	0.0	57.1%	1	F:protein binding	y		IPR001680 (SMART); IPR015943 (G3DSA:2.130.10.GENE3D); IPR017986 (PROSITE_PROFILES); IPR017986 (SUPERFAMILY); IPR017986 (SUPERFAMILY)
g569.t1	duf4451 domain protein	968	716		3	2	3	1	4	1	1	1	1	1	20	0.0	60.6%	1	F:phosphoric ester hydrolase activity	n		IPR028012 (PFAM)
g571.t1	hypothetical protein PGTG_04642	1139	-		2	3	1	0	0	0	0	0	0	0	3	4.29503e-111	50.67%	0	-	n		CYTOPLASMIC_DOMAIN (PHOBIUS); TRANSMEMBRANE (PHOBIUS); NON_CYTOPLASMIC_DOMAIN (PHOBIUS); SignalP-TM (SIGNALP_GRAM_POSITIVE)
g572.t1	gtp binding protein	318	232		11	12	7	8	3	6	7	6	6	4	20	0.0	90.55%	16	C:septin filament array; C:mating projection base; C:mating projection tip; P:septin ring assembly; F:GTP binding; P:GTP catabolic process; C:prospore membrane; F:1-phosphatidylinositol binding; P:sporulation; C:cellular bud neck septin ring; P:exit from mitosis; C:spindle microtubule; F:GTPase activity; C:septin complex; C:meiotic spindle; F:protein complex scaffold	y	-	IPR016491 (PIRSF); G3DSA:3.40.50.300 (GENE3D); G3DSA:3.40.50.300 (GENE3D); IPR000038 (PFAM); IPR000038 (PANTHER); PTHR18884:SF41 (PANTHER); IPR027417 (SUPERFAMILY)
g573.t1	p450 partial	547	42		9	15	24	8	16	37	59	62	89	4	20	0.0	62.75%	4	F:oxidoreductase activity, acting on paired donors, with incorporation or reduction of molecular oxygen; F:heme binding; F:iron ion binding; P:oxidation-reduction process	y	-	IPR001128 (PRINTS); IPR002401 (PRINTS); IPR001128 (G3DSA:1.10.630.GENE3D); IPR001128 (PFAM); PTHR24296 (PANTHER); PTHR24296:SF0 (PANTHER); IPR017972 (PROSITE_PATTERNS); TRANSMEMBRANE (PHOBIUS); NON_CYTOPLASMIC_DOMAIN (PHOBIUS); CYTOPLASMIC_DOMAIN (PHOBIUS); IPR001128 (SUPERFAMILY); TMhelix (TMHMM)
g574.t1	hypothetical protein PGTG_04659	528	-		2	1	1	0	0	1	1	1	0	0	2	9.6875e-42	66.0%	0	-	n		Coil (COILS)
g575.t1	cystinosin ers1p repeat protein	387	-	TM6	0	1	1	0	2	3	1	2	2	1	20	4.68769e-123	62.1%	0	-	n		IPR006603 (SMART); PF04193 (PFAM); PTHR16201 (PANTHER); PTHR16201:SF11 (PANTHER); SIGNAL_PEPTIDE_N_REGION (PHOBIUS); TRANSMEMBRANE (PHOBIUS); NON_CYTOPLASMIC_DOMAIN (PHOBIUS); CYTOPLASMIC_DOMAIN (PHOBIUS); TRANSMEMBRANE (PHOBIUS); CYTOPLASMIC_DOMAIN (PHOBIUS); TRANSMEMBRANE (PHOBIUS); TRANSMEMBRANE (PHOBIUS); NON_CYTOPLASMIC_DOMAIN (PHOBIUS); TRANSMEMBRANE (PHOBIUS); NON_CYTOPLASMIC_DOMAIN (PHOBI…
g579.t1	protein air1 2	277	-		2	1	1	0	1	0	1	1	1	1	20	1.32031e-84	51.85%	2	F:zinc ion binding; F:nucleic acid binding	y	-	IPR001878 (SMART); IPR001878 (G3DSA:4.10.60.GENE3D); PTHR23002 (PANTHER); PTHR23002:SF11 (PANTHER); IPR001878 (PROSITE_PROFILES); IPR001878 (SUPERFAMILY)
g581.t1	endoplasmic reticulum ca-transporting p-type atpase	1336	187		7	10	14	3	12	13	12	10	10	12	20	0.0	74.5%	6	F:cation-transporting ATPase activity; C:integral to membrane; F:metal ion binding; P:cation transport; P:ATP catabolic process; F:ATP binding	y	-	Coil (COILS); IPR001757 (PRINTS); PF12710 (PFAM); IPR008250 (PFAM); IPR008250 (G3DSA:2.70.150.GENE3D); IPR023299 (G3DSA:3.40.1110.GENE3D); IPR006544 (TIGRFAM); IPR023214 (G3DSA:3.40.50.GENE3D); PTHR24093 (PANTHER); PTHR24093:SF140 (PANTHER); IPR018303 (PROSITE_PATTERNS); CYTOPLASMIC_DOMAIN (PHOBIUS); TRANSMEMBRANE (PHOBIUS); TRANSMEMBRANE (PHOBIUS); NON_CYTOPLASMIC_DOMAIN (PHOBIUS); NON_CYTOPLASM…
g582.t1	3 trna processing endoribonuclease	882	-		0	2	1	0	2	1	1	1	1	0	20	0.0	44.95%	2	P:tRNA processing; F:hydrolase activity	y		Coil (COILS); IPR027794 (PFAM); IPR001279 (G3DSA:3.60.15.GENE3D); IPR001279 (G3DSA:3.60.15.GENE3D); PF12706 (PFAM); PTHR12553 (PANTHER); PTHR12553:SF3 (PANTHER); SSF56281 (SUPERFAMILY); SSF56281 (SUPERFAMILY)
g583.t1	had-like protein	372	717		3	5	4	5	2	5	4	4	3	2	20	0.0	67.15%	2	P:metabolic process; F:hydrolase activity	y	-	IPR023214 (G3DSA:3.40.50.GENE3D); IPR023214 (PFAM); IPR023198 (G3DSA:1.10.150.GENE3D); IPR006439 (TIGRFAM); PTHR18901 (PANTHER); IPR023214 (SUPERFAMILY); IPR023214 (SUPERFAMILY)
g584.t1	oligopeptide transporter	631	149		9	27	19	2	5	9	8	13	13	5	20	0.0	53.25%	1	P:transmembrane transport	y		IPR004813 (PFAM); PTHR22601 (PANTHER); TRANSMEMBRANE (PHOBIUS); TRANSMEMBRANE (PHOBIUS); TRANSMEMBRANE (PHOBIUS); NON_CYTOPLASMIC_DOMAIN (PHOBIUS); TRANSMEMBRANE (PHOBIUS); TRANSMEMBRANE (PHOBIUS); TRANSMEMBRANE (PHOBIUS); CYTOPLASMIC_DOMAIN (PHOBIUS); TRANSMEMBRANE (PHOBIUS); TRANSMEMBRANE (PHOBIUS); NON_CYTOPLASMIC_DOMAIN (PHOBIUS); CYTOPLASMIC_DOMAIN (PHOBIUS); TRANSMEMBRANE (PHOBIUS); NON_CYT…
g585.t1	hypothetical protein PGTG_11573	459	34		6	76	1	3	0	12	5	10	0	2	20	1.47764e-85	64.1%	0	-	n		IPR004242 (PFAM)
g587.t1	hypothetical protein PGTG_00643	639	-		0	1	1	0	1	1	1	1	1	0	20	0.0	48.95%	9	P: transcription from RNA polymerase II promoter; F:DNA binding; C:nucleus; F:zinc ion binding; P:regulation of transcription from RNA polymerase II promoter; F:sequence-specific DNA binding RNA polymerase II transcription factor activity; P:regulation of transcription, DNA-dependent; F:metal ion binding; P:transcription, DNA-dependent	n		IPR010775 (PFAM); CYTOPLASMIC_DOMAIN (PHOBIUS); TRANSMEMBRANE (PHOBIUS); NON_CYTOPLASMIC_DOMAIN (PHOBIUS); TRANSMEMBRANE (PHOBIUS); NON_CYTOPLASMIC_DOMAIN (PHOBIUS)
g589.t1	reverse gag-pol polyprotein	780	4		43	11	0	3	46	0	0	0	0	0	20	1.20282e-74	49.25%	5	F:RNA-directed DNA polymerase activity; F:nucleic acid binding; P:DNA integration; F:zinc ion binding; F:metal ion binding	n		IPR013103 (PFAM); PTHR11439:SF127 (PANTHER); PTHR11439 (PANTHER); SSF56672 (SUPERFAMILY)
g591.t1	---NA---	161	400		0	0	0	0	0	0	0	0	0	0	0			0	-	n		Coil (COILS)
g592.t1	serine threonine protein kinase	145	37		0	4	0	0	0	3	0	1	1	0	20	1.57858e-17	71.65%	2	F:protein dimerization activity; F:nucleic acid binding	y	-	IPR008906 (PFAM); PTHR23272 (PANTHER); IPR012337 (SUPERFAMILY)
g593.t1	hat family dimerization domain-containing protein	451	50		0	27	0	0	0	0	0	0	0	0	20	6.76556e-44	55.65%	1	F:nucleic acid binding	y		IPR012337 (SUPERFAMILY)
g594.t1	hypothetical protein PGTG_02227	208	-		1	1	0	0	0	0	0	0	0	0	1	6.04158e-25	72.0%	1	P:phosphatidylserine biosynthetic process	n		TRANSMEMBRANE (PHOBIUS); CYTOPLASMIC_DOMAIN (PHOBIUS); NON_CYTOPLASMIC_DOMAIN (PHOBIUS); TMhelix (TMHMM)
g595.t1	phosphatidylserine synthase 2	338	-		1	1	1	1	0	1	1	1	1	0	20	0.0	74.35%	1	P:phosphatidylserine biosynthetic process	y	-	IPR004277 (PFAM); IPR004277 (PANTHER); TRANSMEMBRANE (PHOBIUS); CYTOPLASMIC_DOMAIN (PHOBIUS); NON_CYTOPLASMIC_DOMAIN (PHOBIUS); TRANSMEMBRANE (PHOBIUS); CYTOPLASMIC_DOMAIN (PHOBIUS); TRANSMEMBRANE (PHOBIUS); NON_CYTOPLASMIC_DOMAIN (PHOBIUS); TRANSMEMBRANE (PHOBIUS); TRANSMEMBRANE (PHOBIUS); CYTOPLASMIC_DOMAIN (PHOBIUS); NON_CYTOPLASMIC_DOMAIN (PHOBIUS); TMhelix (TMHMM); TMhelix (TMHMM); TMhelix (…
g596.t1	glycoside hydrolase family 18 protein	394	173		6	9	14	2	2	6	8	8	5	6	20	0.0	53.9%	4	P:carbohydrate metabolic process; F:chitinase activity; P:chitin catabolic process; P:cell wall macromolecule catabolic process	y	EC:3.2.1.14	IPR011583 (SMART); IPR001223 (PFAM); IPR013781 (G3DSA:3.20.20.GENE3D); G3DSA:3.10.50.10 (GENE3D); PTHR11177 (PANTHER); IPR001579 (PROSITE_PATTERNS); IPR017853 (SUPERFAMILY); SSF54556 (SUPERFAMILY)
g597.t1	---NA---	437	1447		0	2	0	0	0	0	0	0	0	0	0			0	-	n		SIGNAL_PEPTIDE_H_REGION (PHOBIUS); SIGNAL_PEPTIDE (PHOBIUS); SIGNAL_PEPTIDE_N_REGION (PHOBIUS); NON_CYTOPLASMIC_DOMAIN (PHOBIUS); SIGNAL_PEPTIDE_C_REGION (PHOBIUS)
g598.t1	hypothetical protein PGTG_10993	544	152		35	7	0	0	0	0	0	0	0	0	1	90.9312	50.0%	0	-	n		Coil (COILS)
g599.t1	bro1-domain-containing protein	1103	718		2	2	3	0	2	4	2	2	2	2	20	0.0	67.5%	1	F:protein binding	y		IPR004328 (SMART); IPR025304 (PFAM); G3DSA:1.20.120.560 (GENE3D); IPR004328 (PFAM); G3DSA:1.20.140.50 (GENE3D); IPR004328 (G3DSA:1.25.40.GENE3D); PTHR23030:SF11 (PANTHER); PTHR23030 (PANTHER); SIGNAL_PEPTIDE_C_REGION (PHOBIUS); NON_CYTOPLASMIC_DOMAIN (PHOBIUS); SIGNAL_PEPTIDE_N_REGION (PHOBIUS); SIGNAL_PEPTIDE (PHOBIUS); SIGNAL_PEPTIDE_H_REGION (PHOBIUS); IPR004328 (PROSITE_PROFILES)
g600.t1	plasma membrane protein	631	-		1	1	3	0	1	1	2	1	2	1	20	0.0	60.5%	0	-	n		PTHR10351 (PANTHER); PTHR10351:SF31 (PANTHER); NON_CYTOPLASMIC_DOMAIN (PHOBIUS); CYTOPLASMIC_DOMAIN (PHOBIUS); TRANSMEMBRANE (PHOBIUS)
g601.t1	hypothetical protein PGTG_13176	171	-		2	1	1	0	0	0	0	0	2	0	20	3.46126e-83	63.8%	0	-	n		no IPS match
g602.t1	meiotically up-regulated 71 protein	645	-		2	1	2	1	1	1	1	1	1	0	20	0.0	60.85%	0	-	n		IPR006175 (PFAM); IPR013813 (G3DSA:3.30.1330.GENE3D); IPR002761 (TIGRFAM); G3DSA:3.90.1490.10 (GENE3D); IPR002761 (PFAM); IPR013813 (G3DSA:3.30.1330.GENE3D); IPR014729 (G3DSA:3.40.50.GENE3D); PTHR12196:SF0 (PANTHER); PTHR12196 (PANTHER); IPR013813 (SUPERFAMILY); SSF52402 (SUPERFAMILY); IPR013813 (SUPERFAMILY)
g604.t1	cellular morphogenesis-related protein	1242	-		0	1	0	0	1	1	1	1	1	0	20	0.0	41.45%	0	-	n		Coil (COILS); Coil (COILS)
g605.t1	hypothetical protein PGTG_21181	408	-		1	1	0	0	0	0	0	0	0	0	2	4.17627e-11	42.0%	0	-	n		no IPS match
g606.t1	duf431-domain-containing protein	254	-		2	1	1	0	1	1	1	1	1	1	20	2.77858e-118	61.05%	0	-	n		IPR007364 (PFAM)
g607.t1	hypothetical protein PGTG_21232	84	127		0	13	0	0	0	0	0	0	0	0	12	0.255274	53.83%	0	-	n		no IPS match
g610.t1	gag-pol polyprotein	759	29		13	21	0	2	21	0	0	1	0	0	20	3.76526e-72	45.7%	3	F:catalytic activity; P:DNA integration; F:nucleic acid binding	y	-	G3DSA:3.30.420.10 (GENE3D); IPR013103 (PFAM); IPR001584 (PFAM); PTHR11439:SF127 (PANTHER); PTHR11439 (PANTHER); IPR001584 (PROSITE_PROFILES); IPR012337 (SUPERFAMILY)
g611.t1	gag-pol polyprotein	424	17		31	5	0	3	26	0	0	0	0	0	20	3.51293e-71	54.3%	1	F:hydrolase activity	y	-	IPR013103 (PFAM); PTHR11439:SF127 (PANTHER); PTHR11439 (PANTHER); SSF56672 (SUPERFAMILY)
g612.t1	beta-glucan synthase	1632	-		1	1	13	2	1	2	2	2	2	1	20	0.0	82.2%	13	C: prospore membrane; P:positive regulation of endocytosis; P:regulation of cell shape; C:mitochondrion; C:integral to membrane; P:(1->3)-beta-D-glucan biosynthetic process; C:1,3-beta-D-glucan synthase complex; C:actin cortical patch; P:regulation of cell size; F:1,3-beta-D-glucan synthase activity; P:ascospore wall assembly; P:starch metabolic process; P:sucrose metabolic process	y	EC:2.4.1.34	IPR003440 (PFAM); IPR026899 (PFAM); PTHR31738 (PANTHER); PTHR31738:SF0 (PANTHER); TRANSMEMBRANE (PHOBIUS); CYTOPLASMIC_DOMAIN (PHOBIUS); NON_CYTOPLASMIC_DOMAIN (PHOBIUS); CYTOPLASMIC_DOMAIN (PHOBIUS); CYTOPLASMIC_DOMAIN (PHOBIUS); TRANSMEMBRANE (PHOBIUS); TRANSMEMBRANE (PHOBIUS); NON_CYTOPLASMIC_DOMAIN (PHOBIUS); TRANSMEMBRANE (PHOBIUS); TRANSMEMBRANE (PHOBIUS); TRANSMEMBRANE (PHOBIUS); TRANSMEMB…
g613.t1	hypothetical protein, variant	113	-		2	1	1	0	0	0	0	0	0	0	3	2.22155e-16	68.67%	0	-	n		no IPS match
g614.t1	proteophosphoglycan 5	1920	-		0	1	1	0	2	1	1	2	1	1	20	0.0	53.8%	6	F:GTPase activator activity; P:regulation of small GTPase mediated signal transduction; P:positive regulation of GTPase activity; C:nucleus; C:TSC1-TSC2 complex; P:negative regulation of TOR signaling cascade	y	-	IPR000331 (PFAM); IPR018515 (PFAM); IPR027107 (PANTHER); IPR003913 (PTHR10063:PANTHER); NON_CYTOPLASMIC_DOMAIN (PHOBIUS); CYTOPLASMIC_DOMAIN (PHOBIUS); TRANSMEMBRANE (PHOBIUS); IPR000331 (PROSITE_PROFILES); SSF111347 (SUPERFAMILY)
g616.t1	copper zinc superoxide dismutase	346	304	S / GPI	4	18	4	2	0	0	0	1	0	0	20	6.45818e-99	58.0%	4	P:oxidation-reduction process; P:superoxide metabolic process; F:superoxide dismutase copper chaperone activity; P:copper ion transport	y	-	IPR001424 (G3DSA:2.60.40.GENE3D); IPR001424 (PFAM); IPR024134 (PANTHER); IPR024142 (PTHR10003:PANTHER); SIGNAL_PEPTIDE_C_REGION (PHOBIUS); SIGNAL_PEPTIDE_N_REGION (PHOBIUS); SIGNAL_PEPTIDE_H_REGION (PHOBIUS); NON_CYTOPLASMIC_DOMAIN (PHOBIUS); SIGNAL_PEPTIDE (PHOBIUS); SignalP-noTM (SIGNALP_GRAM_NEGATIVE); SignalP-TM (SIGNALP_GRAM_POSITIVE); SignalP-noTM (SIGNALP_EUK); IPR001424 (SUPERFAMILY)
g617.t1	copper zinc superoxide dismutase	209	304	S	3	15	4	2	0	0	0	0	0	0	20	3.26288e-35	53.3%	4	P:superoxide metabolic process; P:oxidation-reduction process; F:superoxide dismutase copper chaperone activity; P:copper ion transport	y		IPR001424 (G3DSA:2.60.40.GENE3D); IPR001424 (PFAM); IPR024142 (PTHR10003:PANTHER); IPR024134 (PANTHER); SIGNAL_PEPTIDE_N_REGION (PHOBIUS); SIGNAL_PEPTIDE_C_REGION (PHOBIUS); NON_CYTOPLASMIC_DOMAIN (PHOBIUS); SIGNAL_PEPTIDE (PHOBIUS); SIGNAL_PEPTIDE_H_REGION (PHOBIUS); SignalP-TM (SIGNALP_GRAM_POSITIVE); SignalP-noTM (SIGNALP_EUK); IPR001424 (SUPERFAMILY)
g619.t1	gag-pol polyprotein	336	48		5	5	0	0	18	0	0	0	0	0	20	7.53211e-39	49.2%	6	F:metal ion binding; F:nucleic acid binding; P:DNA integration; F:zinc ion binding; P:DNA recombination; F:DNA binding	n		IPR013103 (PFAM); PTHR11439:SF127 (PANTHER); PTHR11439 (PANTHER)
g621.t1	reverse transcriptase	1023	66		33	32	1	23	2	7	0	3	1	0	20	0.0	46.55%	5	F:ribonuclease H activity; F:RNA binding; P:RNA-dependent DNA replication; F:RNA-directed DNA polymerase activity; P:regulation of RNA metabolic process	y		IPR002156 (PFAM); G3DSA:3.30.420.10 (GENE3D); IPR000477 (PFAM); PTHR19446 (PANTHER); IPR002156 (PROSITE_PROFILES); IPR000477 (PROSITE_PROFILES); SSF56672 (SUPERFAMILY); IPR012337 (SUPERFAMILY)
g623.t1	retrotransposon like protein	271	1		3	5	0	0	0	0	0	0	0	0	20	1.45963e-11	46.75%	6	F:nucleic acid binding; P:DNA integration; F:zinc ion binding; F:metal ion binding; C:plastid; C:mitochondrion	n		PTHR11439 (PANTHER); PTHR11439:SF127 (PANTHER)
g624.t1	retrotransposon ty1-copia subclass	920	3		35	6	0	5	23	0	1	0	0	0	20	1.27235e-107	47.0%	2	F:aspartic-type endopeptidase activity; P:proteolysis	y		IPR013103 (PFAM); IPR013242 (PFAM); PTHR11439 (PANTHER); PTHR11439:SF127 (PANTHER); IPR001969 (PROSITE_PATTERNS); IPR021109 (SUPERFAMILY); SSF56672 (SUPERFAMILY)
g627.t1	---NA---	258	44		1	0	0	0	0	0	0	0	0	0	0			0	-	n		Coil (COILS)
g628.t1	dna repair and recombination protein rad54b	1023	74		11	39	52	2	26	36	35	33	39	28	20	0.0	53.35%	3	F:ATP binding; F:helicase activity; F:DNA binding	y	-	IPR014001 (SMART); IPR001650 (SMART); IPR000330 (PFAM); IPR001650 (PFAM); G3DSA:3.40.50.300 (GENE3D); G3DSA:3.40.50.300 (GENE3D); PTHR10799 (PANTHER); PTHR10799:SF208 (PANTHER); SIGNAL_PEPTIDE_N_REGION (PHOBIUS); SIGNAL_PEPTIDE_H_REGION (PHOBIUS); SIGNAL_PEPTIDE (PHOBIUS); SIGNAL_PEPTIDE_C_REGION (PHOBIUS); NON_CYTOPLASMIC_DOMAIN (PHOBIUS); IPR001650 (PROSITE_PROFILES); IPR014001 (PROSITE_PROFILE…
g629.t1	gag-pol polyprotein	607	21		6	10	0	0	20	0	0	0	0	0	20	7.65411e-22	45.65%	2	P:DNA integration; F:nucleic acid binding	y	-	IPR013103 (PFAM); G3DSA:3.30.420.10 (GENE3D); IPR001584 (PFAM); PTHR11439:SF127 (PANTHER); PTHR11439 (PANTHER); IPR001584 (PROSITE_PROFILES); IPR012337 (SUPERFAMILY)
g630.t1	---NA---	136	-		0	0	0	0	0	0	0	0	0	0	0			0	-	n		Coil (COILS)
g632.t1	hypothetical protein PGTG_04717	760	89		0	19	18	0	0	0	0	0	0	0	20	1.45766e-16	54.95%	0	-	n		Coil (COILS); Coil (COILS); Coil (COILS)
g633.t1	cop9 signalosome subunit 6	339	719		1	3	2	3	3	3	3	2	3	2	20	3.40678e-131	62.35%	1	F:protein binding	y		IPR000555 (SMART); IPR024969 (PFAM); IPR000555 (PFAM); PTHR10540:SF8 (PANTHER); PTHR10540 (PANTHER)
g634.t1	hypothetical protein PGTG_10016	324	-	S	0	1	0	0	0	0	0	0	0	0	1	5.38359e-11	45.0%	0	-	n		NON_CYTOPLASMIC_DOMAIN (PHOBIUS); SIGNAL_PEPTIDE (PHOBIUS); SIGNAL_PEPTIDE_C_REGION (PHOBIUS); SIGNAL_PEPTIDE_H_REGION (PHOBIUS); SIGNAL_PEPTIDE_N_REGION (PHOBIUS); SignalP-noTM (SIGNALP_EUK)
g635.t1	atp-dependent dna helicase rhp16b	750	74		10	72	65	4	32	37	37	37	37	29	20	0.0	54.65%	3	F:helicase activity; F:ATP binding; F:DNA binding	y	-	Coil (COILS); IPR014001 (SMART); IPR001650 (SMART); G3DSA:3.40.50.300 (GENE3D); IPR000330 (PFAM); G3DSA:3.40.50.300 (GENE3D); IPR001650 (PFAM); PTHR10799:SF368 (PANTHER); PTHR10799 (PANTHER); IPR014001 (PROSITE_PROFILES); IPR001650 (PROSITE_PROFILES); IPR027417 (SUPERFAMILY); IPR027417 (SUPERFAMILY)
g636.t1	dna primase small subunit	489	-		1	1	6	0	1	1	1	1	1	0	20	0.0	65.3%	7	C:nucleolus; P:purine nucleobase metabolic process; P:pyrimidine nucleobase metabolic process; P:transcription, DNA-dependent; P:DNA replication, synthesis of RNA primer; F:DNA primase activity; C:replication fork	y	EC:2.7.7.6	Coil (COILS); IPR002755 (PFAM); IPR014052 (TIGRFAM); G3DSA:3.90.920.10 (GENE3D); IPR014052 (PANTHER); SSF56747 (SUPERFAMILY)
g637.t1	protein transporter sec23	763	-		2	1	1	0	1	2	1	1	2	2	20	0.0	87.6%	6	F:zinc ion binding; C:Golgi membrane; C:COPII vesicle coat; P:ER to Golgi vesicle-mediated transport; P:intracellular protein transport; C:endoplasmic reticulum membrane	y	-	G3DSA:2.60.40.1670 (GENE3D); IPR006895 (PFAM); IPR007123 (PFAM); G3DSA:3.40.20.10 (GENE3D); IPR002035 (G3DSA:3.40.50.GENE3D); IPR006896 (PFAM); IPR006900 (PFAM); IPR012990 (PFAM); PTHR11141 (PANTHER); IPR006895 (SUPERFAMILY); SSF81995 (SUPERFAMILY); IPR006900 (SUPERFAMILY); SSF53300 (SUPERFAMILY); SSF82754 (SUPERFAMILY)
g638.t1	secreted protein	263	-	TM1	2	1	2	0	1	1	1	1	1	0	20	4.25543e-124	64.05%	0	-	n		IPR004911 (PFAM); PTHR13234:SF8 (PANTHER); IPR004911 (PANTHER); SIGNAL_PEPTIDE_N_REGION (PHOBIUS); NON_CYTOPLASMIC_DOMAIN (PHOBIUS); SIGNAL_PEPTIDE_C_REGION (PHOBIUS); SIGNAL_PEPTIDE (PHOBIUS); SIGNAL_PEPTIDE_H_REGION (PHOBIUS); SignalP-noTM (SIGNALP_EUK); TMhelix (TMHMM)
g639.t1	---NA---	85	-		0	0	0	0	0	0	0	0	0	0	0			0	-	n		no IPS match
g640.t1	hypothetical protein PGTG_18238	191	393	S	2	5	0	0	0	0	0	0	0	0	6	1.71288e-23	54.33%	0	-	n		SIGNAL_PEPTIDE_N_REGION (PHOBIUS); SIGNAL_PEPTIDE (PHOBIUS); NON_CYTOPLASMIC_DOMAIN (PHOBIUS); SIGNAL_PEPTIDE_H_REGION (PHOBIUS); SIGNAL_PEPTIDE_C_REGION (PHOBIUS); SignalP-TM (SIGNALP_GRAM_POSITIVE); SignalP-noTM (SIGNALP_GRAM_NEGATIVE); SignalP-noTM (SIGNALP_EUK)
g641.t1	synoviolin 1 isoform b	770	-		0	1	1	0	1	1	1	1	1	1	20	0.0	71.05%	1	F:zinc ion binding	y	-	PTHR12477 (PANTHER); PTHR12477:SF57 (PANTHER); TRANSMEMBRANE (PHOBIUS); TRANSMEMBRANE (PHOBIUS); SIGNAL_PEPTIDE_C_REGION (PHOBIUS); SIGNAL_PEPTIDE_N_REGION (PHOBIUS); NON_CYTOPLASMIC_DOMAIN (PHOBIUS); SIGNAL_PEPTIDE_H_REGION (PHOBIUS); SIGNAL_PEPTIDE (PHOBIUS); TRANSMEMBRANE (PHOBIUS); TRANSMEMBRANE (PHOBIUS); TRANSMEMBRANE (PHOBIUS); NON_CYTOPLASMIC_DOMAIN (PHOBIUS); NON_CYTOPLASMIC_DOMAIN (PHOB…
g642.t1	atp-dependent rna helicase	1155	629		4	6	8	0	7	22	7	10	10	7	20	0.0	62.25%	3	F:ATP binding; F:nucleic acid binding; F:ATP-dependent helicase activity	y	-	Coil (COILS); Coil (COILS); Coil (COILS); IPR001650 (SMART); IPR014001 (SMART); IPR011545 (PFAM); G3DSA:3.40.50.300 (GENE3D); G3DSA:3.40.50.300 (GENE3D); IPR001650 (PFAM); PTHR11752 (PANTHER); PTHR11752:SF25 (PANTHER); NON_CYTOPLASMIC_DOMAIN (PHOBIUS); CYTOPLASMIC_DOMAIN (PHOBIUS); TRANSMEMBRANE (PHOBIUS); IPR001650 (PROSITE_PROFILES); IPR014001 (PROSITE_PROFILES); IPR027417 (SUPERFAMILY)
g643.t1	gtp-binding protein obg	1281	303		3	2	5	1	5	5	4	5	4	3	20	2.65548e-145	57.5%	1	F:GTP binding	y		IPR006073 (PRINTS); G3DSA:3.10.20.90 (GENE3D); G3DSA:3.40.50.300 (GENE3D); IPR006169 (G3DSA:2.70.210.GENE3D); IPR006169 (PFAM); IPR006073 (PFAM); PTHR32554 (PANTHER); SSF54236 (SUPERFAMILY); IPR027417 (SUPERFAMILY); IPR006169 (SUPERFAMILY)
g644.t1	glycine dehydrogenase	1141	-		2	2	1	0	1	1	1	1	1	1	20	0.0	69.1%	8	F:glycine dehydrogenase (decarboxylating) activity; F:pyridoxal phosphate binding; P:one-carbon metabolic process; C:mitochondrion; P:oxidation-reduction process; P:glycine decarboxylation via glycine cleavage system; P:L-serine metabolic process; P:threonine metabolic process	y	EC:1.4.4.2	Coil (COILS); IPR020580 (PFAM); IPR005351 (PFAM); IPR015421 (G3DSA:3.40.640.GENE3D); PTHR11773:SF0 (PANTHER); IPR020581 (PANTHER); NON_CYTOPLASMIC_DOMAIN (PHOBIUS); NON_CYTOPLASMIC_DOMAIN (PHOBIUS); CYTOPLASMIC_DOMAIN (PHOBIUS); TRANSMEMBRANE (PHOBIUS); TRANSMEMBRANE (PHOBIUS); IPR015424 (SUPERFAMILY); IPR015424 (SUPERFAMILY); TMhelix (TMHMM)
g645.t1	hypothetical protein PGTG_10844	347	720		2	2	1	1	0	0	0	0	0	0	3	1.19844e-68	49.67%	0	-	n		no IPS match
g649.t1	serine threonine-protein kinase receptor	305	45	TM1	0	3	0	0	0	0	0	0	0	0	20	1.36041e-51	52.85%	0	-	n		IPR027806 (PFAM); PTHR22930:SF4 (PANTHER); IPR026103 (PANTHER); SIGNAL_PEPTIDE_N_REGION (PHOBIUS); NON_CYTOPLASMIC_DOMAIN (PHOBIUS); SIGNAL_PEPTIDE_C_REGION (PHOBIUS); SIGNAL_PEPTIDE (PHOBIUS); SIGNAL_PEPTIDE_H_REGION (PHOBIUS); SignalP-noTM (SIGNALP_EUK); TMhelix (TMHMM)
g650.t1	succinate dehydrogenase	653	1309		4	3	2	6	2	9	2	4	2	2	20	0.0	89.35%	7	F:flavin adenine dinucleotide binding; P:tricarboxylic acid cycle; F:succinate dehydrogenase (ubiquinone) activity; C:mitochondrion; P:electron transport chain; P:oxidative phosphorylation; C:succinate dehydrogenase complex	y	EC:1.3.5.1	IPR003953 (PFAM); IPR027477 (G3DSA:3.90.700.GENE3D); IPR011281 (TIGRFAM); G3DSA:4.10.80.40 (GENE3D); G3DSA:3.50.50.60 (GENE3D); IPR014006 (TIGRFAM); IPR015939 (PFAM); IPR015939 (G3DSA:1.20.58.GENE3D); PTHR11632 (PANTHER); IPR003952 (PROSITE_PATTERNS); IPR015939 (SUPERFAMILY); SSF51905 (SUPERFAMILY); IPR027477 (SUPERFAMILY)
g651.t1	coatomer protein subunit alpha	1231	131		80	93	94	46	88	438	146	170	134	95	20	0.0	78.9%	5	P:vesicle-mediated transport; P:intracellular protein transport; C:COPI vesicle coat; F:structural molecule activity; F:protein binding	y	-	IPR020472 (PRINTS); IPR001680 (SMART); IPR016391 (PIRSF); IPR010714 (PFAM); IPR015943 (G3DSA:2.130.10.GENE3D); IPR006692 (PFAM); IPR015943 (G3DSA:2.130.10.GENE3D); IPR001680 (PFAM); PTHR19876 (PANTHER); PTHR19876:SF1 (PANTHER); IPR019775 (PROSITE_PATTERNS); SIGNAL_PEPTIDE_C_REGION (PHOBIUS); SIGNAL_PEPTIDE_H_REGION (PHOBIUS); SIGNAL_PEPTIDE_N_REGION (PHOBIUS); NON_CYTOPLASMIC_DOMAIN (PHOBIUS); SI…
g652.t1	family 18 glycosyltransferase	460	-		2	1	2	0	0	2	0	2	0	0	20	9.25287e-83	43.5%	1	F:transferase activity	n		SIGNAL_PEPTIDE (PHOBIUS); NON_CYTOPLASMIC_DOMAIN (PHOBIUS); SIGNAL_PEPTIDE_N_REGION (PHOBIUS); SIGNAL_PEPTIDE_C_REGION (PHOBIUS); SIGNAL_PEPTIDE_H_REGION (PHOBIUS); SignalP-TM (SIGNALP_GRAM_POSITIVE); TMhelix (TMHMM)
g653.t1	horma domain protein	249	721		2	3	2	1	1	1	1	1	1	1	20	2.01702e-114	58.25%	5	P:mitotic spindle assembly checkpoint; C:nuclear pore; C:kinetochore; C:nucleoplasm; C:cytoplasm	y	-	IPR003511 (PFAM); IPR003511 (G3DSA:3.30.900.GENE3D); IPR027097 (PTHR11842:PANTHER); PTHR11842 (PANTHER); IPR003511 (PROSITE_PROFILES); IPR003511 (SUPERFAMILY)
g654.t1	hypothetical protein PGTG_00927	185	-		0	1	1	0	0	0	0	0	0	0	4	6.89611e-28	55.75%	1	F:protein binding	y		IPR001680 (SMART); IPR015943 (G3DSA:2.130.10.GENE3D); IPR017986 (SUPERFAMILY)
g655.t1	transport protein sec24	1037	722		1	2	2	2	2	2	2	2	3	2	20	0.0	64.2%	4	C:COPII vesicle coat; P:intracellular protein transport; P:ER to Golgi vesicle-mediated transport; F:zinc ion binding	y	-	Coil (COILS); IPR002035 (G3DSA:3.40.50.GENE3D); IPR012990 (PFAM); G3DSA:2.60.40.1670 (GENE3D); G3DSA:3.40.20.10 (GENE3D); IPR006895 (PFAM); IPR006900 (PFAM); IPR006896 (PFAM); PTHR13803:SF0 (PANTHER); PTHR13803 (PANTHER); SSF82754 (SUPERFAMILY); SSF53300 (SUPERFAMILY); SSF81995 (SUPERFAMILY); IPR006900 (SUPERFAMILY); IPR006895 (SUPERFAMILY)
g656.t1	hypothetical protein PGTG_03053	338	1		14	10	0	1	0	0	0	0	0	0	8	3.66409e-14	40.75%	0	-	n		no IPS match
g657.t1	integrase core domain protein	244	1		7	6	0	1	13	0	0	0	0	0	20	6.12124e-19	55.45%	3	F:hydrolase activity; P:DNA integration; F:nucleic acid binding	y	-	G3DSA:3.30.420.10 (GENE3D); PTHR11439 (PANTHER); IPR001584 (PROSITE_PROFILES); IPR012337 (SUPERFAMILY)
g659.t1	hypothetical protein PGTG_06701	146	94		2	40	7	0	0	0	0	0	0	0	20	2.0105e-34	63.5%	0	-	n		no IPS match
g660.t1	ras gtpase activating protein	2740	1467		1	4	7	0	5	4	4	7	6	3	20	0.0	51.35%	5	F:GTPase activator activity; P:regulation of small GTPase mediated signal transduction; P:positive regulation of GTPase activity; C:intracellular; F:binding	y	-	IPR001936 (SMART); IPR001251 (PFAM); G3DSA:1.10.494.10 (GENE3D); IPR001936 (G3DSA:1.10.506.GENE3D); IPR001936 (PFAM); PTHR10194:SF23 (PANTHER); PTHR10194 (PANTHER); IPR023152 (PROSITE_PATTERNS); NON_CYTOPLASMIC_DOMAIN (PHOBIUS); NON_CYTOPLASMIC_DOMAIN (PHOBIUS); TRANSMEMBRANE (PHOBIUS); TRANSMEMBRANE (PHOBIUS); CYTOPLASMIC_DOMAIN (PHOBIUS); IPR001936 (PROSITE_PROFILES); IPR016024 (SUPERFAMILY); I…
g661.t1	reverse transcriptase	691	40		18	20	0	12	1	0	0	0	5	0	20	1.32645e-41	71.25%	5	P:RNA-dependent DNA replication; F:RNA binding; F:RNA-directed DNA polymerase activity; P:proteolysis; F:aspartic-type endopeptidase activity	y	-	G3DSA:3.30.70.270 (GENE3D); IPR000477 (PFAM); G3DSA:3.10.10.10 (GENE3D); IPR013242 (PFAM); IPR005162 (PFAM); PTHR10178:SF14 (PANTHER); PTHR10178 (PANTHER); IPR001969 (PROSITE_PATTERNS); IPR000477 (PROSITE_PROFILES); IPR021109 (SUPERFAMILY); SSF56672 (SUPERFAMILY)
g662.t1	---NA---	297	236		0	0	0	0	0	0	0	0	0	0	0			0	-	n		Coil (COILS); Coil (COILS)
g663.t1	polyprotein	262	15		3	14	0	29	0	5	0	0	3	0	20	9.92431e-47	60.0%	2	F:nucleic acid binding; P:DNA integration	n		no IPS match
g664.t1	hypothetical protein PGTG_17265	278	612		0	27	0	1	0	0	0	0	0	0	15	0.000147013	44.47%	0	-	n		Coil (COILS)
g665.t1	---NA---	137	-		0	0	0	0	0	0	0	0	0	0	0			0	-	n		no IPS match
g666.t1	polyprotein	244	5		15	20	0	2	1	0	0	0	0	0	20	9.27806e-19	48.95%	5	F:nucleic acid binding; P:proteolysis; F:aspartic-type endopeptidase activity; F:zinc ion binding; P:DNA integration	n		no IPS match
g668.t1	hypothetical protein PGTG_19912	220	12		18	18	0	1	0	0	0	0	0	0	16	5.54034e-30	46.75%	0	-	n		no IPS match
g669.t1	polyprotein	475	23		21	7	0	2	15	0	0	0	0	0	20	2.60891e-27	50.15%	4	F:metal ion binding; F:nucleic acid binding; P:DNA integration; F:zinc ion binding	n		IPR013103 (PFAM); PTHR11439:SF127 (PANTHER); PTHR11439 (PANTHER)
g670.t1	hypothetical protein PGTG_11168	428	-		1	1	1	3	0	0	0	0	0	0	2	1.46472e-73	61.5%	0	-	n		no IPS match
g671.t1	hypothetical protein PGTG_10603	235	70		3	62	2	0	0	0	0	0	0	0	20	1.20145e-50	63.6%	0	-	n		no IPS match
g672.t1	ribosomal protein	300	24		1	17	2	0	0	0	0	0	0	0	20	1.0263e-58	50.95%	1	F:hydrolase activity, acting on ester bonds	y		IPR006912 (PFAM); IPR026103 (PANTHER); PTHR22930:SF3 (PANTHER)
g673.t1	---NA---	496	-		0	1	0	0	0	0	0	0	0	0	0			0	-	n		no IPS match
g674.t1	ph domain containing protein	984	1582		3	2	1	4	1	2	2	2	1	1	20	9.24123e-113	65.4%	1	F:phospholipid binding	y	-	IPR011993 (G3DSA:2.30.29.GENE3D); IPR001849 (PROSITE_PROFILES); SignalP-TM (SIGNALP_GRAM_POSITIVE); SSF50729 (SUPERFAMILY)
g675.t1	hypothetical protein PGTG_03862	486	1687		0	3	1	0	1	1	1	1	1	1	20	1.12673e-51	54.4%	0	-	n		Coil (COILS); Coil (COILS); IPR019446 (PFAM)
g676.t1	hypothetical protein PGTG_17216	197	134		0	35	1	0	0	0	0	0	0	0	20	5.78035e-08	57.05%	0	-	n		no IPS match
g678.t1	integrase core domain protein	672	8		16	18	0	1	22	0	0	0	0	0	20	5.65465e-55	43.0%	2	P:DNA integration; F:nucleic acid binding	y		IPR001584 (PFAM); G3DSA:3.30.420.10 (GENE3D); PTHR11439:SF127 (PANTHER); PTHR11439 (PANTHER); IPR001584 (PROSITE_PROFILES); IPR012337 (SUPERFAMILY)
g681.t1	retrotransposon ty1-copia subclass	1479	38		69	70	3	4	36	0	1	0	1	0	20	5.61539e-100	50.4%	3	F:zinc ion binding; F:nucleic acid binding; P:DNA integration	y	-	IPR001878 (SMART); IPR001878 (G3DSA:4.10.60.GENE3D); IPR013103 (PFAM); G3DSA:3.30.420.10 (GENE3D); PF14223 (PFAM); IPR001584 (PFAM); PTHR11439 (PANTHER); PTHR11439:SF127 (PANTHER); IPR001584 (PROSITE_PROFILES); IPR001878 (PROSITE_PROFILES); IPR012337 (SUPERFAMILY); SSF56672 (SUPERFAMILY); IPR001878 (SUPERFAMILY)
g682.t1	4-hydroxybenzoate polyprenyltransferase	401	723		3	3	2	2	1	1	2	3	3	1	20	0.0	46.8%	2	C:integral to membrane; F:prenyltransferase activity	y	-	IPR000537 (PFAM); PTHR11048 (PANTHER); PTHR11048:SF2 (PANTHER); TRANSMEMBRANE (PHOBIUS); NON_CYTOPLASMIC_DOMAIN (PHOBIUS); NON_CYTOPLASMIC_DOMAIN (PHOBIUS); CYTOPLASMIC_DOMAIN (PHOBIUS); TRANSMEMBRANE (PHOBIUS); TRANSMEMBRANE (PHOBIUS); TRANSMEMBRANE (PHOBIUS); CYTOPLASMIC_DOMAIN (PHOBIUS); NON_CYTOPLASMIC_DOMAIN (PHOBIUS); TMhelix (TMHMM); TMhelix (TMHMM); TMhelix (TMHMM); TMhelix (TMHMM); TMhel…
g683.t1	---NA---	119	72		0	0	0	0	0	0	0	0	0	0	0			0	-	n		no IPS match
g685.t1	copia-like protein	1512	38		49	19	1	5	38	0	1	0	0	0	20	2.55043e-54	52.0%	3	F:nucleic acid binding; F:zinc ion binding; P:DNA integration	y		IPR001878 (SMART); IPR001584 (PFAM); G3DSA:3.30.420.10 (GENE3D); IPR001878 (G3DSA:4.10.60.GENE3D); IPR013103 (PFAM); PTHR11439 (PANTHER); IPR001878 (PROSITE_PROFILES); IPR001584 (PROSITE_PROFILES); SSF56672 (SUPERFAMILY); IPR012337 (SUPERFAMILY); IPR001878 (SUPERFAMILY)
g686.t1	hypothetical protein PGTG_09007	245	37		0	51	0	1	0	17	0	2	1	0	20	5.4844e-44	55.45%	2	F:protein dimerization activity; F:nucleic acid binding	y		IPR008906 (PFAM); IPR025525 (PFAM); PTHR23272 (PANTHER); IPR012337 (SUPERFAMILY)
g687.t1	retrotransposon ty1-copia subclass	905	5		61	40	2	4	32	0	0	0	0	0	20	2.85547e-51	46.25%	1	F:nucleic acid binding	y		Coil (COILS); IPR013103 (PFAM); IPR025724 (PFAM); PTHR11439:SF127 (PANTHER); PTHR11439 (PANTHER); SSF56672 (SUPERFAMILY); IPR012337 (SUPERFAMILY)
g688.t1	retrotransposon ty3-gypsy subclass	371	19		29	2	0	12	0	0	0	0	0	0	20	3.99389e-37	48.5%	2	P:DNA integration; F:nucleic acid binding	y	-	IPR001584 (PFAM); G3DSA:3.30.420.10 (GENE3D); PTHR10178 (PANTHER); IPR001584 (PROSITE_PROFILES); IPR012337 (SUPERFAMILY); SSF56672 (SUPERFAMILY)
g689.t1	hiv-1 retropepsin	557	7		6	33	1	10	0	0	0	0	0	4	20	1.43828e-111	57.95%	6	F:RNA binding; F:nucleic acid binding; P:DNA integration; P:RNA-dependent DNA replication; F:RNA-directed DNA polymerase activity; F:zinc ion binding	n		Coil (COILS); G3DSA:3.10.10.10 (GENE3D); SSF56672 (SUPERFAMILY)
g690.t1	polyprotein of retroviral	228	84		6	3	0	6	0	0	0	0	0	0	20	1.73388e-38	59.15%	1	F:catalytic activity	y	-	G3DSA:3.30.420.10 (GENE3D); PTHR10178 (PANTHER); SSF56672 (SUPERFAMILY)
g691.t1	retrovirus-related pol polyprotein from transposon tnt 1-94 includes: ame: full=protease	295	16		37	8	0	3	19	0	1	0	0	0	20	2.80394e-44	56.7%	7	F:nucleic acid binding; P:DNA integration; F:zinc ion binding; F:metal ion binding; P:proteolysis; F:peptidase activity; F:RNA-directed DNA polymerase activity	n		Coil (COILS); PTHR11439:SF127 (PANTHER); PTHR11439 (PANTHER); SSF56672 (SUPERFAMILY)
g692.t1	retrotransposon ty1-copia subclass	149	4		5	4	0	0	13	0	0	0	0	0	20	3.91906e-19	55.85%	7	F:metal ion binding; F:nucleic acid binding; P:DNA integration; F:zinc ion binding; P:proteolysis; F:peptidase activity; F:RNA-directed DNA polymerase activity	n		IPR013103 (PFAM); PTHR11439:SF127 (PANTHER); PTHR11439 (PANTHER); SSF56672 (SUPERFAMILY)
g695.t1	gag-polyprotein	653	58		6	19	9	0	12	0	0	0	0	0	20	6.51475e-27	54.4%	1	F:nucleic acid binding	y	-	G3DSA:3.30.420.10 (GENE3D); PTHR11439 (PANTHER); IPR012337 (SUPERFAMILY)
g697.t1	copia protein	175	2		2	1	0	0	11	0	0	0	0	0	5	2.65841e-12	55.6%	5	F:nucleic acid binding; P:DNA integration; F:metal ion binding; F:zinc ion binding; F:RNA-directed DNA polymerase activity	n		PTHR11439 (PANTHER)
g698.t1	copia-type polyprotein	500	12		16	25	2	1	7	0	0	0	0	0	20	1.91228e-34	46.4%	2	P:DNA integration; F:nucleic acid binding	y		IPR001584 (PFAM); G3DSA:3.30.420.10 (GENE3D); PTHR11439 (PANTHER); IPR001584 (PROSITE_PROFILES); IPR012337 (SUPERFAMILY)
g699.t1	---NA---	132	1560		0	0	0	0	0	0	0	0	0	0	0			0	-	n		no IPS match
g700.t1	copia-like retrotransposable	510	21		8	15	0	0	8	0	0	0	0	0	20	6.78958e-23	48.0%	2	P:DNA integration; F:nucleic acid binding	y	-	Coil (COILS); IPR001584 (PFAM); G3DSA:3.30.420.10 (GENE3D); PTHR11439 (PANTHER); PTHR11439:SF127 (PANTHER); SIGNAL_PEPTIDE_N_REGION (PHOBIUS); SIGNAL_PEPTIDE_H_REGION (PHOBIUS); NON_CYTOPLASMIC_DOMAIN (PHOBIUS); SIGNAL_PEPTIDE (PHOBIUS); SIGNAL_PEPTIDE_C_REGION (PHOBIUS); IPR001584 (PROSITE_PROFILES); IPR012337 (SUPERFAMILY)
g701.t1	retrovirus-related gag-pol polyprotein	1317	29		71	34	8	8	35	1	0	0	0	0	20	6.08916e-124	49.35%	4	F:transferase activity, transferring phosphorus-containing groups; F:hydrolase activity; P:DNA integration; F:nucleic acid binding	y	-	IPR013103 (PFAM); G3DSA:3.30.420.10 (GENE3D); IPR001584 (PFAM); G3DSA:3.30.420.10 (GENE3D); PTHR11439 (PANTHER); PTHR11439:SF127 (PANTHER); IPR001584 (PROSITE_PROFILES); IPR012337 (SUPERFAMILY); SSF56672 (SUPERFAMILY)
g702.t1	transcription factor	679	724		3	3	2	2	3	2	2	2	2	0	20	0.0	53.5%	4	F:RNA polymerase II core promoter proximal region sequence-specific DNA binding; F:RNA polymerase II core promoter proximal region sequence-specific DNA binding transcription factor activity; C:nucleus; P:regulation of transcription, DNA-dependent	y	-	IPR015350 (PFAM); G3DSA:2.80.10.50 (GENE3D); IPR015351 (G3DSA:2.60.40.GENE3D); IPR015351 (PFAM); PTHR10665:SF0 (PANTHER); PTHR10665 (PANTHER); IPR008967 (SUPERFAMILY); IPR015350 (SUPERFAMILY)
g703.t1	retrotransposon ty1-copia subclass	172	17		0	0	0	0	0	0	0	0	0	0	4	0.72655	48.25%	3	F:nucleic acid binding; P:DNA integration; F:zinc ion binding	n		no IPS match
g705.t1	mitochondrial carrier	326	605		8	5	8	3	5	6	7	6	8	10	20	0.0	87.6%	6	F:tricarboxylate secondary active transmembrane transporter activity; P:mitochondrial citrate transport; C:integral to membrane; P:alpha-ketoglutarate transport; C:mitochondrial nucleoid; P:mitochondrial genome maintenance	y	-	IPR023395 (G3DSA:1.50.40.GENE3D); IPR018108 (PFAM); PTHR24089:SF140 (PANTHER); PTHR24089 (PANTHER); IPR018108 (PROSITE_PROFILES); IPR018108 (PROSITE_PROFILES); IPR023395 (SUPERFAMILY)
g706.t1	retrotransposon nucleocapsid protein	1055	27		33	17	1	5	0	1	0	0	0	0	20	4.49578e-54	46.25%	10	F:RNA binding; P:RNA-dependent DNA replication; F:RNA-directed DNA polymerase activity; F:nucleic acid binding; P:DNA integration; C:nucleus; F:zinc ion binding; P:proteolysis; F:aspartic-type endopeptidase activity; F:metal ion binding	n		G3DSA:3.10.10.10 (GENE3D); PTHR10178 (PANTHER); PTHR10178:SF14 (PANTHER); SSF56672 (SUPERFAMILY)
g707.t1	family 4 carbohydrate esterase	446	310		8	16	19	5	6	9	17	10	2	5	20	6.34365e-148	60.7%	3	F:hydrolase activity, acting on carbon-nitrogen (but not peptide) bonds; P:carbohydrate metabolic process; P:nitrogen compound metabolic process	y	-	IPR002509 (G3DSA:3.20.20.GENE3D); IPR002509 (PFAM); PTHR10587:SF53 (PANTHER); PTHR10587 (PANTHER); IPR002509 (PROSITE_PROFILES); IPR011330 (SUPERFAMILY)
g708.t1	rsc complex subunit rsc9	474	725		1	5	3	5	1	1	1	2	1	1	20	0.0	53.15%	2	F:DNA binding; P:regulation of transcription, DNA-dependent	y	-	IPR003150 (PROSITE_PROFILES); IPR003150 (PROSITE_PROFILES)
g711.t1	dna rna partial	254	22		2	5	0	7	0	3	0	1	4	0	20	2.46047e-44	52.05%	0	-	n		SSF56672 (SUPERFAMILY)
g712.t1	copia-like retrotransposable element	675	5		52	64	6	10	22	0	0	0	0	0	20	3.75801e-56	54.15%	7	F:metal ion binding; F:nucleic acid binding; P:proteolysis; P:DNA integration; F:peptidase activity; F:zinc ion binding; F:RNA-directed DNA polymerase activity	n		PTHR11439:SF127 (PANTHER); PTHR11439 (PANTHER)
g713.t1	transposase-like protein	427	37		0	88	0	2	0	29	4	0	1	0	20	4.5014e-48	48.4%	2	F:protein dimerization activity; F:nucleic acid binding	y		IPR025525 (PFAM); IPR008906 (PFAM); PTHR23272 (PANTHER); IPR012337 (SUPERFAMILY)
g714.t1	cysteine proteinase	442	1456		3	2	4	1	2	1	2	2	2	3	20	2.22691e-127	52.45%	1	P:ubiquitin-dependent protein catabolic process	y		IPR001394 (PFAM); PTHR24006:SF303 (PANTHER); PTHR24006 (PANTHER); IPR018200 (PROSITE_PATTERNS); IPR028889 (PROSITE_PROFILES); SSF54001 (SUPERFAMILY)
g715.t1	guanyl nucleotide exchange factor sql2	1196	1771		4	4	5	0	7	5	12	7	9	4	20	0.0	60.6%	5	F:protein binding; F:guanyl-nucleotide exchange factor activity; C:intracellular; P:regulation of small GTPase mediated signal transduction; P:regulation of GTPase activity	y		IPR001452 (PRINTS); IPR001452 (SMART); IPR001895 (SMART); IPR000651 (SMART); IPR001895 (G3DSA:1.10.840.GENE3D); IPR000651 (PFAM); IPR001895 (PFAM); G3DSA:1.20.870.10 (GENE3D); G3DSA:2.30.30.40 (GENE3D); IPR011511 (PFAM); PTHR23113:SF45 (PANTHER); IPR008937 (PANTHER); IPR019804 (PROSITE_PATTERNS); IPR001895 (PROSITE_PROFILES); IPR000651 (PROSITE_PROFILES); IPR001452 (PROSITE_PROFILES); IPR001452 (…
g718.t1	polyprotein	1194	31		5	63	0	18	0	6	0	1	8	0	20	8.27915e-63	53.5%	2	F:nucleic acid binding; F:zinc ion binding	n		G3DSA:3.10.10.10 (GENE3D); PTHR10178 (PANTHER); SSF56672 (SUPERFAMILY)
g719.t1	transcription initiation factor subunit taf1	1145	-		1	2	1	0	2	1	1	1	1	1	20	0.0	61.7%	2	F:nucleic acid binding; F:zinc ion binding	y	-	Coil (COILS); PF15288 (PFAM); IPR022591 (PFAM); PTHR13900:SF0 (PANTHER); PTHR13900 (PANTHER)
g720.t1	---NA---	209	-	TM1	0	0	0	0	0	0	0	0	0	0	0			0	-	n		NON_CYTOPLASMIC_DOMAIN (PHOBIUS); SIGNAL_PEPTIDE_C_REGION (PHOBIUS); SIGNAL_PEPTIDE_N_REGION (PHOBIUS); CYTOPLASMIC_DOMAIN (PHOBIUS); SIGNAL_PEPTIDE (PHOBIUS); SIGNAL_PEPTIDE_H_REGION (PHOBIUS); TRANSMEMBRANE (PHOBIUS); SignalP-noTM (SIGNALP_EUK); TMhelix (TMHMM); TMhelix (TMHMM)
g721.t1	arm repeat-containing protein	815	-		1	1	1	0	2	1	1	2	1	0	20	0.0	46.15%	1	F:protein binding	y		IPR011989 (G3DSA:1.25.10.GENE3D); PTHR13347 (PANTHER); CYTOPLASMIC_DOMAIN (PHOBIUS); TRANSMEMBRANE (PHOBIUS); NON_CYTOPLASMIC_DOMAIN (PHOBIUS); CYTOPLASMIC_DOMAIN (PHOBIUS); TRANSMEMBRANE (PHOBIUS); IPR000225 (PROSITE_PROFILES); IPR016024 (SUPERFAMILY)
g722.t1	terpenoid cylase protein prenyltransferase alpha-alpha toroid	202	24		0	24	2	0	0	0	0	0	0	0	20	5.30959e-43	71.1%	2	C:cytoplasmic membrane-bounded vesicle; F:hydrolase activity, acting on ester bonds	y	-	IPR006912 (PFAM); PTHR22930:SF3 (PANTHER); IPR026103 (PANTHER)
g723.t1	---NA---	82	-		0	0	0	0	0	0	0	0	0	0	0			0	-	n		no IPS match
g724.t1	polyprotein	1116	31		10	161	0	50	0	4	1	1	4	0	20	3.63381e-101	58.35%	2	P:DNA integration; F:nucleic acid binding	y		Coil (COILS); G3DSA:3.30.420.10 (GENE3D); G3DSA:3.10.10.10 (GENE3D); PTHR10178 (PANTHER); IPR001584 (PROSITE_PROFILES); SSF56672 (SUPERFAMILY); IPR012337 (SUPERFAMILY); SSF56672 (SUPERFAMILY)
g726.t1	retrovirus-related pol polyprotein from transposon tnt 1-94	1404	9		72	39	3	7	51	0	1	0	0	0	20	1.75863e-53	47.5%	3	F:hydrolase activity; P:DNA integration; F:nucleic acid binding	y	-	G3DSA:3.30.420.10 (GENE3D); IPR001584 (PFAM); IPR013103 (PFAM); PTHR11439 (PANTHER); PTHR11439:SF127 (PANTHER); IPR001584 (PROSITE_PROFILES); IPR012337 (SUPERFAMILY)
g727.t1	hypothetical protein PGTG_04013	1804	-		5	2	0	0	0	1	0	0	0	0	1	4.02844e-166	59.0%	0	-	n		Coil (COILS); Coil (COILS); Coil (COILS); Coil (COILS); Coil (COILS); Coil (COILS); Coil (COILS); Coil (COILS); Coil (COILS); Coil (COILS); Coil (COILS); Coil (COILS); Coil (COILS); Coil (COILS); Coil (COILS); Coil (COILS); Coil (COILS); Coil (COILS); Coil (COILS); Coil (COILS); Coil (COILS); SignalP-TM (SIGNALP_GRAM_POSITIVE)
g728.t1	integrase core domain protein	1002	59		14	14	0	1	21	0	0	0	0	0	20	4.14371e-61	48.3%	2	P:DNA integration; F:nucleic acid binding	y		G3DSA:3.30.420.10 (GENE3D); IPR013103 (PFAM); PTHR11439 (PANTHER); PTHR11439:SF127 (PANTHER); IPR001584 (PROSITE_PROFILES); SSF56672 (SUPERFAMILY); IPR012337 (SUPERFAMILY)
g731.t1	integrase core domain protein	391	39		7	6	0	0	30	0	0	0	0	0	20	3.2457e-52	47.85%	2	P:DNA integration; F:nucleic acid binding	y		IPR001584 (PFAM); IPR013103 (PFAM); G3DSA:3.30.420.10 (GENE3D); PTHR11439 (PANTHER); IPR001584 (PROSITE_PROFILES); IPR012337 (SUPERFAMILY)
g734.t1	retrotransposon ty1-copia subclass	298	4		6	4	0	2	17	0	0	0	0	0	20	3.64297e-32	46.2%	7	F:metal ion binding; F:nucleic acid binding; P:DNA integration; F:zinc ion binding; C:cytoplasmic membrane-bounded vesicle; P:DNA recombination; F:DNA binding	n		IPR013103 (PFAM); PTHR11439 (PANTHER)
g737.t1	dynein heavy chain protein 1	4837	864		4	3	11	6	1	27	2	2	2	1	20	0.0	79.3%	7	F:microtubule motor activity; C:dynein complex; P:ATP catabolic process; F:ATP binding; P:microtubule-based movement; F:ATPase activity; C:microtubule	y	EC:3.6.1.3	Coil (COILS); Coil (COILS); IPR003593 (SMART); G3DSA:3.40.50.300 (GENE3D); PF12781 (PFAM); IPR024317 (PFAM); IPR013594 (PFAM); IPR024743 (PFAM); G3DSA:3.40.50.300 (GENE3D); IPR004273 (PFAM); IPR011704 (PFAM); PF12775 (PFAM); PF12774 (PFAM); IPR013602 (PFAM); IPR026983 (PANTHER); PTHR10676:SF28 (PANTHER); IPR027417 (SUPERFAMILY); IPR027417 (SUPERFAMILY); IPR027417 (SUPERFAMILY); IPR027417 (SUPERFA…
g738.t1	dna replication factor large subunit	791	592		6	5	5	0	6	4	4	7	5	5	20	0.0	69.2%	5	P:DNA replication; F:DNA clamp loader activity; F:ATP binding; C:DNA replication factor C complex; C:DNA polymerase complex	y	-	IPR012178 (PIRSF); IPR003593 (SMART); IPR001357 (SMART); G3DSA:3.40.50.300 (GENE3D); IPR001357 (G3DSA:3.40.50.GENE3D); IPR001357 (PFAM); IPR003959 (PFAM); IPR013725 (PFAM); G3DSA:1.10.8.60 (GENE3D); G3DSA:1.20.272.10 (GENE3D); PTHR23389:SF0 (PANTHER); PTHR23389 (PANTHER); IPR001357 (PROSITE_PROFILES); IPR027417 (SUPERFAMILY); IPR001357 (SUPERFAMILY); IPR008921 (SUPERFAMILY)
g739.t1	transcription factor tfiif complex beta subunit tfg2	354	-		1	1	1	0	1	1	1	1	1	1	20	1.68265e-146	53.85%	4	P:transcription initiation from RNA polymerase II promoter; F:ATP binding; C:transcription factor TFIIF complex; F:catalytic activity	y	-	IPR011991 (G3DSA:1.10.10.GENE3D); IPR003196 (PFAM); IPR003196 (PANTHER); PTHR10445:SF0 (PANTHER); IPR011039 (SUPERFAMILY); SSF46785 (SUPERFAMILY)
g740.t1	mitochondrial protein	472	-		1	1	1	0	1	1	1	1	1	1	20	0.0	57.1%	1	C:outer membrane	y		G3DSA:2.40.160.50 (GENE3D); IPR000184 (PFAM); PTHR12815 (PANTHER)
g741.t1	hypothetical protein PGTG_18554	262	42		0	50	5	2	3	1	0	0	0	0	20	1.94468e-80	55.25%	1	F:DNA binding	n		PF13358 (PFAM); PTHR23022:SF9 (PANTHER); PTHR23022 (PANTHER)
g742.t1	fog: zn-finger	507	499		1	4	5	1	3	2	2	1	1	1	12	1.35522e-32	63.67%	4	F:metal ion binding; F:nucleic acid binding; F:signal transducer activity; P:signal transduction	y	-	IPR015880 (SMART); IPR013087 (G3DSA:3.30.160.GENE3D); IPR013087 (G3DSA:3.30.160.GENE3D); IPR007087 (PROSITE_PATTERNS); IPR007087 (PROSITE_PROFILES); SSF57667 (SUPERFAMILY)
g743.t1	---NA---	98	-		0	0	0	0	0	0	0	0	0	0	0			0	-	n		no IPS match
g744.t1	hypothetical protein PGTG_09663	240	-	S / GPI	1	1	0	0	0	0	0	0	0	0	1	0.00226313	41.0%	0	-	n		SIGNAL_PEPTIDE_N_REGION (PHOBIUS); SIGNAL_PEPTIDE_C_REGION (PHOBIUS); NON_CYTOPLASMIC_DOMAIN (PHOBIUS); SIGNAL_PEPTIDE (PHOBIUS); SIGNAL_PEPTIDE_H_REGION (PHOBIUS); SignalP-noTM (SIGNALP_EUK)
g745.t1	retrotransposon polyprotein	1295	19		55	55	18	27	1	2	0	0	1	4	20	2.85623e-103	54.7%	4	P:DNA integration; F:RNA binding; P:RNA-dependent DNA replication; F:RNA-directed DNA polymerase activity	y		G3DSA:3.10.10.10 (GENE3D); G3DSA:3.30.420.10 (GENE3D); IPR001584 (PFAM); G3DSA:3.30.70.270 (GENE3D); IPR000477 (PFAM); PTHR10178 (PANTHER); IPR000477 (PROSITE_PROFILES); IPR001584 (PROSITE_PROFILES); IPR012337 (SUPERFAMILY); SSF56672 (SUPERFAMILY)
g746.t1	hypothetical protein PGTG_02790	588	-		1	1	1	0	0	1	0	0	1	0	3	5.93572e-75	45.67%	0	-	n		IPR007736 (PFAM); PTHR31495:SF0 (PANTHER); PTHR31495 (PANTHER); CYTOPLASMIC_DOMAIN (PHOBIUS); CYTOPLASMIC_DOMAIN (PHOBIUS); NON_CYTOPLASMIC_DOMAIN (PHOBIUS); TRANSMEMBRANE (PHOBIUS); TRANSMEMBRANE (PHOBIUS); TMhelix (TMHMM)
g747.t1	endonuclease reverse	415	66		8	16	0	7	0	0	0	0	0	0	20	1.15036e-65	44.6%	1	F:nucleic acid binding	y		G3DSA:3.30.420.10 (GENE3D); TRANSMEMBRANE (PHOBIUS); NON_CYTOPLASMIC_DOMAIN (PHOBIUS); CYTOPLASMIC_DOMAIN (PHOBIUS); IPR012337 (SUPERFAMILY); TMhelix (TMHMM)
g749.t1	tigger transposable element derived 4	578	136		0	4	0	0	0	1	1	1	0	0	20	1.19922e-89	55.9%	1	F:DNA binding	y		IPR006600 (PFAM); IPR009057 (G3DSA:1.10.10.GENE3D); IPR006600 (PROSITE_PROFILES); IPR009057 (SUPERFAMILY)
g750.t1	hypothetical protein PGTG_02767	496	-		0	1	1	1	0	0	1	0	0	0	2	1.50751e-68	55.0%	3	F:zinc ion binding; C:nucleus; P:regulation of transcription, DNA-dependent	y		IPR009349 (PFAM)
g752.t1	gag-pol polyprotein	432	17		11	9	0	0	24	1	0	0	0	0	20	7.03817e-41	45.25%	3	F:catalytic activity; P:DNA integration; F:nucleic acid binding	y	-	IPR013103 (PFAM); IPR001584 (PFAM); G3DSA:3.30.420.10 (GENE3D); PTHR11439 (PANTHER); IPR001584 (PROSITE_PROFILES); IPR012337 (SUPERFAMILY)
g753.t1	terpenoid cylase protein prenyltransferase alpha-alpha toroid	384	12		28	36	3	1	0	0	0	0	0	0	20	5.23599e-28	48.4%	0	-	n		no IPS match
g758.t1	pkinase-domain-containing protein	1041	51		38	87	99	24	77	121	102	115	110	81	20	0.0	68.65%	5	P:protein phosphorylation; F:ATP binding; F:protein serine/threonine kinase activity; P:serine family amino acid metabolic process; F:protein binding	y	EC:2.7.11	IPR002290 (SMART); G3DSA:3.30.1120.30 (GENE3D); IPR000719 (PFAM); IPR000959 (PFAM); G3DSA:3.30.200.20 (GENE3D); G3DSA:1.10.510.10 (GENE3D); PTHR24345 (PANTHER); PTHR24345:SF46 (PANTHER); IPR008271 (PROSITE_PATTERNS); IPR000959 (PROSITE_PROFILES); IPR000719 (PROSITE_PROFILES); IPR000959 (PROSITE_PROFILES); SSF82615 (SUPERFAMILY); IPR011009 (SUPERFAMILY); SSF82615 (SUPERFAMILY)
g763.t1	---NA---	446	-		0	0	0	0	0	0	0	0	0	0	0			0	-	n		SIGNAL_PEPTIDE_C_REGION (PHOBIUS); SIGNAL_PEPTIDE_N_REGION (PHOBIUS); NON_CYTOPLASMIC_DOMAIN (PHOBIUS); SIGNAL_PEPTIDE (PHOBIUS); SIGNAL_PEPTIDE_H_REGION (PHOBIUS)
g767.t1	hypothetical protein PGTG_05707	344	76		5	76	0	1	0	12	4	9	0	1	20	3.82707e-61	62.5%	0	-	n		no IPS match
g768.t1	hypothetical protein PGTG_16487	440	630		0	4	0	0	0	0	0	0	0	0	1	0.270968	47.0%	0	-	n		no IPS match
g770.t1	hypothetical protein PGTG_20063	1258	106		2	64	21	0	0	0	0	0	0	0	20	5.07925e-19	42.4%	3	F:ATPase activity; F:ATP binding; P:ATP catabolic process	n		IPR019400 (PFAM); IPR003323 (PROSITE_PROFILES)
g771.t1	secreted protein	329	266		4	7	4	5	0	0	0	0	1	0	14	3.43814e-60	45.57%	0	-	n		TRANSMEMBRANE (PHOBIUS); CYTOPLASMIC_DOMAIN (PHOBIUS); CYTOPLASMIC_DOMAIN (PHOBIUS); NON_CYTOPLASMIC_DOMAIN (PHOBIUS); TRANSMEMBRANE (PHOBIUS); TMhelix (TMHMM); TMhelix (TMHMM)
g772.t1	transposase-like protein	634	37		1	137	2	2	0	24	8	2	1	0	20	3.09954e-65	43.75%	2	F:protein dimerization activity; F:nucleic acid binding	y		IPR008906 (PFAM); PTHR23272 (PANTHER); IPR012337 (SUPERFAMILY)
g773.t1	wd40 containing snare-dependent exocytosis protein	1087	-		0	1	2	0	2	2	2	1	1	2	20	0.0	49.9%	3	F:protein binding; C:integral to membrane; P:vesicle-mediated transport	y		Coil (COILS); Coil (COILS); IPR001680 (SMART); G3DSA:1.10.3840.10 (GENE3D); IPR013905 (PFAM); IPR001680 (PFAM); IPR015943 (G3DSA:2.130.10.GENE3D); PTHR10241 (PANTHER); PTHR10241:SF26 (PANTHER); IPR017986 (PROSITE_PROFILES); IPR001680 (PROSITE_PROFILES); IPR001388 (PROSITE_PROFILES); IPR017986 (SUPERFAMILY)
g774.t1	arm repeat-containing protein	970	1627		5	2	4	5	2	5	7	10	5	8	20	0.0	81.25%	1	F:RNA binding	y	-	Coil (COILS); IPR001313 (SMART); IPR001313 (PFAM); IPR011989 (G3DSA:1.25.10.GENE3D); PTHR12537 (PANTHER); PTHR12537:SF13 (PANTHER); IPR001313 (PROSITE_PROFILES); IPR001313 (PROSITE_PROFILES); IPR001313 (PROSITE_PROFILES); IPR001313 (PROSITE_PROFILES); IPR001313 (PROSITE_PROFILES); IPR001313 (PROSITE_PROFILES); IPR001313 (PROSITE_PROFILES); IPR001313 (PROSITE_PROFILES); IPR001313 (PROSITE_PROFILES…
g775.t1	mitochondrial carrier	354	142		35	30	33	34	37	41	41	35	40	31	20	1.25069e-167	72.6%	2	P:transport; C:integral to membrane	y	-	IPR023395 (G3DSA:1.50.40.GENE3D); IPR018108 (PFAM); PTHR24089 (PANTHER); PTHR24089:SF70 (PANTHER); TRANSMEMBRANE (PHOBIUS); CYTOPLASMIC_DOMAIN (PHOBIUS); TRANSMEMBRANE (PHOBIUS); CYTOPLASMIC_DOMAIN (PHOBIUS); NON_CYTOPLASMIC_DOMAIN (PHOBIUS); TRANSMEMBRANE (PHOBIUS); NON_CYTOPLASMIC_DOMAIN (PHOBIUS); IPR018108 (PROSITE_PROFILES); IPR018108 (PROSITE_PROFILES); IPR018108 (PROSITE_PROFILES); IPR0233…
g776.t1	hypothetical protein PGTG_10993	395	152	TM1	29	2	0	0	0	0	0	0	0	0	2	13.9992	50.5%	0	-	n		SIGNAL_PEPTIDE_N_REGION (PHOBIUS); SIGNAL_PEPTIDE_C_REGION (PHOBIUS); NON_CYTOPLASMIC_DOMAIN (PHOBIUS); SIGNAL_PEPTIDE (PHOBIUS); SIGNAL_PEPTIDE_H_REGION (PHOBIUS); SignalP-noTM (SIGNALP_EUK); SignalP-TM (SIGNALP_GRAM_POSITIVE); TMhelix (TMHMM)
g777.t1	s-adenosyl-l-methionine-dependent methyltransferase	455	771		5	6	1	1	1	8	3	17	10	3	20	0.0	53.65%	1	F:O-methyltransferase activity	y		IPR011991 (G3DSA:1.10.10.GENE3D); IPR001077 (PFAM); G3DSA:3.40.50.150 (GENE3D); PTHR11746:SF53 (PANTHER); PTHR11746 (PANTHER); SSF46785 (SUPERFAMILY); SSF53335 (SUPERFAMILY)
g778.t1	clathrin-coated vesicle protein	2150	-		1	1	1	1	1	3	1	5	1	1	20	0.0	57.45%	2	P:transport; F:binding	y	-	Coil (COILS); IPR011989 (G3DSA:1.25.10.GENE3D); PTHR21663 (PANTHER); IPR016024 (SUPERFAMILY); IPR016024 (SUPERFAMILY)
g780.t1	retrotransposon ty3-gypsy subclass	1182	19		49	40	12	22	0	1	0	0	1	3	20	7.51785e-88	48.85%	2	P:DNA integration; F:nucleic acid binding	y		Coil (COILS); IPR001584 (PFAM); G3DSA:3.30.420.10 (GENE3D); PTHR10178 (PANTHER); PTHR10178:SF14 (PANTHER); IPR001584 (PROSITE_PROFILES); IPR012337 (SUPERFAMILY); SSF56672 (SUPERFAMILY)
g782.t1	hypothetical protein PGTG_08083	400	-		0	1	1	1	0	0	0	0	0	0	3	4.36119e-102	50.67%	0	-	n		TRANSMEMBRANE (PHOBIUS); NON_CYTOPLASMIC_DOMAIN (PHOBIUS); TRANSMEMBRANE (PHOBIUS); CYTOPLASMIC_DOMAIN (PHOBIUS); TRANSMEMBRANE (PHOBIUS); CYTOPLASMIC_DOMAIN (PHOBIUS); NON_CYTOPLASMIC_DOMAIN (PHOBIUS); SignalP-TM (SIGNALP_GRAM_POSITIVE); TMhelix (TMHMM)
g784.t1	glycosyltransferase family 2 protein	1163	156		3	15	11	4	8	15	10	10	12	10	20	0.0	70.45%	2	F:heme binding; F:transferase activity, transferring hexosyl groups	y	-	IPR001199 (PFAM); PF03142 (PFAM); G3DSA:3.90.550.10 (GENE3D); PTHR22914:SF1 (PANTHER); IPR004835 (PANTHER); TRANSMEMBRANE (PHOBIUS); CYTOPLASMIC_DOMAIN (PHOBIUS); NON_CYTOPLASMIC_DOMAIN (PHOBIUS); CYTOPLASMIC_DOMAIN (PHOBIUS); TRANSMEMBRANE (PHOBIUS); NON_CYTOPLASMIC_DOMAIN (PHOBIUS); NON_CYTOPLASMIC_DOMAIN (PHOBIUS); NON_CYTOPLASMIC_DOMAIN (PHOBIUS); TRANSMEMBRANE (PHOBIUS); TRANSMEMBRANE (PHOBI…
g785.t1	zinc ring-type protein	242	-		1	1	1	0	0	0	0	0	0	1	4	9.89161e-63	59.25%	2	F:metal ion binding; F:zinc ion binding	n		Coil (COILS); Coil (COILS); IPR013083 (G3DSA:3.30.40.GENE3D); SSF57850 (SUPERFAMILY)
g786.t1	snf2-family atp dependent chromatin remodeling factor snf21	1379	74		11	69	63	3	27	38	39	40	44	31	20	0.0	67.8%	4	F:helicase activity; F:DNA binding; F:ATP binding; F:protein binding	y	-	Coil (COILS); Coil (COILS); Coil (COILS); IPR001487 (PRINTS); IPR014001 (SMART); IPR013999 (SMART); IPR001650 (SMART); IPR001487 (SMART); IPR001650 (PFAM); PF14619 (PFAM); G3DSA:3.40.50.300 (GENE3D); IPR001487 (PFAM); G3DSA:3.40.50.300 (GENE3D); IPR014012 (PFAM); IPR000330 (PFAM); IPR001487 (G3DSA:1.20.920.GENE3D); PTHR10799:SF209 (PANTHER); PTHR10799 (PANTHER); IPR014001 (PROSITE_PROFILES); IPR0…
g787.t1	hypothetical protein PGTG_17166	96	1174	S	5	20	0	3	0	0	0	0	0	0	20	0.00493977	61.7%	0	-	n		SIGNAL_PEPTIDE_N_REGION (PHOBIUS); SIGNAL_PEPTIDE_C_REGION (PHOBIUS); NON_CYTOPLASMIC_DOMAIN (PHOBIUS); SIGNAL_PEPTIDE (PHOBIUS); SIGNAL_PEPTIDE_H_REGION (PHOBIUS); SignalP-TM (SIGNALP_GRAM_POSITIVE); SignalP-noTM (SIGNALP_EUK)
g790.t1	---NA---	221	233		0	0	0	0	0	0	0	0	0	0	0			0	-	n		no IPS match
g791.t1	related to tandem ph domain-containing protein-2	575	1601		3	1	2	0	4	3	3	3	3	5	20	1.46782e-175	76.7%	1	F:phospholipid binding	y	-	IPR001849 (SMART); IPR011993 (G3DSA:2.30.29.GENE3D); IPR001849 (PFAM); IPR011993 (G3DSA:2.30.29.GENE3D); PTHR14336 (PANTHER); IPR001849 (PROSITE_PROFILES); IPR001849 (PROSITE_PROFILES); SSF50729 (SUPERFAMILY); SSF50729 (SUPERFAMILY)
g792.t1	hypothetical protein PGTG_20887	117	219		0	5	0	0	0	0	0	0	0	0	4	0.142922	49.75%	0	-	n		no IPS match
g793.t1	hypothetical protein PGTG_00928	487	711		1	1	1	0	0	0	0	1	1	0	2	1.69971e-85	63.5%	5	F:sequence-specific DNA binding; P:regulation of transcription, DNA-dependent; F:sequence-specific DNA binding transcription factor activity; C:transcription factor complex; P:regulation of transcription, DNA-dependent	y		Coil (COILS); IPR004827 (PROSITE_PATTERNS)
g794.t1	hypothetical protein PGTG_17896	809	134		0	110	84	0	0	8	0	3	1	0	20	0.0	62.55%	0	-	n		no IPS match
g796.t1	hypothetical protein PGTG_00855	823	-		0	1	1	1	0	0	0	0	0	0	2	1.36509e-97	59.5%	0	-	n		Coil (COILS)
g797.t1	ac transposase	724	37		1	97	2	0	0	23	8	2	2	0	20	6.43674e-130	48.8%	2	F:protein dimerization activity; F:nucleic acid binding	y		IPR008906 (PFAM); PTHR23272 (PANTHER); IPR012337 (SUPERFAMILY)
g798.t1	hat family dimerization partial	206	26		0	17	0	1	0	0	3	0	0	0	20	1.06259e-47	51.7%	1	F:nucleic acid binding	y		TRANSMEMBRANE (PHOBIUS); CYTOPLASMIC_DOMAIN (PHOBIUS); NON_CYTOPLASMIC_DOMAIN (PHOBIUS); IPR012337 (SUPERFAMILY); TMhelix (TMHMM)
g799.t1	---NA---	146	-		0	0	0	0	0	0	0	0	0	0	0			0	-	n		no IPS match
g803.t1	hypothetical protein PGTG_05226	290	456		2	8	3	0	0	4	0	0	2	0	20	2.25423e-119	54.85%	1	F:nucleic acid binding	y		IPR012337 (SUPERFAMILY)
g804.t1	---NA---	123	456		0	0	0	0	0	0	0	0	0	0	0			0	-	n		no IPS match
g805.t1	hypothetical protein PGTG_08609	236	171		0	31	9	0	0	0	0	0	0	0	20	1.45736e-22	48.5%	5	P:glycyl-tRNA aminoacylation; F:ATP binding; C:cytoplasm; F:nucleotide binding; F:glycine-tRNA ligase activity	n		no IPS match
g806.t1	alternative cyclin pcl12	302	1711		4	5	3	3	2	6	6	4	5	6	20	6.01198e-82	64.6%	2	F:protein kinase binding; P:regulation of cyclin-dependent protein serine/threonine kinase activity	n		IPR006671 (PFAM); IPR013763 (G3DSA:1.10.472.GENE3D); PTHR15615 (PANTHER); PTHR15615:SF0 (PANTHER); CYTOPLASMIC_DOMAIN (PHOBIUS); TRANSMEMBRANE (PHOBIUS); NON_CYTOPLASMIC_DOMAIN (PHOBIUS); IPR013763 (SUPERFAMILY); TMhelix (TMHMM)
g807.t1	hypothetical protein PGTG_10242	449	19		0	95	77	0	0	0	0	0	0	0	20	3.32264e-25	62.9%	0	-	n		no IPS match
g808.t1	serum paraoxonase arylesterase	285	727		1	5	2	1	1	1	1	1	0	2	20	8.26613e-44	49.25%	1	F:arylesterase activity	n		IPR011042 (G3DSA:2.120.10.GENE3D); PTHR11799:SF0 (PANTHER); PTHR11799 (PANTHER); SIGNAL_PEPTIDE_N_REGION (PHOBIUS); NON_CYTOPLASMIC_DOMAIN (PHOBIUS); SIGNAL_PEPTIDE_C_REGION (PHOBIUS); SIGNAL_PEPTIDE (PHOBIUS); SIGNAL_PEPTIDE_H_REGION (PHOBIUS)
g809.t1	tpr-like protein	1133	-		2	1	1	1	2	7	3	1	1	1	20	0.0	48.4%	1	F:protein binding	y		Coil (COILS); IPR019734 (SMART); PF13414 (PFAM); IPR011990 (G3DSA:1.25.40.GENE3D); PF13374 (PFAM); PTHR23082 (PANTHER); IPR019734 (PROSITE_PROFILES); IPR019734 (PROSITE_PROFILES); IPR019734 (PROSITE_PROFILES); IPR013026 (PROSITE_PROFILES); IPR019734 (PROSITE_PROFILES); IPR013026 (PROSITE_PROFILES); IPR019734 (PROSITE_PROFILES); IPR019734 (PROSITE_PROFILES); IPR013026 (PROSITE_PROFILES); IPR019734…
g810.t1	tbcd protein	1125	-		1	3	1	1	1	1	1	2	2	0	20	0.0	52.45%	1	F:binding	y		IPR011989 (G3DSA:1.25.10.GENE3D); IPR011989 (G3DSA:1.25.10.GENE3D); IPR022577 (PFAM); PTHR12658 (PANTHER); NON_CYTOPLASMIC_DOMAIN (PHOBIUS); CYTOPLASMIC_DOMAIN (PHOBIUS); TRANSMEMBRANE (PHOBIUS); IPR016024 (SUPERFAMILY); IPR016024 (SUPERFAMILY)
g811.t1	hypothetical protein PGTG_18321	401	105		0	22	1	0	0	1	0	0	0	0	20	9.2186e-33	56.0%	0	-	n		IPR024752 (PFAM)
g814.t1	rnb-domain-containing protein	1470	633		3	4	3	3	3	3	3	3	3	3	20	0.0	75.7%	4	F:RNA binding; P:regulation of RNA metabolic process; P:nuclear-transcribed mRNA catabolic process, exonucleolytic, 3'-5'; F:3'-5'-exoribonuclease activity	y	-	Coil (COILS); SM00955 (SMART); PF00773 (PFAM); PTHR23355 (PANTHER); PTHR23355:SF15 (PANTHER); IPR022966 (PROSITE_PATTERNS); IPR028591 (HAMAP); IPR012340 (SUPERFAMILY); IPR012340 (SUPERFAMILY); IPR012340 (SUPERFAMILY)
g815.t1	nad-aldehyde dehydrogenase	510	472		10	10	12	13	16	14	13	17	19	12	20	0.0	63.9%	2	F:oxidoreductase activity, acting on the aldehyde or oxo group of donors, NAD or NADP as acceptor; P:oxidation-reduction process	y	-	IPR016163 (G3DSA:3.40.309.GENE3D); IPR015590 (PFAM); IPR016162 (G3DSA:3.40.605.GENE3D); PTHR11699 (PANTHER); PTHR11699:SF46 (PANTHER); IPR016160 (PROSITE_PATTERNS); IPR016161 (SUPERFAMILY)
g818.t1	hypothetical protein PGTG_00036	898	-		0	1	0	0	0	0	0	0	0	0	1	4.06392e-24	46.0%	0	-	n		SIGNAL_PEPTIDE_N_REGION (PHOBIUS); SIGNAL_PEPTIDE_C_REGION (PHOBIUS); SIGNAL_PEPTIDE_H_REGION (PHOBIUS); SIGNAL_PEPTIDE (PHOBIUS); NON_CYTOPLASMIC_DOMAIN (PHOBIUS)
g819.t1	leucine-rich repeat-containing protein 40	1527	1297		1	3	2	1	1	2	1	3	1	2	20	0.0	46.65%	1	F:protein binding	y		Coil (COILS); Coil (COILS); Coil (COILS); IPR003591 (SMART); G3DSA:3.80.10.10 (GENE3D); G3DSA:3.80.10.10 (GENE3D); PF13504 (PFAM); PTHR23155 (PANTHER); IPR001611 (PROSITE_PROFILES); IPR001611 (PROSITE_PROFILES); IPR001611 (PROSITE_PROFILES); IPR001611 (PROSITE_PROFILES); IPR001611 (PROSITE_PROFILES); IPR001611 (PROSITE_PROFILES); IPR001611 (PROSITE_PROFILES); IPR001611 (PROSITE_PROFILES); IPR0016…
g820.t1	retrotransposon ty1-copia subclass	275	2		1	3	0	0	0	0	0	0	0	0	20	5.22219e-40	39.6%	12	F:dihydrofolate reductase activity; F:nucleic acid binding; P:oxidation-reduction process; P:nucleotide biosynthetic process; P:glycine biosynthetic process; P:DNA integration; F:zinc ion binding; F:NADP binding; F:metal ion binding; F:transferase activity, transferring phosphorus-containing groups; F:exonuclease activity; C:intracellular	n		no IPS match
g822.t1	hypothetical protein PGTG_20193	294	-		1	2	1	0	0	0	0	0	0	0	3	1.57342e-25	50.0%	0	-	n		no IPS match
g823.t1	kinase-like protein	765	51		27	63	85	16	59	103	76	94	86	64	20	0.0	59.4%	5	P:protein phosphorylation; F:ATP binding; F:protein serine/threonine kinase activity; P:serine family amino acid metabolic process; P:intracellular signal transduction	y	EC:2.7.11	Coil (COILS); IPR001245 (PRINTS); IPR002290 (SMART); G3DSA:1.10.510.10 (GENE3D); G3DSA:3.30.200.20 (GENE3D); IPR000719 (PFAM); G3DSA:3.30.60.20 (GENE3D); PTHR23257 (PANTHER); IPR008271 (PROSITE_PATTERNS); IPR017441 (PROSITE_PATTERNS); IPR000719 (PROSITE_PROFILES); IPR002219 (PROSITE_PROFILES); SSF57889 (SUPERFAMILY); IPR011009 (SUPERFAMILY)
g824.t1	e3 ubiquitin-protein ligase dtx1-like isoform x1	268	772		2	2	0	0	0	0	0	0	0	0	11	9.81904	49.91%	2	F:zinc ion binding; F:protein binding	y		IPR001841 (SMART); IPR013083 (G3DSA:3.30.40.GENE3D); IPR001841 (PFAM); IPR001841 (PROSITE_PROFILES); SSF57850 (SUPERFAMILY)
g825.t1	hypothetical protein PGTG_13230	200	216		0	12	0	0	0	0	0	0	0	0	5	18.1587	52.2%	0	-	n		no IPS match
g830.t1	hypothetical protein PGTG_16543	1021	-		0	1	2	0	0	0	0	0	0	0	1	4.2882e-49	46.0%	0	-	n		Coil (COILS); Coil (COILS); Coil (COILS); Coil (COILS); Coil (COILS); Coil (COILS)
g831.t1	histone-lysine n-methyltransferase ash1l	784	1821		0	3	3	0	3	3	2	2	3	1	20	4.98884e-171	53.4%	5	F:protein binding; F:histone-lysine N-methyltransferase activity; C:nucleus; P:protein methylation; P:lysine catabolic process	y		Coil (COILS); Coil (COILS); Coil (COILS); IPR001214 (SMART); IPR006560 (SMART); G3DSA:2.170.270.10 (GENE3D); IPR001214 (PFAM); PTHR22884 (PANTHER); IPR006560 (PROSITE_PROFILES); IPR001214 (PROSITE_PROFILES); SSF82199 (SUPERFAMILY)
g833.t1	u4 u6 snrnp-specific spliceosomal protein	542	131		82	130	122	54	136	547	193	217	184	131	20	0.0	71.2%	4	F:kinase activity; P:phosphorylation; P:RNA splicing; F:protein binding	y	-	IPR020472 (PRINTS); IPR003648 (SMART); IPR001680 (SMART); IPR001680 (PFAM); IPR015943 (G3DSA:2.130.10.GENE3D); IPR014906 (PFAM); IPR027106 (PANTHER); IPR019775 (PROSITE_PATTERNS); IPR019775 (PROSITE_PATTERNS); IPR001680 (PROSITE_PROFILES); IPR001680 (PROSITE_PROFILES); IPR001680 (PROSITE_PROFILES); IPR001680 (PROSITE_PROFILES); IPR001680 (PROSITE_PROFILES); IPR017986 (PROSITE_PROFILES); SSF158230…
g834.t1	2-oxoglutarate dehydrogenase complex e1 component mitochondrial precursor	1028	394		3	1	3	3	1	6	2	2	2	2	20	0.0	81.75%	7	F:oxoglutarate dehydrogenase (succinyl-transferring) activity; F:thiamine pyrophosphate binding; C:mitochondrial oxoglutarate dehydrogenase complex; P:tricarboxylic acid cycle; C:mitochondrial nucleoid; P:lysine catabolic process; P:tryptophan metabolic process	y	EC:1.2.4.2	IPR005475 (SMART); IPR011603 (PIRSF); G3DSA:3.40.50.970 (GENE3D); IPR005475 (PFAM); IPR001017 (PFAM); G3DSA:3.40.50.970 (GENE3D); IPR011603 (TIGRFAM); PTHR23152:SF0 (PANTHER); IPR011603 (PANTHER); SSF52518 (SUPERFAMILY); SSF52518 (SUPERFAMILY)
g835.t1	cytochrome c1 heme lyase	300	728		1	2	2	3	2	2	2	2	2	2	20	4.32125e-105	57.5%	3	C:mitochondrion; F:holocytochrome-c synthase activity; P:chlorophyll metabolic process	y		IPR000511 (PFAM); IPR000511 (PANTHER); IPR000511 (PROSITE_PATTERNS); IPR000511 (PROSITE_PATTERNS)
g836.t1	retrotransposon unclassified	680	8		39	31	0	3	9	0	0	0	0	0	20	9.91588e-73	47.55%	2	P:DNA integration; F:nucleic acid binding	y		IPR001584 (PFAM); G3DSA:3.30.420.10 (GENE3D); PTHR11439 (PANTHER); PTHR11439:SF127 (PANTHER); IPR001584 (PROSITE_PROFILES); IPR012337 (SUPERFAMILY)
g838.t1	hat family dimerization partial	151	26		0	32	0	1	0	0	4	0	0	0	20	2.65362e-33	53.8%	1	F:nucleic acid binding	y		IPR012337 (SUPERFAMILY)
g839.t1	candidate lipase esterase from carbohydrate esterase family ce10	806	462		3	2	8	0	12	9	13	15	23	8	20	0.0	73.55%	2	P:metabolic process; F:hydrolase activity	y	-	G3DSA:3.40.50.1820 (GENE3D); IPR013094 (PFAM); PTHR23024 (PANTHER); PTHR23024:SF24 (PANTHER); IPR002168 (PROSITE_PATTERNS); SSF53474 (SUPERFAMILY)
g840.t1	hypothetical protein PGTG_16511	331	-		0	1	0	0	0	0	0	0	0	0	1	2.58111e-10	53.0%	0	-	n		no IPS match
g841.t1	related to kog1-subunit of a rapamycin-sensitive complex involved in growth control	2013	123		1	3	5	2	3	13	5	5	4	4	20	0.0	57.8%	3	P:TOR signaling cascade; C:TORC1 complex; F:protein binding	y	-	Coil (COILS); IPR004083 (PRINTS); IPR001680 (SMART); IPR001680 (PFAM); IPR011989 (G3DSA:1.25.10.GENE3D); IPR015943 (G3DSA:2.130.10.GENE3D); PF14538 (PFAM); PTHR12848:SF16 (PANTHER); IPR004083 (PANTHER); IPR019775 (PROSITE_PATTERNS); IPR017986 (PROSITE_PROFILES); IPR001680 (PROSITE_PROFILES); IPR016024 (SUPERFAMILY); IPR017986 (SUPERFAMILY)
g842.t1	formin binding	240	-		2	2	1	0	1	1	1	0	1	1	20	4.46284e-45	64.95%	3	F:nucleic acid binding; C:nucleus; F:zinc ion binding	y	-	Coil (COILS); Coil (COILS); IPR003604 (SMART); IPR013085 (PFAM); PTHR13173 (PANTHER); IPR000690 (PROSITE_PROFILES); SSF57667 (SUPERFAMILY)
g843.t1	mitochondrial ribosomal protein subunit l28	237	-		0	1	1	1	0	0	1	1	0	1	20	8.03283e-58	49.35%	0	-	n		IPR019192 (PFAM)
g844.t1	marvel-like domain protein	181	729		3	2	3	5	1	4	2	1	1	2	20	1.70025e-62	59.55%	1	C:membrane	y	-	IPR008253 (PFAM); TRANSMEMBRANE (PHOBIUS); TRANSMEMBRANE (PHOBIUS); CYTOPLASMIC_DOMAIN (PHOBIUS); CYTOPLASMIC_DOMAIN (PHOBIUS); TRANSMEMBRANE (PHOBIUS); NON_CYTOPLASMIC_DOMAIN (PHOBIUS); TRANSMEMBRANE (PHOBIUS); CYTOPLASMIC_DOMAIN (PHOBIUS); NON_CYTOPLASMIC_DOMAIN (PHOBIUS); TMhelix (TMHMM); TMhelix (TMHMM); TMhelix (TMHMM); TMhelix (TMHMM)
g845.t1	hypothetical protein PGTG_19638	434	58		5	18	3	0	0	0	0	0	0	0	20	9.57898e-45	44.8%	1	F:binding	y	-	no IPS match
g848.t1	copia-like retrotransposable	340	58		6	9	0	0	15	1	0	0	0	0	20	8.44383e-92	44.2%	2	P:DNA integration; F:nucleic acid binding	y		IPR001584 (PFAM); IPR013103 (PFAM); G3DSA:3.30.420.10 (GENE3D); PTHR11439 (PANTHER); IPR001584 (PROSITE_PROFILES); IPR012337 (SUPERFAMILY)
g849.t1	actin binding protein	657	196		5	7	8	4	11	13	14	19	13	2	20	4.36126e-140	59.5%	2	F:actin binding; C:intracellular	y	-	PR00499 (PRINTS); IPR001452 (PRINTS); IPR001452 (SMART); IPR001452 (PFAM); G3DSA:2.30.30.40 (GENE3D); G3DSA:3.40.20.10 (GENE3D); G3DSA:2.30.30.40 (GENE3D); PTHR10829:SF2 (PANTHER); PTHR10829 (PANTHER); IPR001452 (PROSITE_PROFILES); IPR002108 (PROSITE_PROFILES); IPR001452 (PROSITE_PROFILES); SSF55753 (SUPERFAMILY); IPR001452 (SUPERFAMILY); IPR001452 (SUPERFAMILY)
g850.t1	hypothetical protein PGTG_09538	277	61		6	1	0	1	0	0	0	0	0	0	1	1.51526	44.0%	0	-	n		Coil (COILS)
g851.t1	---NA---	196	1185		0	0	0	0	0	0	0	0	0	0	0			0	-	n		no IPS match
g852.t1	---NA---	268	1185		0	0	0	0	0	0	0	0	0	0	0			0	-	n		no IPS match
g853.t1	---NA---	324	483		1	0	0	0	0	0	0	0	0	0	0			0	-	n		no IPS match
g858.t1	polyprotein of retroviral	531	19		32	14	0	18	0	0	0	0	1	2	20	2.10916e-61	55.95%	1	F:nucleic acid binding	y		G3DSA:3.30.420.10 (GENE3D); PTHR10178 (PANTHER); IPR012337 (SUPERFAMILY); SSF56672 (SUPERFAMILY)
g859.t1	hypothetical protein PGTG_00383	636	53		6	107	40	1	1	22	6	14	0	3	20	1.46618e-174	54.6%	0	-	n		IPR004242 (PFAM)
g860.t1	hypothetical protein PGTG_10440	487	18		2	37	32	1	0	2	2	1	0	0	20	3.38988e-81	52.05%	0	-	n		Coil (COILS)
g861.t1	---NA---	266	-		0	0	0	0	0	0	0	0	0	0	0			0	-	n		CYTOPLASMIC_DOMAIN (PHOBIUS); TRANSMEMBRANE (PHOBIUS); NON_CYTOPLASMIC_DOMAIN (PHOBIUS); TMhelix (TMHMM)
g862.t1	retrotransposon ty1-copia subclass	1237	16		67	30	0	9	43	0	1	0	0	0	20	1.24375e-137	46.65%	2	P:DNA integration; F:nucleic acid binding	y		IPR001584 (PFAM); IPR013103 (PFAM); IPR025314 (PFAM); IPR025724 (PFAM); G3DSA:3.30.420.10 (GENE3D); PTHR11439:SF127 (PANTHER); PTHR11439 (PANTHER); IPR001584 (PROSITE_PROFILES); IPR012337 (SUPERFAMILY); SSF56672 (SUPERFAMILY)
g865.t1	---NA---	120	44		0	0	0	0	0	0	0	0	0	0	0			0	-	n		no IPS match
g866.t1	retrovirus-related pol polyprotein from transposon tnt 1-94	1487	9		109	51	7	6	31	0	1	0	0	0	20	5.77453e-81	53.15%	2	P:DNA integration; F:nucleic acid binding	y		IPR013103 (PFAM); G3DSA:3.30.420.10 (GENE3D); IPR001584 (PFAM); PTHR11439:SF127 (PANTHER); PTHR11439 (PANTHER); IPR001584 (PROSITE_PROFILES); IPR012337 (SUPERFAMILY); SSF56672 (SUPERFAMILY)
g869.t1	tpr-like protein	613	174		14	14	16	11	15	18	15	14	21	10	20	0.0	53.6%	1	F:protein binding	y		Coil (COILS); IPR001623 (PRINTS); IPR019734 (SMART); IPR001623 (SMART); IPR001623 (PFAM); PF13414 (PFAM); IPR011990 (G3DSA:1.25.40.GENE3D); IPR001623 (G3DSA:1.10.287.GENE3D); IPR011990 (G3DSA:1.25.40.GENE3D); PTHR24078:SF43 (PANTHER); PTHR24078 (PANTHER); NON_CYTOPLASMIC_DOMAIN (PHOBIUS); SIGNAL_PEPTIDE_N_REGION (PHOBIUS); SIGNAL_PEPTIDE_H_REGION (PHOBIUS); SIGNAL_PEPTIDE (PHOBIUS); SIGNAL_PEPTID…
g870.t1	retrotransposon unclassified	934	41		9	14	1	3	22	0	0	0	0	0	20	1.4611e-45	43.25%	2	P:DNA integration; F:nucleic acid binding	y		IPR013103 (PFAM); G3DSA:3.30.420.10 (GENE3D); IPR001584 (PFAM); PTHR11439 (PANTHER); IPR001584 (PROSITE_PROFILES); IPR012337 (SUPERFAMILY)
g871.t1	reverse transcriptase ribonuclease h	339	72		0	10	2	0	0	0	1	0	0	0	20	3.11809e-121	73.2%	1	P:DNA metabolic process	y	-	SSF56672 (SUPERFAMILY)
g872.t1	probable transposable element	489	37		0	106	0	1	0	13	7	0	1	0	20	3.55926e-37	46.55%	2	F:protein dimerization activity; F:nucleic acid binding	y		IPR008906 (PFAM); PTHR23272 (PANTHER); PTHR23272:SF0 (PANTHER); IPR012337 (SUPERFAMILY)
g873.t1	hypothetical protein DAPPUDRAFT_246972	101	26		0	4	0	0	0	0	0	0	0	0	4	0.000135518	50.75%	1	F:nucleic acid binding	n		no IPS match
g874.t1	---NA---	82	-		0	0	0	0	0	0	0	0	0	0	0			0	-	n		no IPS match
g876.t1	a-pheromone processing metallopeptidase ste23	1149	465		1	1	4	2	1	2	2	2	3	2	20	0.0	65.25%	3	F:metal ion binding; P:metabolic process; F:catalytic activity	y	-	IPR011237 (G3DSA:3.30.830.GENE3D); IPR011237 (G3DSA:3.30.830.GENE3D); IPR011237 (G3DSA:3.30.830.GENE3D); IPR011765 (PFAM); IPR011237 (G3DSA:3.30.830.GENE3D); IPR007863 (PFAM); PTHR11851 (PANTHER); PTHR11851:SF64 (PANTHER); SignalP-TM (SIGNALP_GRAM_POSITIVE); IPR011249 (SUPERFAMILY); IPR011249 (SUPERFAMILY); IPR011249 (SUPERFAMILY); IPR011249 (SUPERFAMILY)
g877.t1	fructose- -bisphosphatase	331	-		3	1	1	2	1	1	1	1	1	1	20	0.0	87.3%	9	C:cytosol; F:fructose 1,6-bisphosphate 1-phosphatase activity; P:gluconeogenesis; P:reactive oxygen species metabolic process; P:fructose metabolic process; P:mannose metabolic process; P:glycolysis; P:pentose-phosphate shunt; P:carbon utilization	y	EC:3.1.3.11	IPR028343 (PRINTS); IPR000146 (PIRSF); IPR028343 (PIRSF); G3DSA:3.40.190.80 (GENE3D); G3DSA:3.30.540.10 (GENE3D); IPR000146 (PFAM); IPR000146 (PANTHER); IPR020548 (PROSITE_PATTERNS); IPR000146 (HAMAP); SSF56655 (SUPERFAMILY)
g878.t1	mitochondrial 37s ribosomal protein mrp2	104	-		2	1	1	2	1	1	1	1	1	1	20	2.0207e-59	70.0%	4	C:ribosome; F:structural constituent of ribosome; P:translation; P:ribosome biogenesis	y	-	G3DSA:4.10.830.10 (GENE3D); IPR001209 (PFAM); PTHR19836:SF3 (PANTHER); IPR001209 (PANTHER); SSF57716 (SUPERFAMILY)
g879.t1	c2h2 finger domain	634	267		8	11	12	2	14	12	21	14	12	9	20	1.23955e-11	71.45%	2	F:nucleic acid binding; F:metal ion binding	y	-	IPR015880 (SMART); PF13465 (PFAM); IPR013087 (G3DSA:3.30.160.GENE3D); IPR013087 (G3DSA:3.30.160.GENE3D); PTHR23229:SF52 (PANTHER); PTHR23229 (PANTHER); IPR007087 (PROSITE_PATTERNS); IPR007087 (PROSITE_PROFILES); IPR007087 (PROSITE_PROFILES); SSF57667 (SUPERFAMILY)
g880.t1	ac transposase	230	26		1	36	1	0	0	0	1	0	0	0	20	6.10016e-37	55.55%	1	F:nucleic acid binding	y		IPR012337 (SUPERFAMILY)
g881.t1	hypothetical protein PGTG_13572	147	37		0	7	0	0	0	0	0	0	0	0	6	3.97138e-12	60.17%	1	F:nucleic acid binding	y		G3DSA:3.30.450.60 (GENE3D); IPR012337 (SUPERFAMILY)
g882.t1	hypothetical protein PGTG_08610	213	685		0	87	0	0	0	6	7	5	3	3	20	1.70994e-75	70.3%	1	F:metal ion binding	n		Coil (COILS)
g883.t1	hypothetical protein PGTG_10571	251	171		0	13	1	0	0	0	0	0	0	0	11	1.9041e-14	46.27%	0	-	n		no IPS match
g885.t1	hypothetical protein PGTG_13849	434	28		1	198	0	2	0	0	0	0	0	0	20	9.81661e-27	54.25%	2	F:nucleic acid binding; F:zinc ion binding	y		IPR001878 (SUPERFAMILY)
g886.t1	hypothetical protein PGTG_02253	190	43		0	14	3	0	0	0	0	0	0	0	11	1.53094e-17	50.36%	5	F:nucleic acid binding; F:ATP binding; F:ATP-dependent helicase activity; F:helicase activity; F:hydrolase activity	n		no IPS match
g887.t1	hypothetical protein PGTG_15498	549	166		0	116	90	0	0	0	0	0	0	0	20	0.0	64.35%	0	-	n		no IPS match
g888.t1	thyroid receptor-interacting protein 13	588	263		13	19	22	5	20	23	22	24	23	23	20	0.0	61.05%	2	F:ATP binding; F:nucleoside-triphosphatase activity	y	-	Coil (COILS); Coil (COILS); IPR001270 (PRINTS); IPR003593 (SMART); G3DSA:3.40.50.300 (GENE3D); IPR003959 (PFAM); PTHR23077:SF10 (PANTHER); PTHR23077 (PANTHER); IPR003960 (PROSITE_PATTERNS); IPR027417 (SUPERFAMILY)
g889.t1	rab geranylgeranyltransferase	327	395		4	6	8	2	3	3	3	3	3	4	20	7.26424e-152	76.1%	4	P:protein geranylgeranylation; F:Rab geranylgeranyltransferase activity; C:Rab-protein geranylgeranyltransferase complex; P:protein prenylation	y	EC:2.5.1.60	PF13249 (PFAM); IPR001330 (PFAM); G3DSA:1.50.10.20 (GENE3D); IPR026873 (PTHR11774:PANTHER); PTHR11774 (PANTHER); IPR008930 (SUPERFAMILY)
g890.t1	zinc metalloprotease	548	582	TM1	1	3	4	1	1	1	1	1	0	1	20	8.37861e-71	56.55%	2	P:proteolysis; F:metalloendopeptidase activity	y	-	PF13688 (PFAM); IPR024079 (G3DSA:3.40.390.GENE3D); PTHR11905:SF10 (PANTHER); PTHR11905 (PANTHER); SIGNAL_PEPTIDE_C_REGION (PHOBIUS); SIGNAL_PEPTIDE (PHOBIUS); SIGNAL_PEPTIDE_H_REGION (PHOBIUS); SIGNAL_PEPTIDE_N_REGION (PHOBIUS); NON_CYTOPLASMIC_DOMAIN (PHOBIUS); IPR001590 (PROSITE_PROFILES); SignalP-TM (SIGNALP_EUK); SignalP-TM (SIGNALP_GRAM_POSITIVE); SSF55486 (SUPERFAMILY); TMhelix (TMHMM)
g891.t1	nadh:flavin oxidoreductase nadh oxidase	319	933		2	3	2	1	2	2	2	1	4	1	20	4.25599e-100	48.95%	3	F:FMN binding; P:oxidation-reduction process; F:oxidoreductase activity	y		IPR013785 (G3DSA:3.20.20.GENE3D); IPR001155 (PFAM); IPR013785 (G3DSA:3.20.20.GENE3D); PTHR22893 (PANTHER); PTHR22893:SF6 (PANTHER); SSF51395 (SUPERFAMILY)
g892.t1	tetratricopeptide repeat domain-containing protein	488	-		0	1	1	2	1	1	1	1	1	1	20	3.10105e-102	49.85%	1	F:protein binding	y		Coil (COILS); Coil (COILS); Coil (COILS); IPR011990 (G3DSA:1.25.40.GENE3D); PTHR15081 (PANTHER); PTHR15081:SF1 (PANTHER); SSF48452 (SUPERFAMILY)
g893.t1	hypothetical protein PGTG_08477	81	-		0	1	2	0	1	1	1	1	1	1	20	4.7633e-35	67.35%	0	-	n		IPR018559 (PFAM)
g894.t1	hypothetical protein PGTG_15830	438	30		0	18	0	0	0	8	0	0	0	0	20	2.94018e-30	54.05%	0	-	n		Coil (COILS); Coil (COILS)
g895.t1	retrotransposon ty1-copia subclass	823	20		53	13	0	5	54	0	1	0	0	0	20	1.18094e-132	50.7%	1	F:binding	y	-	Coil (COILS); IPR013103 (PFAM); PTHR11439 (PANTHER); PTHR11439:SF127 (PANTHER); SSF56672 (SUPERFAMILY)
g898.t1	gag-pol polyprotein	1366	19		85	62	3	31	0	2	0	0	1	4	20	3.58397e-144	53.65%	2	P:DNA integration; F:nucleic acid binding	y	-	IPR001584 (PFAM); G3DSA:3.30.420.10 (GENE3D); G3DSA:3.10.10.10 (GENE3D); PTHR10178 (PANTHER); IPR001584 (PROSITE_PROFILES); IPR012337 (SUPERFAMILY); SSF56672 (SUPERFAMILY)
g899.t1	copia polyprotein	423	12		9	19	0	2	0	0	0	0	0	0	18	1.09986e-61	44.44%	2	F:nucleic acid binding; P:DNA integration	n		no IPS match
g900.t1	cysteine-rich rlk (receptor-like protein kinase) 8	877	2		43	13	0	2	29	0	1	0	0	0	20	1.02478e-157	43.9%	2	P:DNA integration; F:nucleic acid binding	y		G3DSA:3.30.420.10 (GENE3D); G3DSA:3.30.420.10 (GENE3D); IPR013103 (PFAM); IPR001584 (PFAM); PTHR11439 (PANTHER); PTHR11439:SF127 (PANTHER); IPR001584 (PROSITE_PROFILES); IPR012337 (SUPERFAMILY); IPR012337 (SUPERFAMILY)
g901.t1	copia polyprotein	97	20		3	1	0	0	0	0	0	0	0	0	2	0.00601674	63.5%	0	-	n		no IPS match
g902.t1	aip3-domain-containing protein	1143	-		0	1	5	1	1	4	2	3	1	0	20	0.0	60.1%	1	F:actin binding	y	-	Coil (COILS); Coil (COILS); Coil (COILS); Coil (COILS); IPR005613 (SMART); IPR022782 (PFAM); IPR027704 (PTHR22741:PANTHER); PTHR22741 (PANTHER)
g903.t1	hypothetical protein PGTG_04806	458	111		1	19	0	1	0	0	0	0	0	0	4	22.7811	52.0%	0	-	n		no IPS match
g904.t1	hypothetical protein PGTG_15589	497	-		0	1	0	0	0	0	0	0	0	0	1	1.17952e-08	58.0%	0	-	n		no IPS match
g905.t1	hypothetical protein PGTG_21651	409	116		0	65	0	0	0	0	0	0	0	0	20	8.6262e-34	49.85%	1	F:chromatin binding	n		Coil (COILS); PF14303 (PFAM); CYTOPLASMIC_DOMAIN (PHOBIUS); TRANSMEMBRANE (PHOBIUS); NON_CYTOPLASMIC_DOMAIN (PHOBIUS); TMhelix (TMHMM)
g906.t1	---NA---	128	-		0	0	0	0	0	0	0	0	0	0	0			0	-	n		NON_CYTOPLASMIC_DOMAIN (PHOBIUS); SIGNAL_PEPTIDE_C_REGION (PHOBIUS); SIGNAL_PEPTIDE_N_REGION (PHOBIUS); SIGNAL_PEPTIDE (PHOBIUS); SIGNAL_PEPTIDE_H_REGION (PHOBIUS)
g907.t1	hypothetical protein PGTG_04200	441	-	TM1	0	1	1	1	0	0	0	0	0	0	2	8.68815e-26	66.5%	0	-	n		SIGNAL_PEPTIDE_N_REGION (PHOBIUS); SIGNAL_PEPTIDE (PHOBIUS); SIGNAL_PEPTIDE_C_REGION (PHOBIUS); NON_CYTOPLASMIC_DOMAIN (PHOBIUS); CYTOPLASMIC_DOMAIN (PHOBIUS); SIGNAL_PEPTIDE_H_REGION (PHOBIUS); TRANSMEMBRANE (PHOBIUS); SignalP-noTM (SIGNALP_EUK); SignalP-TM (SIGNALP_GRAM_POSITIVE); TMhelix (TMHMM)
g908.t1	srr1-like isoform x2	268	-		0	1	1	2	1	1	0	0	0	1	20	5.73171e-18	50.15%	0	-	n
g909.t1	integrase core domain protein	595	48		24	5	0	2	19	0	1	0	0	0	20	4.72661e-47	44.5%	8	F:nucleic acid binding; P:DNA integration; F:zinc ion binding; F:metal ion binding; P:proteolysis; F:peptidase activity; F:endonuclease activity; F:RNA-directed DNA polymerase activity	n		IPR013103 (PFAM); PTHR11439:SF127 (PANTHER); PTHR11439 (PANTHER)
g911.t1	hypothetical protein MELLADRAFT_117782	301	-		1	0	1	1	0	0	0	0	0	0	1	8.27902	80.0%	0	-	n		no IPS match
g913.t1	cutinase gene palindrome-binding protein	718	1693		4	3	3	4	6	5	3	3	4	4	20	2.66037e-66	55.8%	8	F:sequence-specific DNA binding; F:sequence-specific DNA binding transcription factor activity; F:zinc ion binding; P:regulation of transcription, DNA-dependent; P:signal transduction; F:signal transducer activity; C:transcription factor complex; P:regulation of transcription, DNA-dependent	y		IPR000679 (SMART); IPR013088 (G3DSA:3.30.50.GENE3D); IPR013767 (PFAM); IPR000679 (PFAM); G3DSA:3.30.450.20 (GENE3D); PTHR10071 (PANTHER); IPR000679 (PROSITE_PATTERNS); IPR000679 (PROSITE_PROFILES); IPR000014 (PROSITE_PROFILES); IPR000014 (SUPERFAMILY); SSF57716 (SUPERFAMILY)
g914.t1	hat family dimerization partial	278	26		0	46	0	1	0	11	5	0	0	0	20	1.27887e-36	48.7%	1	F:nucleic acid binding	y		PTHR23272 (PANTHER); IPR012337 (SUPERFAMILY)
g918.t1	hypothetical protein PGTG_06768	343	108		1	31	0	0	0	0	0	0	0	0	20	1.02066e-29	72.25%	0	-	n		Coil (COILS)
g920.t1	retrovirus-related pol polyprotein from transposon tnt 1-94	535	13		33	8	0	2	20	0	1	0	0	0	20	9.51376e-73	45.6%	4	F:nucleic acid binding; P:DNA integration; F:zinc ion binding; F:metal ion binding	n		IPR013103 (PFAM); PTHR11439 (PANTHER); SSF56672 (SUPERFAMILY)
g922.t1	ubiquitin-protein ligase e3	500	-		1	1	1	0	1	2	2	2	2	2	20	0.0	59.35%	1	F:zinc ion binding	y	-	Coil (COILS); IPR024964 (PFAM); IPR027370 (PFAM); IPR013083 (G3DSA:3.30.40.GENE3D); PTHR12170 (PANTHER); IPR027711 (PTHR12170:PANTHER); IPR006595 (PROSITE_PROFILES); SSF57850 (SUPERFAMILY)
g923.t1	hypothetical protein PGTG_01502	111	-		1	1	0	0	0	0	0	0	0	0	1	6.8432e-16	72.0%	1	P:regulation of transcription, DNA-dependent	y	-	no IPS match
g924.t1	hypothetical protein PGTG_08038	224	94		3	22	11	0	0	0	0	0	0	0	20	7.19827e-31	61.75%	0	-	n		Coil (COILS)
g925.t1	snf2 chromatin remodeling protein	2140	74		11	62	57	2	24	32	35	32	38	24	20	0.0	62.9%	3	F:helicase activity; F:DNA binding; F:ATP binding	y	-	IPR001650 (SMART); IPR014001 (SMART); IPR001650 (PFAM); G3DSA:3.40.50.300 (GENE3D); IPR011989 (G3DSA:1.25.10.GENE3D); IPR000330 (PFAM); G3DSA:3.40.50.300 (GENE3D); IPR022707 (PFAM); PTHR10799:SF225 (PANTHER); PTHR10799 (PANTHER); TRANSMEMBRANE (PHOBIUS); CYTOPLASMIC_DOMAIN (PHOBIUS); NON_CYTOPLASMIC_DOMAIN (PHOBIUS); IPR014001 (PROSITE_PROFILES); IPR001650 (PROSITE_PROFILES); IPR027417 (SUPERFAMI…
g926.t1	methylmalonate-semialdehyde dehydrogenase	334	79		1	5	4	1	0	0	0	0	0	0	20	1.89718e-47	54.45%	5	P:oxidation-reduction process; F:oxidoreductase activity; F:methylmalonate-semialdehyde dehydrogenase (acylating) activity; F:oxidoreductase activity, acting on the aldehyde or oxo group of donors, NAD or NADP as acceptor; P:metabolic process	n		Coil (COILS); Coil (COILS); Coil (COILS)
g931.t1	hypothetical protein PGTG_02634	90	-		0	1	0	0	0	0	0	0	0	0	1	0.00171626	71.0%	0	-	n		no IPS match
g932.t1	hypothetical protein PGTG_10571	297	171		0	19	1	0	0	0	0	0	0	0	12	7.4999e-26	47.0%	0	-	n		no IPS match
g935.t1	hypothetical protein PGTG_04171	331	60		2	134	1	0	0	0	0	0	0	0	20	5.64746e-91	59.05%	1	F:nucleic acid binding	y		PTHR23272:SF0 (PANTHER); PTHR23272 (PANTHER); IPR012337 (SUPERFAMILY)
g938.t1	retrotransposon ty1-copia subclass	753	23		34	11	0	2	28	0	1	0	0	0	20	1.63371e-96	48.65%	2	P:DNA integration; F:nucleic acid binding	y	-	IPR013103 (PFAM); IPR001584 (PFAM); G3DSA:3.30.420.10 (GENE3D); PTHR11439 (PANTHER); PTHR11439:SF127 (PANTHER); IPR001584 (PROSITE_PROFILES); SSF56672 (SUPERFAMILY); IPR012337 (SUPERFAMILY)
g941.t1	rgp1-domain-containing protein	891	-		0	1	2	1	1	1	2	1	1	2	20	1.31183e-58	43.4%	0	-	n		IPR014848 (PFAM); PTHR12507 (PANTHER); PTHR12507:SF3 (PANTHER)
g942.t1	---NA---	237	585		0	0	0	0	0	0	0	0	0	0	0			0	-	n		no IPS match
g943.t1	hypothetical protein PGTG_14122	182	583		0	1	1	0	0	1	1	1	1	0	19	2.35433e-55	49.0%	0	-	n		SIGNAL_PEPTIDE_C_REGION (PHOBIUS); SIGNAL_PEPTIDE (PHOBIUS); SIGNAL_PEPTIDE_N_REGION (PHOBIUS); SIGNAL_PEPTIDE_H_REGION (PHOBIUS); NON_CYTOPLASMIC_DOMAIN (PHOBIUS)
g946.t1	---NA---	94	-		0	0	0	0	0	0	0	0	0	0	0			0	-	n		no IPS match
g947.t1	maf1 protein	479	-		1	1	1	3	1	2	2	1	2	1	20	1.73732e-93	54.05%	1	P:negative regulation of transcription from RNA polymerase III promoter	y		IPR015257 (PFAM); IPR015257 (PANTHER); PTHR22504:SF0 (PANTHER); SIGNAL_PEPTIDE_H_REGION (PHOBIUS); NON_CYTOPLASMIC_DOMAIN (PHOBIUS); SIGNAL_PEPTIDE (PHOBIUS); SIGNAL_PEPTIDE_N_REGION (PHOBIUS); SIGNAL_PEPTIDE_C_REGION (PHOBIUS)
g948.t1	hypothetical protein PGTG_22489	146	60		0	57	6	0	0	0	0	0	0	0	20	3.31598e-25	74.85%	0	-	n		Coil (COILS)
g949.t1	cysteine-rich rlk (receptor-like protein kinase) 8	1044	12		54	25	0	5	37	0	1	0	0	0	20	2.37003e-125	52.45%	2	P:DNA integration; F:nucleic acid binding	y		Coil (COILS); Coil (COILS); IPR001584 (PFAM); IPR025724 (PFAM); G3DSA:3.30.420.10 (GENE3D); IPR013103 (PFAM); PTHR11439 (PANTHER); PTHR11439:SF127 (PANTHER); IPR001584 (PROSITE_PROFILES); SSF56672 (SUPERFAMILY); IPR012337 (SUPERFAMILY)
g950.t1	copia polyprotein	217	12		2	11	0	0	0	0	0	0	0	0	5	4.69068e-11	48.0%	0	-	n		no IPS match
g952.t1	retrotransposon ty1-copia subclass	300	3		6	10	0	0	23	0	0	0	0	0	20	6.76913e-50	49.25%	2	P:DNA integration; F:nucleic acid binding	y		IPR013103 (PFAM); G3DSA:3.30.420.10 (GENE3D); IPR001584 (PFAM); PTHR11439 (PANTHER); IPR001584 (PROSITE_PROFILES); IPR012337 (SUPERFAMILY)
g953.t1	microtubule associated protein	2102	-		1	1	1	0	1	1	1	1	1	1	20	0.0	61.1%	1	F:protein binding involved in protein folding	y		Coil (COILS); IPR011989 (G3DSA:1.25.10.GENE3D); IPR024395 (PFAM); IPR019538 (PFAM); PTHR12609:SF0 (PANTHER); PTHR12609 (PANTHER); IPR021133 (PROSITE_PROFILES); IPR021133 (PROSITE_PROFILES); IPR016024 (SUPERFAMILY); IPR016024 (SUPERFAMILY); IPR016024 (SUPERFAMILY)
g954.t1	retrotransposon ty3-gypsy subclass	349	36		11	0	0	4	1	1	0	0	0	0	20	2.12624e-35	56.15%	3	F:RNA-directed DNA polymerase activity; P:RNA-dependent DNA replication; F:RNA binding	y	-	IPR000477 (PFAM); G3DSA:3.30.70.270 (GENE3D); PTHR10178 (PANTHER); SSF56672 (SUPERFAMILY)
g955.t1	crossover junction endonuclease mus81	1220	816		3	6	4	1	3	0	0	0	0	3	20	1.89419e-113	57.0%	4	P:DNA metabolic process; P:nucleic acid phosphodiester bond hydrolysis; F:DNA binding; F:nuclease activity	y	EC:3.1	IPR006166 (SMART); IPR020819 (G3DSA:3.40.50.GENE3D); IPR027420 (G3DSA:1.10.8.GENE3D); IPR006166 (PFAM); PTHR13451:SF0 (PANTHER); PTHR13451 (PANTHER); IPR011335 (SUPERFAMILY); IPR010996 (SUPERFAMILY)
g956.t1	sh3 domain protein	520	817		0	2	2	1	0	0	0	0	2	1	14	6.77149e-67	53.93%	1	F:protein binding	y		G3DSA:2.30.30.40 (GENE3D); TRANSMEMBRANE (PHOBIUS); NON_CYTOPLASMIC_DOMAIN (PHOBIUS); CYTOPLASMIC_DOMAIN (PHOBIUS); IPR001452 (SUPERFAMILY); TMhelix (TMHMM)
g957.t1	alpha beta-hydrolase	380	584		2	6	4	1	1	1	3	2	2	0	20	1.492e-169	61.8%	1	F:hydrolase activity	n		G3DSA:3.40.50.1820 (GENE3D); PF12697 (PFAM); PTHR10992:SF223 (PANTHER); PTHR10992 (PANTHER); SSF53474 (SUPERFAMILY)
g958.t1	hypothetical protein PGTG_07328	1023	819		1	6	1	1	0	0	0	0	0	0	4	5.81872e-119	68.0%	0	-	n		Coil (COILS); Coil (COILS); Coil (COILS); Coil (COILS)
g959.t1	---NA---	255	237		1	1	0	0	0	0	0	0	0	0	0			0	-	n		no IPS match
g960.t1	---NA---	173	237	S	0	0	0	0	0	0	0	0	0	0	0			0	-	n		NON_CYTOPLASMIC_DOMAIN (PHOBIUS); SIGNAL_PEPTIDE_C_REGION (PHOBIUS); SIGNAL_PEPTIDE_N_REGION (PHOBIUS); SIGNAL_PEPTIDE (PHOBIUS); SIGNAL_PEPTIDE_H_REGION (PHOBIUS); SignalP-noTM (SIGNALP_EUK)
g961.t1	gamma-butyrobetaine hydroxylase	355	396		2	1	1	1	2	1	1	0	1	0	20	1.25762e-16	55.25%	2	P:oxidation-reduction process; F:oxidoreductase activity	y		G3DSA:3.60.130.10 (GENE3D); IPR003819 (PFAM); PTHR10696 (PANTHER); PTHR10696:SF3 (PANTHER); SSF51197 (SUPERFAMILY)
g962.t1	endoplasmic reticulum auxin efflux carrier	579	820		1	5	12	0	2	2	2	2	2	2	20	1.08649e-112	60.45%	2	C:integral to membrane; P:transmembrane transport	y		IPR004776 (PFAM); PTHR31794 (PANTHER); PTHR31794:SF1 (PANTHER); CYTOPLASMIC_DOMAIN (PHOBIUS); NON_CYTOPLASMIC_DOMAIN (PHOBIUS); TRANSMEMBRANE (PHOBIUS); CYTOPLASMIC_DOMAIN (PHOBIUS); NON_CYTOPLASMIC_DOMAIN (PHOBIUS); CYTOPLASMIC_DOMAIN (PHOBIUS); NON_CYTOPLASMIC_DOMAIN (PHOBIUS); NON_CYTOPLASMIC_DOMAIN (PHOBIUS); TRANSMEMBRANE (PHOBIUS); TRANSMEMBRANE (PHOBIUS); NON_CYTOPLASMIC_DOMAIN (PHOBIUS); …
g963.t1	hypothetical protein PGTG_13114	247	1405		0	23	0	0	0	0	0	0	0	0	8	0.0387791	53.0%	0	-	n		no IPS match
g964.t1	anthranilate synthase component 1	203	21		0	28	0	0	0	0	0	0	0	0	20	1.23108e-13	45.9%	0	-	n		no IPS match
g966.t1	ribonucleoside-diphosphate reductase large chain	880	-	S	2	1	1	2	1	2	1	1	1	1	20	0.0	82.85%	8	C:ribonucleoside-diphosphate reductase complex; P:DNA replication; F:ATP binding; F:ribonucleoside-diphosphate reductase activity, thioredoxin disulfide as acceptor; P:oxidation-reduction process; P:purine nucleobase metabolic process; P:pyrimidine nucleobase metabolic process; P:deoxyribonucleoside diphosphate metabolic process	y	EC:1.17.4.1	Coil (COILS); IPR000788 (PRINTS); G3DSA:3.20.70.20 (GENE3D); IPR000788 (PFAM); IPR013346 (TIGRFAM); IPR013509 (PFAM); IPR005144 (PFAM); PTHR11573:SF6 (PANTHER); PTHR11573 (PANTHER); IPR000788 (PROSITE_PATTERNS); SIGNAL_PEPTIDE_H_REGION (PHOBIUS); SIGNAL_PEPTIDE_N_REGION (PHOBIUS); NON_CYTOPLASMIC_DOMAIN (PHOBIUS); SIGNAL_PEPTIDE (PHOBIUS); SIGNAL_PEPTIDE_C_REGION (PHOBIUS); IPR005144 (PROSITE_PRO…
g967.t1	serine threonine-protein kinase	989	51		30	72	88	21	65	100	86	96	98	72	20	0.0	64.4%	3	F:protein kinase activity; P:protein phosphorylation; F:ATP binding	y	-	G3DSA:1.10.510.10 (GENE3D); IPR000719 (PFAM); G3DSA:3.30.200.20 (GENE3D); PTHR24343 (PANTHER); PTHR24343:SF59 (PANTHER); IPR017441 (PROSITE_PATTERNS); IPR000719 (PROSITE_PROFILES); IPR011009 (SUPERFAMILY)
g968.t1	reverse transcriptase (pfam: score )	170	11		2	4	0	0	8	0	0	0	0	0	20	8.14159e-07	54.65%	6	P:organic substance metabolic process; F:heterocyclic compound binding; P:cellular metabolic process; P:nitrogen compound metabolic process; P:primary metabolic process; F:organic cyclic compound binding	y	-	IPR013103 (PFAM)
g970.t1	hypothetical protein PGTG_12487	190	70		1	37	1	0	0	0	0	0	0	0	20	2.28629e-21	61.55%	0	-	n		Coil (COILS); PF14303 (PFAM)
g972.t1	hypothetical protein PGTG_16848	188	35		0	100	0	0	0	0	0	0	0	0	20	1.78688e-14	61.35%	0	-	n		no IPS match
g973.t1	salivary glue protein	367	35		1	255	0	3	0	0	0	0	0	0	20	1.667e-61	59.3%	2	F:zinc ion binding; F:nucleic acid binding	y		IPR001878 (SUPERFAMILY)
g974.t1	hypothetical protein PGTG_22359	478	88		3	16	0	5	0	0	0	0	0	2	14	4.03296e-07	64.36%	1	F:binding	y	-	Coil (COILS)
g979.t1	retrovirus-related like polyprotein	581	3		38	6	0	3	35	0	1	0	0	0	20	3.0857e-150	47.0%	1	P:metabolic process	y	-	IPR013103 (PFAM); PTHR11439 (PANTHER); PTHR11439:SF127 (PANTHER); SSF56672 (SUPERFAMILY)
g980.t1	subtilisin protease	934	595		6	12	6	2	1	1	2	3	0	0	20	0.0	55.7%	4	C:membrane; C:cell wall; P:proteolysis; F:serine-type endopeptidase activity	y	EC:3.4.21	IPR015500 (PRINTS); IPR000209 (G3DSA:3.40.50.GENE3D); G3DSA:3.50.30.30 (GENE3D); IPR003137 (PFAM); IPR000209 (PFAM); PTHR10795:SF290 (PANTHER); IPR015500 (PANTHER); IPR023828 (PROSITE_PATTERNS); IPR022398 (PROSITE_PATTERNS); IPR023827 (PROSITE_PATTERNS); SSF52025 (SUPERFAMILY); IPR000209 (SUPERFAMILY)
g982.t1	krab-a domain-containing protein	525	19		9	9	0	11	0	0	1	0	0	2	20	2.48871e-66	45.4%	3	F:RNA binding; F:RNA-directed DNA polymerase activity; P:RNA-dependent DNA replication	y		IPR000477 (PFAM); G3DSA:3.10.10.10 (GENE3D); PTHR10178 (PANTHER); SSF56672 (SUPERFAMILY); SSF56672 (SUPERFAMILY)
g983.t1	hypothetical protein PGTG_10340	687	7		5	29	1	5	0	0	0	0	0	2	20	1.10132e-31	64.05%	2	F:zinc ion binding; F:nucleic acid binding	y		IPR001878 (SMART); IPR001878 (PFAM); IPR001878 (G3DSA:4.10.60.GENE3D); IPR001878 (PROSITE_PROFILES); IPR001878 (PROSITE_PROFILES)
g985.t1	retrotransposon ty1-copia subclass	805	23		40	9	0	2	35	0	1	0	0	0	20	0.0	48.9%	2	P:DNA integration; F:nucleic acid binding	y		Coil (COILS); IPR013103 (PFAM); G3DSA:3.30.420.10 (GENE3D); IPR001584 (PFAM); PTHR11439 (PANTHER); IPR001584 (PROSITE_PROFILES); IPR012337 (SUPERFAMILY); SSF56672 (SUPERFAMILY)
g987.t1	hypothetical protein PGTG_01714	593	35		1	294	0	1	0	0	0	0	0	0	20	8.68071e-103	51.75%	0	-	n		no IPS match
g989.t1	jmjc domain-containing protein 7-like	306	-		1	2	1	0	3	2	1	2	3	1	20	5.73948e-125	56.0%	1	F:protein binding	y		IPR003347 (SMART); PF13621 (PFAM); G3DSA:2.60.120.650 (GENE3D); PTHR12461:SF2 (PANTHER); PTHR12461 (PANTHER); IPR003347 (PROSITE_PROFILES); SSF51197 (SUPERFAMILY)
g990.t1	reverse	360	56		7	13	0	4	2	5	0	2	0	0	20	2.24042e-90	57.2%	3	F:RNA binding; P:RNA-dependent DNA replication; F:RNA-directed DNA polymerase activity	y		IPR000477 (PFAM); PTHR19446 (PANTHER); IPR000477 (PROSITE_PROFILES); SSF56672 (SUPERFAMILY)
g994.t1	transposase-like protein	580	37		0	144	0	2	0	30	9	2	1	0	20	3.62178e-59	42.75%	2	F:protein dimerization activity; F:nucleic acid binding	y		IPR008906 (PFAM); PTHR23272 (PANTHER); IPR012337 (SUPERFAMILY)
g995.t1	hypothetical protein PGTG_15680	1006	-		0	1	2	1	0	0	0	0	0	0	5	4.24362e-103	64.4%	0	-	n		Coil (COILS)
g996.t1	transposable element	748	2		20	24	0	2	13	0	0	0	0	0	20	6.53606e-108	46.5%	2	P:DNA integration; F:nucleic acid binding	y		IPR025314 (PFAM); G3DSA:3.30.420.10 (GENE3D); IPR001584 (PFAM); PTHR11439 (PANTHER); PTHR11439:SF127 (PANTHER); IPR001584 (PROSITE_PROFILES); IPR012337 (SUPERFAMILY)
g998.t1	---NA---	101	-		0	0	0	0	0	0	0	0	0	0	0			0	-	n		no IPS match
g999.t1	guanine nucleotide binding protein beta subunit	299	282		49	74	71	36	77	408	122	156	118	81	20	0.0	85.25%	1	F:protein binding	y		IPR020472 (PRINTS); IPR001680 (SMART); IPR015943 (G3DSA:2.130.10.GENE3D); IPR001680 (PFAM); IPR015943 (G3DSA:2.130.10.GENE3D); PTHR19868 (PANTHER); PTHR19868:SF0 (PANTHER); IPR019775 (PROSITE_PATTERNS); IPR019775 (PROSITE_PATTERNS); IPR019775 (PROSITE_PATTERNS); IPR019775 (PROSITE_PATTERNS); IPR017986 (PROSITE_PROFILES); IPR001680 (PROSITE_PROFILES); IPR001680 (PROSITE_PROFILES); IPR001680 (PROSI…
g1000.t1	60s ribosomal protein l12	165	-		2	1	1	3	1	1	1	1	1	1	20	6.9766e-106	93.0%	4	C:ribosome; F:structural constituent of ribosome; P:translation; P:ribosome biogenesis	y	-	IPR000911 (SMART); IPR020783 (PFAM); IPR020784 (G3DSA:3.30.1550.GENE3D); IPR020784 (PFAM); IPR020783 (G3DSA:1.10.10.GENE3D); PTHR11661:SF2 (PANTHER); IPR000911 (PANTHER); IPR020785 (PROSITE_PATTERNS); IPR000911 (HAMAP); IPR020784 (SUPERFAMILY); IPR020783 (SUPERFAMILY)
g1001.t1	cell polarity protein	245	1276		0	7	1	0	0	0	0	2	1	0	20	3.05879e-33	42.9%	1	F:protein binding	y		IPR015915 (G3DSA:2.120.10.GENE3D); PF13854 (PFAM); PTHR23244:SF233 (PANTHER); PTHR23244 (PANTHER); SignalP-TM (SIGNALP_GRAM_POSITIVE); SSF117281 (SUPERFAMILY)
g1003.t1	guanine nucleotide binding protein (g protein) alpha	190	278		6	5	6	1	4	45	15	14	13	8	20	1.55305e-118	73.4%	7	F:signal transducer activity; P:adenylate cyclase-activating G-protein coupled receptor signaling pathway; P:GTP catabolic process; F:G-protein beta/gamma-subunit complex binding; F:GTPase activity; F:G-protein coupled receptor binding; F:GTP binding	y	-	IPR001019 (PRINTS); IPR001019 (SMART); IPR011025 (G3DSA:1.10.400.GENE3D); G3DSA:3.40.50.300 (GENE3D); IPR001019 (PFAM); PTHR10218:SF135 (PANTHER); IPR001019 (PANTHER); IPR011025 (SUPERFAMILY); IPR027417 (SUPERFAMILY)
g1004.t1	histone deacetylation-related protein	2866	1638		0	5	3	0	1	2	3	3	2	0	20	0.0	51.15%	2	F:protein binding; F:zinc ion binding	y	-	IPR001214 (SMART); IPR001965 (SMART); IPR013083 (G3DSA:3.30.40.GENE3D); G3DSA:2.170.270.10 (GENE3D); IPR019787 (PFAM); PTHR15856 (PANTHER); PTHR15856:SF15 (PANTHER); IPR019786 (PROSITE_PATTERNS); IPR011011 (SUPERFAMILY); SSF82199 (SUPERFAMILY)
g1007.t1	integrase core domain protein	1127	13		78	43	3	5	24	0	0	0	0	0	20	1.34022e-60	46.45%	2	P:DNA integration; F:nucleic acid binding	y		IPR025724 (PFAM); PF14223 (PFAM); IPR013103 (PFAM); G3DSA:3.30.420.10 (GENE3D); IPR001584 (PFAM); PTHR11439:SF127 (PANTHER); PTHR11439 (PANTHER); IPR001584 (PROSITE_PROFILES); IPR012337 (SUPERFAMILY)
g1009.t1	hypothetical protein PGTG_12544	305	-		1	2	2	2	0	0	0	0	0	0	4	6.24646e-29	59.5%	0	-	n		no IPS match
g1010.t1	surf4-domain-containing protein	352	821		3	2	2	3	1	1	3	1	1	1	20	1.44569e-160	71.65%	1	C:integral to membrane	y	-	IPR002995 (PFAM); PTHR23427 (PANTHER); PTHR23427:SF1 (PANTHER); IPR002995 (PROSITE_PATTERNS); CYTOPLASMIC_DOMAIN (PHOBIUS); CYTOPLASMIC_DOMAIN (PHOBIUS); TRANSMEMBRANE (PHOBIUS); NON_CYTOPLASMIC_DOMAIN (PHOBIUS); TRANSMEMBRANE (PHOBIUS); NON_CYTOPLASMIC_DOMAIN (PHOBIUS); TRANSMEMBRANE (PHOBIUS); NON_CYTOPLASMIC_DOMAIN (PHOBIUS); TRANSMEMBRANE (PHOBIUS); TRANSMEMBRANE (PHOBIUS); NON_CYTOPLASMIC_DO…
g1011.t1	septum-promoting gtp-binding protein 1	224	128		16	22	21	17	23	42	23	24	27	20	20	3.67832e-117	97.35%	6	F:GTP binding; P:small GTPase mediated signal transduction; C:intracellular; C:membrane; P:GTP catabolic process; P:protein transport	y	-	IPR001806 (PRINTS); IPR003578 (SMART); IPR017231 (PIRSF); IPR020849 (SMART); IPR003579 (SMART); G3DSA:3.40.50.300 (GENE3D); IPR001806 (PFAM); IPR005225 (TIGRFAM); PTHR24073 (PANTHER); PTHR24073:SF258 (PANTHER); PS51419 (PROSITE_PROFILES); IPR027417 (SUPERFAMILY)
g1012.t1	hypothetical protein PGTG_11666	557	-		1	1	0	0	0	0	0	0	0	0	1	7.06379e-50	50.0%	0	-	n		NON_CYTOPLASMIC_DOMAIN (PHOBIUS); CYTOPLASMIC_DOMAIN (PHOBIUS); TRANSMEMBRANE (PHOBIUS)
g1013.t1	rab family protein	757	128		33	29	31	26	31	51	30	30	30	29	20	6.08482e-69	79.5%	8	F:GTP binding; P:small GTPase mediated signal transduction; C:membrane; P:GTP catabolic process; F:GTPase activity; P:intracellular protein transport; P:nucleocytoplasmic transport; C:intracellular	y	-	IPR001806 (PRINTS); IPR020849 (SMART); IPR002041 (SMART); IPR003579 (SMART); IPR003578 (SMART); IPR005225 (TIGRFAM); G3DSA:3.40.50.300 (GENE3D); IPR001806 (PFAM); PTHR24073 (PANTHER); PTHR24073:SF8 (PANTHER); PS51419 (PROSITE_PROFILES); IPR027417 (SUPERFAMILY)
g1014.t1	chromatin remodeling complex subunit	1783	74		11	55	45	2	22	29	31	29	34	22	20	0.0	53.0%	4	F:metal ion binding; F:ATP binding; F:helicase activity; F:DNA binding	y	-	IPR001650 (SMART); IPR014001 (SMART); G3DSA:3.40.50.300 (GENE3D); IPR013083 (G3DSA:3.30.40.GENE3D); G3DSA:2.40.50.40 (GENE3D); IPR001650 (PFAM); G3DSA:3.40.50.300 (GENE3D); IPR000330 (PFAM); PTHR10799 (PANTHER); PTHR10799:SF73 (PANTHER); IPR014001 (PROSITE_PROFILES); IPR001650 (PROSITE_PROFILES); IPR027417 (SUPERFAMILY); IPR016197 (SUPERFAMILY); IPR027417 (SUPERFAMILY)
g1015.t1	retrotransposon ty1-copia subclass	1299	32		45	39	3	3	40	0	1	0	0	0	20	6.92658e-114	52.5%	2	P:DNA integration; F:nucleic acid binding	y		IPR001584 (PFAM); IPR013103 (PFAM); IPR025724 (PFAM); G3DSA:3.30.420.10 (GENE3D); PTHR11439 (PANTHER); IPR001584 (PROSITE_PROFILES); IPR012337 (SUPERFAMILY)
g1016.t1	glutaredoxin-like protein c5orf63 homolog	121	-		0	0	1	0	0	0	1	1	1	0	20	1.06992e-22	59.45%	5	F:molecular_function; P:biological_process; C:cellular_component; F:nucleic acid binding; F:zinc ion binding	n		IPR008554 (PFAM); IPR012336 (G3DSA:3.40.30.GENE3D); IPR012336 (SUPERFAMILY)
g1017.t1	zinc finger cchc domain-containing protein 8	741	-		0	1	1	0	0	1	0	1	0	0	18	1.76658e-67	44.33%	2	F:nucleic acid binding; F:zinc ion binding	n		IPR006568 (PFAM)
g1018.t1	phosphatidylinositol 3- and 4-kinase	852	-		0	1	2	1	1	1	1	1	1	1	20	0.0	55.1%	1	F:phosphotransferase activity, alcohol group as acceptor	y		IPR000403 (PFAM); PTHR12865:SF1 (PANTHER); PTHR12865 (PANTHER); IPR018936 (PROSITE_PATTERNS)
g1020.t1	retrotransposon ty1-copia subclass	926	48		27	7	3	1	23	0	1	0	0	0	20	1.79719e-65	46.2%	2	P:DNA integration; F:nucleic acid binding	y		IPR001584 (PFAM); IPR013103 (PFAM); G3DSA:3.30.420.10 (GENE3D); PTHR11439 (PANTHER); PTHR11439:SF127 (PANTHER); IPR001584 (PROSITE_PROFILES); SSF56672 (SUPERFAMILY); IPR012337 (SUPERFAMILY)
g1022.t1	hypothetical protein PGTG_08783	306	52		0	14	3	1	0	2	0	0	0	0	20	2.14217e-42	51.3%	1	C:plastid	n		IPR024752 (PFAM)
g1023.t1	dna rna polymerases superfamily	282	19		25	6	0	13	0	0	0	0	0	2	20	5.71584e-31	55.25%	2	P:DNA integration; F:nucleic acid binding	y	-	IPR001584 (PFAM); G3DSA:3.30.420.10 (GENE3D); PTHR10178 (PANTHER); PTHR10178:SF14 (PANTHER); IPR001584 (PROSITE_PROFILES); IPR012337 (SUPERFAMILY)
g1024.t1	nuclease harbi1-like	450	45		0	76	0	0	0	0	1	0	0	0	20	1.54743e-40	63.05%	0	-	n		IPR027806 (PFAM); PTHR22930:SF5 (PANTHER); IPR026103 (PANTHER)
g1025.t1	hypothetical protein PGTG_08783	386	52		0	5	0	0	0	0	0	0	0	0	7	2.59721e-10	61.86%	0	-	n		no IPS match
g1026.t1	retrotransposon ty1-copia subclass	582	25		16	10	0	3	10	0	0	0	0	0	20	2.93593e-26	43.5%	2	F:binding; P:cellular metabolic process	y	-	IPR013103 (PFAM); PTHR11439 (PANTHER); TRANSMEMBRANE (PHOBIUS); NON_CYTOPLASMIC_DOMAIN (PHOBIUS); CYTOPLASMIC_DOMAIN (PHOBIUS)
g1027.t1	hypothetical protein PGTG_07434	83	64	S	4	54	0	0	0	0	0	0	0	0	20	8.57055e-10	84.0%	0	-	n		SIGNAL_PEPTIDE_C_REGION (PHOBIUS); NON_CYTOPLASMIC_DOMAIN (PHOBIUS); SIGNAL_PEPTIDE (PHOBIUS); SIGNAL_PEPTIDE_H_REGION (PHOBIUS); SIGNAL_PEPTIDE_N_REGION (PHOBIUS); SignalP-noTM (SIGNALP_EUK)
g1030.t1	hypothetical protein PGTG_11289	1123	822		1	3	0	0	0	1	0	1	0	0	4	1.66185e-101	49.5%	0	-	n		NON_CYTOPLASMIC_DOMAIN (PHOBIUS); TRANSMEMBRANE (PHOBIUS); CYTOPLASMIC_DOMAIN (PHOBIUS); NON_CYTOPLASMIC_DOMAIN (PHOBIUS); TRANSMEMBRANE (PHOBIUS); TRANSMEMBRANE (PHOBIUS); CYTOPLASMIC_DOMAIN (PHOBIUS); NON_CYTOPLASMIC_DOMAIN (PHOBIUS); CYTOPLASMIC_DOMAIN (PHOBIUS); TRANSMEMBRANE (PHOBIUS); TRANSMEMBRANE (PHOBIUS); TMhelix (TMHMM); TMhelix (TMHMM); TMhelix (TMHMM); TMhelix (TMHMM)
g1031.t1	hypothetical protein PGTG_00314	310	71		14	42	2	1	0	0	0	0	0	0	20	4.10407e-44	56.55%	2	F:nucleic acid binding; F:zinc ion binding	y		IPR001878 (G3DSA:4.10.60.GENE3D); IPR001878 (SUPERFAMILY)
g1032.t1	---NA---	203	41		0	0	0	0	0	0	0	0	0	0	0			0	-	n		Coil (COILS)
g1033.t1	hypothetical protein PGTG_00279	571	823		2	2	0	0	1	3	4	4	2	1	20	5.16985e-153	47.6%	0	-	n		no IPS match
g1037.t1	duf1295-domain-containing protein	373	824		3	2	2	2	2	1	2	2	3	0	20	3.58476e-147	60.0%	4	F:oxidoreductase activity, acting on the CH-CH group of donors; C:integral to membrane; P:lipid metabolic process; C:cytoplasm	y		IPR010721 (PFAM); PTHR32251:SF0 (PANTHER); PTHR32251 (PANTHER); TRANSMEMBRANE (PHOBIUS); CYTOPLASMIC_DOMAIN (PHOBIUS); NON_CYTOPLASMIC_DOMAIN (PHOBIUS); TRANSMEMBRANE (PHOBIUS); CYTOPLASMIC_DOMAIN (PHOBIUS); NON_CYTOPLASMIC_DOMAIN (PHOBIUS); CYTOPLASMIC_DOMAIN (PHOBIUS); NON_CYTOPLASMIC_DOMAIN (PHOBIUS); TRANSMEMBRANE (PHOBIUS); NON_CYTOPLASMIC_DOMAIN (PHOBIUS); TRANSMEMBRANE (PHOBIUS); TRANSMEMB…
g1038.t1	glycyl-trna synthetase	676	-		3	1	1	0	1	2	3	1	1	1	20	0.0	75.55%	8	P:mitochondrial glycyl-tRNA aminoacylation; F:ATP binding; P:DNA-dependent transcription, termination; F:glycine-tRNA ligase activity; P:glycine metabolic process; P:L-serine metabolic process; P:threonine metabolic process; C:glycine-tRNA ligase complex	y	EC:6.1.1.14	IPR002315 (PRINTS); IPR004154 (G3DSA:3.40.50.GENE3D); IPR002314 (PFAM); IPR002315 (TIGRFAM); G3DSA:3.30.930.10 (GENE3D); IPR004154 (PFAM); IPR027031 (PANTHER); PTHR10745:SF0 (PANTHER); IPR006195 (PROSITE_PROFILES); SSF55681 (SUPERFAMILY); IPR004154 (SUPERFAMILY)
g1039.t1	mitochondrial ribosomal small-subunit protein mrp51	479	-		2	1	1	0	1	0	0	1	1	1	16	0.0	48.5%	0	-	n		IPR016712 (PFAM)
g1040.t1	upf0658 membrane protein	471	645		1	3	4	1	2	2	3	3	2	2	20	0.0	54.3%	0	-	n		NON_CYTOPLASMIC_DOMAIN (PHOBIUS); TRANSMEMBRANE (PHOBIUS); TRANSMEMBRANE (PHOBIUS); CYTOPLASMIC_DOMAIN (PHOBIUS); NON_CYTOPLASMIC_DOMAIN (PHOBIUS); TRANSMEMBRANE (PHOBIUS); TRANSMEMBRANE (PHOBIUS); NON_CYTOPLASMIC_DOMAIN (PHOBIUS); TRANSMEMBRANE (PHOBIUS); CYTOPLASMIC_DOMAIN (PHOBIUS); CYTOPLASMIC_DOMAIN (PHOBIUS); CYTOPLASMIC_DOMAIN (PHOBIUS); CYTOPLASMIC_DOMAIN (PHOBIUS); TRANSMEMBRANE (PHOBIUS…
g1042.t1	transposon pong sub-class	160	24		0	11	2	0	0	0	0	0	0	0	20	2.03508e-27	79.6%	4	F:hydrolase activity, acting on ester bonds; C:ribosome; C:cytoplasmic membrane-bounded vesicle; C:mitochondrion	y	-	IPR006912 (PFAM); IPR026103 (PANTHER); PTHR22930:SF3 (PANTHER)
g1043.t1	hypothetical protein PGTG_06163	327	83		0	53	2	0	0	0	0	0	0	0	20	2.07674e-47	57.0%	1	F:chromatin binding	n		PF14303 (PFAM); PTHR11260 (PANTHER)
g1044.t1	dynactin 4	687	-		2	1	1	2	1	1	1	1	1	1	20	0.0	56.2%	1	C:dynactin complex	y	-	IPR008603 (PFAM); PTHR13034:SF0 (PANTHER); IPR008603 (PANTHER)
g1045.t1	phosphatidylinositol kinase tor2	2428	1963		3	5	9	5	4	5	5	6	6	4	20	0.0	70.2%	6	F:drug binding; F:kinase activity; F:ATP binding; F:phosphotransferase activity, alcohol group as acceptor; P:phosphorylation; F:protein binding	y	-	Coil (COILS); IPR000403 (SMART); IPR000403 (G3DSA:1.10.1070.GENE3D); IPR011989 (G3DSA:1.25.10.GENE3D); IPR011990 (G3DSA:1.25.40.GENE3D); IPR000403 (PFAM); IPR003151 (PFAM); G3DSA:3.30.1010.10 (GENE3D); IPR003152 (PFAM); IPR024585 (PFAM); IPR009076 (PFAM); IPR026683 (PTHR11139:PANTHER); PTHR11139 (PANTHER); IPR018936 (PROSITE_PATTERNS); IPR018936 (PROSITE_PATTERNS); IPR003152 (PROSITE_PROFILES); I…
g1046.t1	hat family dimerization domain-containing protein	314	50		0	29	0	0	0	0	0	0	0	0	20	1.69069e-67	51.35%	2	F:protein dimerization activity; F:nucleic acid binding	y		IPR008906 (PFAM); IPR025525 (PFAM); PTHR10775 (PANTHER); PTHR10775:SF11 (PANTHER); IPR012337 (SUPERFAMILY)
g1047.t1	ring finger membrane protein	2262	826		2	2	1	1	4	3	3	3	3	0	20	0.0	50.1%	1	F:zinc ion binding	y		IPR011016 (SMART); IPR013083 (G3DSA:3.30.40.GENE3D); IPR011016 (PFAM); PTHR13145 (PANTHER); PTHR13145:SF0 (PANTHER); TRANSMEMBRANE (PHOBIUS); CYTOPLASMIC_DOMAIN (PHOBIUS); TRANSMEMBRANE (PHOBIUS); TRANSMEMBRANE (PHOBIUS); TRANSMEMBRANE (PHOBIUS); CYTOPLASMIC_DOMAIN (PHOBIUS); CYTOPLASMIC_DOMAIN (PHOBIUS); CYTOPLASMIC_DOMAIN (PHOBIUS); NON_CYTOPLASMIC_DOMAIN (PHOBIUS); TRANSMEMBRANE (PHOBIUS); TRA…
g1048.t1	u6 snrna-associated sm-like protein lsm3	97	1886		3	2	3	1	3	4	2	3	3	2	20	5.4252e-50	79.7%	2	C:nucleolus; C:small nucleolar ribonucleoprotein complex	y	-	IPR006649 (SMART); IPR001163 (PFAM); G3DSA:2.30.30.100 (GENE3D); PTHR13110:SF0 (PANTHER); PTHR13110 (PANTHER); IPR010920 (SUPERFAMILY)
g1049.t1	hypothetical protein PGTG_18321	183	105		0	10	0	0	0	0	0	0	0	0	10	9.03553e-16	60.8%	0	-	n		IPR024752 (PFAM)
g1050.t1	nuclease harbi1-like	325	45		0	7	0	0	0	0	0	0	0	0	20	1.06231e-45	51.2%	0	-	n		IPR027806 (PFAM); IPR026103 (PANTHER); PTHR22930:SF5 (PANTHER)
g1051.t1	hypothetical protein PGTG_04717	307	89		0	25	16	0	0	0	0	0	0	0	20	2.94108e-25	48.25%	0	-	n		no IPS match
g1052.t1	l _3	172	15		0	3	0	12	0	0	0	0	0	0	3	0.293492	69.33%	0	-	n		no IPS match
g1054.t1	oligopeptide transporter	726	149		8	26	20	2	5	8	8	13	14	5	20	0.0	48.75%	1	P:transmembrane transport	y		IPR004813 (PFAM); PTHR22601 (PANTHER); TRANSMEMBRANE (PHOBIUS); CYTOPLASMIC_DOMAIN (PHOBIUS); TRANSMEMBRANE (PHOBIUS); NON_CYTOPLASMIC_DOMAIN (PHOBIUS); NON_CYTOPLASMIC_DOMAIN (PHOBIUS); TRANSMEMBRANE (PHOBIUS); CYTOPLASMIC_DOMAIN (PHOBIUS); TRANSMEMBRANE (PHOBIUS); TRANSMEMBRANE (PHOBIUS); CYTOPLASMIC_DOMAIN (PHOBIUS); CYTOPLASMIC_DOMAIN (PHOBIUS); TRANSMEMBRANE (PHOBIUS); TRANSMEMBRANE (PHOBIUS…
g1055.t1	plasminogen activator inhibitor 1 rna-binding	415	-		1	1	1	4	1	1	1	1	1	0	9	1.37391e-74	55.22%	0	-	n		PTHR12299 (PANTHER)
g1057.t1	---NA---	216	1131	S	2	0	0	3	0	0	0	0	0	0	0			0	-	n		SIGNAL_PEPTIDE_N_REGION (PHOBIUS); SIGNAL_PEPTIDE_H_REGION (PHOBIUS); NON_CYTOPLASMIC_DOMAIN (PHOBIUS); SIGNAL_PEPTIDE_C_REGION (PHOBIUS); SIGNAL_PEPTIDE (PHOBIUS); SignalP-noTM (SIGNALP_EUK); SignalP-noTM (SIGNALP_GRAM_NEGATIVE); SignalP-TM (SIGNALP_GRAM_POSITIVE)
g1058.t1	kinesin-domain-containing protein	639	168		5	10	11	2	11	9	9	10	8	7	20	3.42211e-155	54.1%	7	F:microtubule binding; F:microtubule motor activity; F:ATP binding; P:microtubule-based movement; C:kinesin complex; C:tubulin complex; C:microtubule	y	-	IPR001752 (PRINTS); IPR001752 (SMART); IPR001752 (G3DSA:3.40.850.GENE3D); IPR001752 (G3DSA:3.40.850.GENE3D); IPR001752 (PFAM); IPR027640 (PANTHER); PTHR24115:SF252 (PANTHER); IPR001752 (PROSITE_PROFILES); IPR027417 (SUPERFAMILY)
g1059.t1	hypothetical protein PGTG_21359	187	118		3	38	6	0	0	0	0	0	0	0	20	8.09534e-44	58.2%	0	-	n		no IPS match
g1061.t1	copia-like retrotransposable element	536	41		2	10	2	0	9	0	0	0	0	0	20	1.55141e-29	46.55%	2	P:DNA integration; F:nucleic acid binding	y	-	G3DSA:3.30.420.10 (GENE3D); IPR001584 (PFAM); PTHR11439 (PANTHER); IPR001584 (PROSITE_PROFILES); IPR012337 (SUPERFAMILY)
g1062.t1	actin	380	271		11	11	11	7	10	17	13	13	12	11	20	0.0	97.9%	16	C:actin cortical patch; P:regulation of transcription from RNA polymerase II promoter; C:actin filament bundle; P:ascospore wall assembly; C:Swr1 complex; P:actomyosin contractile ring contraction; C:cellular bud neck contractile ring; P:endocytosis; C:Ino80 complex; C:NuA4 histone acetyltransferase complex; F:ATP binding; P:cellular response to oxidative stress; P:chronological cell aging; P:vac…	y	-	IPR004000 (PRINTS); IPR004000 (SMART); G3DSA:3.30.420.40 (GENE3D); IPR004000 (PFAM); G3DSA:3.30.420.40 (GENE3D); G3DSA:3.90.640.10 (GENE3D); IPR004000 (PANTHER); PTHR11937:SF124 (PANTHER); IPR020902 (PROSITE_PATTERNS); IPR004001 (PROSITE_PATTERNS); IPR004001 (PROSITE_PATTERNS); SSF53067 (SUPERFAMILY); SSF53067 (SUPERFAMILY)
g1063.t1	mfs sugar transporter	510	228		7	13	19	9	19	17	17	26	22	27	20	0.0	70.95%	3	F:substrate-specific transmembrane transporter activity; C:integral to membrane; P:transmembrane transport	y	-	IPR003663 (PRINTS); IPR005828 (PFAM); G3DSA:1.20.1250.20 (GENE3D); IPR003663 (TIGRFAM); PTHR24063 (PANTHER); PTHR24063:SF143 (PANTHER); CYTOPLASMIC_DOMAIN (PHOBIUS); TRANSMEMBRANE (PHOBIUS); TRANSMEMBRANE (PHOBIUS); CYTOPLASMIC_DOMAIN (PHOBIUS); NON_CYTOPLASMIC_DOMAIN (PHOBIUS); CYTOPLASMIC_DOMAIN (PHOBIUS); TRANSMEMBRANE (PHOBIUS); NON_CYTOPLASMIC_DOMAIN (PHOBIUS); TRANSMEMBRANE (PHOBIUS); TRANS…
g1064.t1	hypothetical protein PGTG_08465	268	37		2	13	2	0	0	0	0	0	0	0	18	4.29503e-91	58.89%	1	F:nucleic acid binding	y		IPR012337 (SUPERFAMILY)
g1065.t1	hypothetical protein PGTG_06681	1570	-		0	1	0	0	1	0	0	0	0	1	1	1.06078e-101	55.0%	0	-	n		no IPS match
g1069.t1	copia polyprotein	725	14		53	61	6	5	5	0	0	0	0	0	20	8.23153e-58	50.05%	2	P:DNA integration; F:nucleic acid binding	y		IPR001584 (PFAM); G3DSA:3.30.420.10 (GENE3D); PTHR11439:SF127 (PANTHER); PTHR11439 (PANTHER); IPR001584 (PROSITE_PROFILES); IPR012337 (SUPERFAMILY)
g1070.t1	hypothetical protein PGTG_06127	231	-		1	2	1	0	0	0	0	0	0	0	3	6.43788e-20	53.0%	0	-	n		no IPS match
g1071.t1	calcofluor white hypersensitive protein	956	-		2	2	3	2	2	1	2	2	3	2	20	0.0	59.05%	1	P:GPI anchor biosynthetic process	y	-	IPR019402 (PFAM); PTHR14859 (PANTHER); IPR027317 (PTHR14859:PANTHER); TRANSMEMBRANE (PHOBIUS); TRANSMEMBRANE (PHOBIUS); CYTOPLASMIC_DOMAIN (PHOBIUS); NON_CYTOPLASMIC_DOMAIN (PHOBIUS); NON_CYTOPLASMIC_DOMAIN (PHOBIUS); TRANSMEMBRANE (PHOBIUS); NON_CYTOPLASMIC_DOMAIN (PHOBIUS); NON_CYTOPLASMIC_DOMAIN (PHOBIUS); TRANSMEMBRANE (PHOBIUS); TRANSMEMBRANE (PHOBIUS); NON_CYTOPLASMIC_DOMAIN (PHOBIUS); TRAN…
g1072.t1	palmitoyl-protein thioesterase precursor	414	-		1	0	1	2	1	1	1	1	1	1	20	3.47092e-82	49.2%	2	F:palmitoyl-(protein) hydrolase activity; P:cellular protein modification process	y		G3DSA:3.40.50.1820 (GENE3D); IPR002472 (PFAM); PTHR11247 (PANTHER); PTHR11247:SF8 (PANTHER); NON_CYTOPLASMIC_DOMAIN (PHOBIUS); SIGNAL_PEPTIDE_N_REGION (PHOBIUS); SIGNAL_PEPTIDE (PHOBIUS); SIGNAL_PEPTIDE_C_REGION (PHOBIUS); SIGNAL_PEPTIDE_H_REGION (PHOBIUS); SSF53474 (SUPERFAMILY); SSF53474 (SUPERFAMILY)
g1073.t1	hypothetical protein PGTG_01627	196	-		1	1	1	0	0	0	0	0	0	1	7	4.53539e-72	51.57%	0	-	n		no IPS match
g1074.t1	ran gtpase-activating protein 1	602	-		2	3	1	2	1	1	1	1	1	1	20	0.0	67.85%	2	F:Ran GTPase activator activity; P:positive regulation of Ran GTPase activity	y	-	IPR003590 (SMART); PF13516 (PFAM); G3DSA:3.80.10.10 (GENE3D); IPR027038 (PANTHER); SSF52047 (SUPERFAMILY)
g1081.t1	endothelin-converting enzyme	268	-		0	2	1	1	0	0	0	0	0	0	5	2.43202e-34	55.4%	3	P:proteolysis; F:metallopeptidase activity; F:metalloendopeptidase activity	n		NON_CYTOPLASMIC_DOMAIN (PHOBIUS); CYTOPLASMIC_DOMAIN (PHOBIUS); TRANSMEMBRANE (PHOBIUS); TMhelix (TMHMM)
g1082.t1	hypothetical protein PGTG_08393	168	-		1	1	1	0	0	0	0	0	0	0	1	5.96012e-11	57.0%	0	-	n		no IPS match
g1083.t1	---NA---	149	52		0	1	0	0	0	0	0	0	0	0	0			0	-	n		SignalP-TM (SIGNALP_GRAM_POSITIVE)
g1086.t1	retrotransposon ty1-copia subclass	916	4	S	37	20	0	4	39	0	0	0	0	0	20	1.93462e-80	50.5%	2	P:DNA integration; F:nucleic acid binding	y		IPR001584 (PFAM); G3DSA:3.30.420.10 (GENE3D); IPR013103 (PFAM); PTHR11439 (PANTHER); PTHR11439:SF127 (PANTHER); SIGNAL_PEPTIDE_C_REGION (PHOBIUS); SIGNAL_PEPTIDE (PHOBIUS); SIGNAL_PEPTIDE_N_REGION (PHOBIUS); NON_CYTOPLASMIC_DOMAIN (PHOBIUS); SIGNAL_PEPTIDE_H_REGION (PHOBIUS); IPR001584 (PROSITE_PROFILES); SignalP-noTM (SIGNALP_EUK); IPR012337 (SUPERFAMILY); SSF56672 (SUPERFAMILY)
g1088.t1	cysteine synthase (o-acetylserine -lyase)	396	894		3	5	3	4	3	3	4	4	3	3	20	4.12406e-169	75.3%	4	F:cysteine synthase activity; P:cysteine biosynthetic process from serine; F:transferase activity; C:cysteine synthase complex	y	EC:2.5.1.47	IPR001926 (PFAM); G3DSA:3.40.50.1100 (GENE3D); G3DSA:3.40.50.1100 (GENE3D); PTHR10314 (PANTHER); PTHR10314:SF32 (PANTHER); IPR001216 (PROSITE_PATTERNS); IPR001926 (SUPERFAMILY)
g1089.t1	protein pria	259	283	S	8	10	4	5	0	3	2	1	1	6	20	5.75386e-97	56.5%	0	-	n		SIGNAL_PEPTIDE_H_REGION (PHOBIUS); NON_CYTOPLASMIC_DOMAIN (PHOBIUS); SIGNAL_PEPTIDE_N_REGION (PHOBIUS); SIGNAL_PEPTIDE (PHOBIUS); SIGNAL_PEPTIDE_C_REGION (PHOBIUS); SignalP-noTM (SIGNALP_EUK); SignalP-TM (SIGNALP_GRAM_POSITIVE)
g1090.t1	related to aha1-stress-regulated cochaperone	391	-		2	1	1	3	1	1	1	1	1	1	20	0.0	59.65%	4	F:ATPase activator activity; F:chaperone binding; P:response to stress; P:positive regulation of ATPase activity	y	-	IPR015310 (SMART); IPR023393 (G3DSA:3.30.530.GENE3D); IPR013538 (PFAM); IPR015310 (PFAM); PTHR13009 (PANTHER); PTHR13009:SF0 (PANTHER); NON_CYTOPLASMIC_DOMAIN (PHOBIUS); TRANSMEMBRANE (PHOBIUS); CYTOPLASMIC_DOMAIN (PHOBIUS); IPR015310 (SUPERFAMILY); SSF55961 (SUPERFAMILY); TMhelix (TMHMM)
g1092.t1	---NA---	99	-		0	0	0	0	0	0	0	0	0	0	0			0	-	n		no IPS match
g1093.t1	hypothetical protein PGTG_05530	155	69		1	31	33	0	0	0	0	1	0	0	20	8.68494e-32	58.9%	0	-	n		no IPS match
g1094.t1	dna-binding proteins bright brcaa1 rbp1	1588	827		1	1	2	0	1	0	0	0	0	0	9	3.05072e-148	48.89%	2	C:intracellular; F:DNA binding	y		Coil (COILS); IPR001606 (SMART); IPR001606 (G3DSA:1.10.150.GENE3D); IPR001606 (PFAM); IPR001606 (PROSITE_PROFILES); IPR001606 (SUPERFAMILY)
g1097.t1	copia polyprotein	1145	3		65	43	4	6	30	0	1	0	0	0	20	0.0	48.2%	2	P:DNA integration; F:nucleic acid binding	y		IPR013103 (PFAM); IPR001584 (PFAM); G3DSA:3.30.420.10 (GENE3D); PTHR11439 (PANTHER); PTHR11439:SF127 (PANTHER); IPR001584 (PROSITE_PROFILES); SSF56672 (SUPERFAMILY); IPR012337 (SUPERFAMILY)
g1101.t1	hypothetical protein PGTG_00314	431	71		14	43	2	1	0	2	0	0	2	0	20	7.40637e-59	52.4%	2	F:nucleic acid binding; F:zinc ion binding	n		Coil (COILS)
g1102.t1	hypothetical protein PGTG_18203	558	-		0	3	2	0	0	0	0	0	0	0	5	6.07982e-159	63.2%	0	-	n		Coil (COILS)
g1103.t1	hypothetical protein PGTG_04748	223	186		0	15	0	0	0	4	0	0	0	0	20	7.11775e-33	64.4%	0	-	n		IPR027806 (PFAM)
g1104.t1	hypothetical protein PGTG_04749	367	161		0	15	0	0	0	8	0	0	0	0	20	1.65469e-21	60.45%	0	-	n		Coil (COILS)
g1105.t1	hat family dimerization domain-containing protein	327	26		0	37	0	0	0	1	3	0	0	0	20	1.89366e-14	46.9%	1	F:nucleic acid binding	y		PTHR23272 (PANTHER); IPR012337 (SUPERFAMILY)
g1107.t1	retrotransposon ty1-copia subclass	938	16		52	21	0	5	41	0	1	0	0	0	20	3.85877e-104	48.2%	2	P:DNA integration; F:nucleic acid binding	y	-	IPR001584 (PFAM); IPR025724 (PFAM); G3DSA:3.30.420.10 (GENE3D); IPR013103 (PFAM); PTHR11439:SF127 (PANTHER); PTHR11439 (PANTHER); IPR001584 (PROSITE_PROFILES); IPR012337 (SUPERFAMILY); SSF56672 (SUPERFAMILY)
g1109.t1	---NA---	202	-		0	0	0	0	0	0	0	0	0	0	0			0	-	n		Coil (COILS); TRANSMEMBRANE (PHOBIUS); NON_CYTOPLASMIC_DOMAIN (PHOBIUS); CYTOPLASMIC_DOMAIN (PHOBIUS); TMhelix (TMHMM)
g1110.t1	phospholipase d nuclease	572	-		2	2	2	1	1	1	1	1	1	2	20	3.79321e-155	49.45%	3	F:phosphoric diester hydrolase activity; P:DNA repair; C:nucleus	y		Coil (COILS); IPR027415 (G3DSA:3.30.870.GENE3D); IPR010347 (PFAM); G3DSA:3.30.870.10 (GENE3D); IPR010347 (PANTHER); SSF56024 (SUPERFAMILY); SSF56024 (SUPERFAMILY)
g1112.t1	peroxisomal adenine nucleotide transporter 1	362	142		25	22	24	11	29	25	26	24	20	20	20	0.0	64.7%	2	P:transport; C:integral to membrane	y	-	IPR023395 (G3DSA:1.50.40.GENE3D); IPR018108 (PFAM); PTHR24089:SF100 (PANTHER); PTHR24089 (PANTHER); TRANSMEMBRANE (PHOBIUS); CYTOPLASMIC_DOMAIN (PHOBIUS); CYTOPLASMIC_DOMAIN (PHOBIUS); NON_CYTOPLASMIC_DOMAIN (PHOBIUS); TRANSMEMBRANE (PHOBIUS); IPR018108 (PROSITE_PROFILES); IPR018108 (PROSITE_PROFILES); IPR018108 (PROSITE_PROFILES); IPR023395 (SUPERFAMILY); TMhelix (TMHMM); TMhelix (TMHMM); TMheli…
g1113.t1	mitochondrial rho gtpase	373	-		2	1	1	0	1	1	1	1	1	1	20	0.0	71.75%	7	F:calcium ion binding; P:small GTPase mediated signal transduction; P:cellular homeostasis; C:mitochondrial outer membrane; P:GTP catabolic process; F:GTPase activity; F:GTP binding	y	-	IPR013684 (PFAM); IPR013567 (PFAM); G3DSA:3.40.50.300 (GENE3D); IPR013566 (PFAM); IPR021181 (PTHR24072:PANTHER); PTHR24072 (PANTHER); CYTOPLASMIC_DOMAIN (PHOBIUS); NON_CYTOPLASMIC_DOMAIN (PHOBIUS); TRANSMEMBRANE (PHOBIUS); IPR020860 (PROSITE_PROFILES); IPR002048 (PROSITE_PROFILES); SSF47473 (SUPERFAMILY); IPR027417 (SUPERFAMILY)
g1114.t1	mitochondrial rho 1	135	128		3	3	3	3	3	6	5	6	5	4	20	9.58593e-60	76.8%	8	F:calcium ion binding; P:small GTPase mediated signal transduction; P:cellular homeostasis; C:mitochondrial outer membrane; P:GTP catabolic process; F:GTPase activity; F:GTP binding; P:protein transport	y	-	IPR001806 (PRINTS); IPR003579 (SMART); G3DSA:3.40.50.300 (GENE3D); IPR013684 (PFAM); IPR021181 (PTHR24072:PANTHER); PTHR24072 (PANTHER); IPR020860 (PROSITE_PROFILES); IPR027417 (SUPERFAMILY)
g1115.t1	related to rna binding protein nrd1 (negative regulator of differentiation)	671	1570		5	6	9	9	4	7	7	6	6	7	20	0.0	76.2%	2	F:nucleic acid binding; F:nucleotide binding	y	-	IPR000504 (SMART); IPR012677 (G3DSA:3.30.70.GENE3D); IPR000504 (PFAM); IPR012677 (G3DSA:3.30.70.GENE3D); PF14259 (PFAM); PTHR24012 (PANTHER); PTHR24012:SF117 (PANTHER); IPR000504 (PROSITE_PROFILES); IPR000504 (PROSITE_PROFILES); IPR000504 (PROSITE_PROFILES); IPR000504 (PROSITE_PROFILES); SSF54928 (SUPERFAMILY); SSF54928 (SUPERFAMILY)
g1116.t1	hypothetical protein PGTG_03698	358	105		0	23	2	0	0	1	0	0	0	0	20	6.99645e-52	50.4%	0	-	n		Coil (COILS)
g1121.t1	probable glutaminase a	762	648	TM1	1	3	5	1	1	0	2	3	6	2	20	0.0	61.55%	2	P:metabolic process; F:catalytic activity	n		IPR014870 (PFAM); PTHR31987 (PANTHER); NON_CYTOPLASMIC_DOMAIN (PHOBIUS); SIGNAL_PEPTIDE_H_REGION (PHOBIUS); SIGNAL_PEPTIDE_N_REGION (PHOBIUS); SIGNAL_PEPTIDE (PHOBIUS); SIGNAL_PEPTIDE_C_REGION (PHOBIUS); SignalP-noTM (SIGNALP_EUK); TMhelix (TMHMM)
g1123.t1	retrotransposon ty1-copia subclass	369	3		14	4	0	1	10	0	0	0	0	0	20	9.02947e-55	48.15%	2	F:binding; P:metabolic process	y	-	Coil (COILS); IPR013103 (PFAM); PTHR11439:SF127 (PANTHER); PTHR11439 (PANTHER); SSF56672 (SUPERFAMILY)
g1124.t1	hypothetical protein PGTG_11630	613	115		0	45	0	0	0	18	5	8	0	0	20	6.3947e-142	61.6%	0	-	n		no IPS match
g1125.t1	hypothetical protein PGTG_01842	389	64		10	118	1	2	0	5	1	3	0	0	20	4.09078e-147	68.7%	0	-	n		IPR027806 (PFAM); PTHR22930:SF6 (PANTHER); IPR026103 (PANTHER); SIGNAL_PEPTIDE_C_REGION (PHOBIUS); NON_CYTOPLASMIC_DOMAIN (PHOBIUS); SIGNAL_PEPTIDE_N_REGION (PHOBIUS); SIGNAL_PEPTIDE_H_REGION (PHOBIUS); SIGNAL_PEPTIDE (PHOBIUS)
g1127.t1	hypothetical protein PGTG_06768	576	108		1	43	1	0	0	0	0	0	0	0	20	3.74976e-28	66.15%	0	-	n		no IPS match
g1128.t1	polyprotein	1476	35		17	328	0	37	0	11	1	1	8	0	20	2.01043e-175	58.8%	2	P:DNA integration; F:nucleic acid binding	y		G3DSA:3.30.420.10 (GENE3D); G3DSA:3.10.10.10 (GENE3D); IPR001584 (PFAM); PTHR10178 (PANTHER); IPR001584 (PROSITE_PROFILES); SSF56672 (SUPERFAMILY); IPR012337 (SUPERFAMILY); IPR021109 (SUPERFAMILY)
g1129.t1	---NA---	480	129		3	0	0	0	0	0	0	0	0	0	0			0	-	n		no IPS match
g1130.t1	cysteine desulfurase	509	-		2	3	1	4	2	1	1	1	1	1	20	0.0	87.6%	9	C:mitochondrion; P:iron-sulfur cluster assembly; P:cellular iron ion homeostasis; F:cysteine desulfurase activity; P:tRNA wobble uridine modification; F:pyridoxal phosphate binding; P:mitochondrial tRNA thio-modification; C:nucleus; P:cysteine metabolic process	y	EC:2.8.1.7	IPR015421 (G3DSA:3.40.640.GENE3D); IPR015422 (G3DSA:3.90.1150.GENE3D); IPR000192 (PFAM); IPR010240 (TIGRFAM); PTHR11601 (PANTHER); IPR020578 (PROSITE_PATTERNS); IPR015424 (SUPERFAMILY)
g1131.t1	retrotransposon unclassified	1075	1		30	26	0	3	28	0	0	0	0	0	20	9.49567e-93	47.25%	3	F:catalytic activity; P:DNA integration; F:nucleic acid binding	y	-	IPR001584 (PFAM); IPR013103 (PFAM); G3DSA:3.30.420.10 (GENE3D); IPR025724 (PFAM); PTHR11439 (PANTHER); PTHR11439:SF127 (PANTHER); IPR001584 (PROSITE_PROFILES); IPR012337 (SUPERFAMILY); SSF56672 (SUPERFAMILY)
g1132.t1	retrotransposon ty1-copia subclass	564	17		29	7	0	2	22	1	1	0	0	0	20	8.06591e-50	47.7%	13	F:metal ion binding; F:nucleic acid binding; P:DNA integration; F:zinc ion binding; F:ionotropic glutamate receptor activity; F:transporter activity; P:ionotropic glutamate receptor signaling pathway; C:integral to membrane; C:membrane; P:ion transport; P:transport; F:extracellular-glutamate-gated ion channel activity; F:O-methyltransferase activity	n		IPR013103 (PFAM); PTHR11439 (PANTHER); PTHR11439:SF127 (PANTHER)
g1133.t1	mfs general substrate transporter	222	-		1	2	1	1	17	10	9	15	16	14	20	2.38518e-81	67.7%	2	C:integral to membrane; P:transmembrane transport	n		PTHR24004 (PANTHER); PTHR24004:SF18 (PANTHER); SIGNAL_PEPTIDE_H_REGION (PHOBIUS); CYTOPLASMIC_DOMAIN (PHOBIUS); CYTOPLASMIC_DOMAIN (PHOBIUS); TRANSMEMBRANE (PHOBIUS); CYTOPLASMIC_DOMAIN (PHOBIUS); TRANSMEMBRANE (PHOBIUS); TRANSMEMBRANE (PHOBIUS); NON_CYTOPLASMIC_DOMAIN (PHOBIUS); SIGNAL_PEPTIDE_N_REGION (PHOBIUS); SIGNAL_PEPTIDE (PHOBIUS); TRANSMEMBRANE (PHOBIUS); SIGNAL_PEPTIDE_C_REGION (PHOBIUS…
g1134.t1	structural maintenance of chromosome protein 3	1211	501		5	5	6	3	7	8	7	6	7	6	20	0.0	67.75%	5	P:DNA metabolic process; P:chromosome organization; F:ATP binding; C:chromosome; F:protein binding	y	-	Coil (COILS); Coil (COILS); Coil (COILS); Coil (COILS); Coil (COILS); Coil (COILS); Coil (COILS); Coil (COILS); IPR010935 (SMART); G3DSA:3.40.50.300 (GENE3D); IPR010935 (PFAM); IPR003395 (PFAM); PTHR18937 (PANTHER); PTHR18937:SF8 (PANTHER); IPR010935 (SUPERFAMILY); IPR027417 (SUPERFAMILY)
g1135.t1	alcohol dehydrogenase	354	794		2	1	3	2	5	7	10	18	13	9	20	0.0	66.3%	4	F:zinc ion binding; F:oxidoreductase activity; P:oxidation-reduction process; F:transferase activity, transferring acyl groups other than amino-acyl groups	y	-	IPR020843 (SMART); IPR013149 (PFAM); IPR016040 (G3DSA:3.40.50.GENE3D); IPR013154 (PFAM); IPR011032 (G3DSA:3.90.180.GENE3D); IPR002085 (PANTHER); PTHR11695:SF30 (PANTHER); IPR002364 (PROSITE_PATTERNS); SSF51735 (SUPERFAMILY); IPR011032 (SUPERFAMILY)
g1137.t1	retrotransposon ty1-copia subclass	674	13		39	9	0	2	21	0	1	0	0	0	20	4.94539e-92	45.65%	4	F:nucleic acid binding; P:DNA integration; F:zinc ion binding; F:metal ion binding	n		IPR013103 (PFAM); PTHR11439 (PANTHER); PTHR11439:SF127 (PANTHER)
g1141.t1	---NA---	570	140		0	2	0	0	0	0	0	0	0	0	0			0	-	n		no IPS match
g1142.t1	atp-dependent peptidase	746	135		21	22	22	7	21	28	31	34	31	22	20	0.0	75.6%	6	F:metalloendopeptidase activity; P:protein catabolic process; F:ATP binding; F:nucleoside-triphosphatase activity; P:proteolysis; C:membrane	y	EC:3.4.24; EC:3.6.1.15	Coil (COILS); IPR003593 (SMART); IPR003959 (PFAM); G3DSA:3.40.50.300 (GENE3D); IPR000642 (PFAM); G3DSA:1.10.8.60 (GENE3D); IPR005936 (TIGRFAM); PTHR23076 (PANTHER); IPR003960 (PROSITE_PATTERNS); NON_CYTOPLASMIC_DOMAIN (PHOBIUS); CYTOPLASMIC_DOMAIN (PHOBIUS); TRANSMEMBRANE (PHOBIUS); IPR005936 (HAMAP); SSF140990 (SUPERFAMILY); IPR027417 (SUPERFAMILY); TMhelix (TMHMM)
g1143.t1	initiation factor 2b-related protein	750	599		2	4	2	2	0	0	0	0	0	0	7	0.0	57.57%	1	P:cellular metabolic process	n		G3DSA:3.40.50.10470 (GENE3D); SSF100950 (SUPERFAMILY)
g1144.t1	mitochondrial import protein pam17	219	-		2	1	1	0	1	1	1	1	1	1	20	2.58093e-101	67.3%	6	C:mitochondrion; C:integral to membrane; C:membrane; C:mitochondrial inner membrane; P:protein transport; P:transport	n		IPR013875 (PFAM); CYTOPLASMIC_DOMAIN (PHOBIUS); TRANSMEMBRANE (PHOBIUS); CYTOPLASMIC_DOMAIN (PHOBIUS); NON_CYTOPLASMIC_DOMAIN (PHOBIUS); TRANSMEMBRANE (PHOBIUS); TMhelix (TMHMM); TMhelix (TMHMM)
g1145.t1	amino acid metabolite permease	644	539		6	9	4	0	4	6	2	6	11	1	20	4.12903e-151	50.2%	3	C:membrane; F:amino acid transmembrane transporter activity; P:amino acid transmembrane transport	y		IPR002293 (PFAM); PTHR11785:SF13 (PANTHER); IPR002293 (PANTHER); CYTOPLASMIC_DOMAIN (PHOBIUS); TRANSMEMBRANE (PHOBIUS); CYTOPLASMIC_DOMAIN (PHOBIUS); TRANSMEMBRANE (PHOBIUS); NON_CYTOPLASMIC_DOMAIN (PHOBIUS); NON_CYTOPLASMIC_DOMAIN (PHOBIUS); TRANSMEMBRANE (PHOBIUS); TRANSMEMBRANE (PHOBIUS); NON_CYTOPLASMIC_DOMAIN (PHOBIUS); TRANSMEMBRANE (PHOBIUS); CYTOPLASMIC_DOMAIN (PHOBIUS); CYTOPLASMIC_DOMAI…
g1146.t1	phenol 2-monooxygenase	650	-		0	2	5	3	3	3	4	9	15	2	20	0.0	67.0%	2	P:oxidation-reduction process; F:oxidoreductase activity	y	-	IPR003042 (PRINTS); IPR002938 (PFAM); G3DSA:3.50.50.60 (GENE3D); IPR012941 (PFAM); G3DSA:3.30.9.10 (GENE3D); G3DSA:3.40.30.20 (GENE3D); PTHR13789:SF87 (PANTHER); PTHR13789 (PANTHER); SSF51905 (SUPERFAMILY); IPR012336 (SUPERFAMILY); SSF54373 (SUPERFAMILY)
g1148.t1	retrotransposon unclassified	1442	20		71	45	1	7	50	0	1	0	0	0	20	0.0	49.7%	4	F:ion binding; F:hydrolase activity; P:DNA integration; F:nucleic acid binding	y	-	IPR013103 (PFAM); G3DSA:3.30.420.10 (GENE3D); IPR001584 (PFAM); G3DSA:3.30.420.10 (GENE3D); PTHR11439:SF127 (PANTHER); PTHR11439 (PANTHER); IPR001584 (PROSITE_PROFILES); IPR012337 (SUPERFAMILY); SSF56672 (SUPERFAMILY); IPR012337 (SUPERFAMILY)
g1150.t1	copia polyprotein	715	14		32	34	3	3	5	0	0	0	0	0	20	4.97051e-32	45.0%	1	F:binding	y	-	IPR025724 (PFAM); PTHR11439 (PANTHER); PTHR11439:SF127 (PANTHER)
g1151.t1	actin filament binding protein	373	-		1	1	2	1	2	1	1	1	1	1	20	4.45853e-150	65.55%	0	-	n		IPR026113 (PIRSF); IPR013217 (PFAM); G3DSA:3.40.50.150 (GENE3D); PTHR22809:SF0 (PANTHER); IPR026113 (PANTHER); SSF53335 (SUPERFAMILY)
g1152.t1	nadh dehydrogenase 1 alpha subcomplex 4	100	-		2	1	1	2	0	0	0	0	0	1	20	1.26503e-27	55.9%	4	C:mitochondrion; C:mitochondrial respiratory chain complex IV; F:cytochrome-c oxidase activity; C:mitochondrial inner membrane	n		IPR010530 (PFAM); PTHR14256:SF1 (PANTHER); IPR010530 (PANTHER); CYTOPLASMIC_DOMAIN (PHOBIUS); TRANSMEMBRANE (PHOBIUS); NON_CYTOPLASMIC_DOMAIN (PHOBIUS); TMhelix (TMHMM)
g1155.t1	retrovirus-related pol polyprotein from transposon tnt 1-94	729	16		46	15	0	3	34	1	1	0	0	0	20	4.22728e-118	54.4%	2	P:DNA integration; F:nucleic acid binding	y		IPR013103 (PFAM); G3DSA:3.30.420.10 (GENE3D); IPR001584 (PFAM); PTHR11439 (PANTHER); PTHR11439:SF127 (PANTHER); IPR001584 (PROSITE_PROFILES); SSF56672 (SUPERFAMILY); IPR012337 (SUPERFAMILY)
g1160.t1	dna polymerase alpha catalytic subunit	1570	1680		3	4	3	1	4	4	4	4	0	4	20	0.0	68.5%	6	F:DNA-directed DNA polymerase activity; P:DNA replication; F:DNA binding; F:nucleoside binding; F:nucleotide binding; C:DNA polymerase complex	y	EC:2.7.7.7	IPR006172 (PRINTS); IPR006172 (SMART); IPR004578 (TIGRFAM); IPR023211 (G3DSA:3.90.1600.GENE3D); IPR006133 (PFAM); G3DSA:3.30.420.10 (GENE3D); IPR006134 (PFAM); IPR015088 (PFAM); G3DSA:1.10.287.690 (GENE3D); IPR024647 (PFAM); PTHR10322:SF3 (PANTHER); PTHR10322 (PANTHER); IPR017964 (PROSITE_PATTERNS); IPR012337 (SUPERFAMILY); SSF56672 (SUPERFAMILY)
g1161.t1	patatin-domain-containing protein	1668	-		2	1	1	1	4	1	2	2	1	3	20	0.0	66.05%	3	P:phosphatidylcholine metabolic process; F:lysophospholipase activity; P:phospholipid catabolic process	y	EC:3.1.1.5	IPR000595 (SMART); IPR014710 (G3DSA:2.60.120.GENE3D); IPR002641 (PFAM); IPR000595 (PFAM); IPR014710 (G3DSA:2.60.120.GENE3D); IPR014710 (G3DSA:2.60.120.GENE3D); PTHR14226 (PANTHER); PTHR14226:SF10 (PANTHER); IPR001423 (PROSITE_PATTERNS); NON_CYTOPLASMIC_DOMAIN (PHOBIUS); CYTOPLASMIC_DOMAIN (PHOBIUS); TRANSMEMBRANE (PHOBIUS); CYTOPLASMIC_DOMAIN (PHOBIUS); NON_CYTOPLASMIC_DOMAIN (PHOBIUS); NON_CYTOP…
g1163.t1	---NA---	473	-		2	0	0	0	0	0	0	0	0	0	0			0	-	n		no IPS match
g1164.t1	f-actin capping alpha subunit	366	-		0	0	2	1	1	2	2	2	2	2	20	5.9062e-32	59.15%	4	P:actin cytoskeleton organization; C:WASH complex; C:F-actin capping protein complex; F:actin binding	y		IPR002189 (PRINTS); IPR002189 (PFAM); IPR002189 (PANTHER); PTHR10653:SF0 (PANTHER); SSF90096 (SUPERFAMILY)
g1165.t1	hypothetical protein PGTG_01901	928	397		3	2	1	0	0	0	0	0	0	1	4	0.0	49.5%	5	P:regulation of transcription, DNA-dependent; C:nucleus; F:zinc ion binding; F:sequence-specific DNA binding RNA polymerase II transcription factor activity; F:DNA binding	y	-	IPR001138 (SMART); IPR001138 (G3DSA:4.10.240.GENE3D); IPR001138 (PFAM); IPR007219 (PFAM); IPR001138 (PROSITE_PROFILES); IPR001138 (SUPERFAMILY)
g1166.t1	---NA---	231	7		0	0	0	0	0	0	0	0	0	0	0			0	-	n		no IPS match
g1168.t1	hypothetical protein PGTG_03019	114	-		2	1	1	3	0	0	0	0	0	0	1	4.48655e-09	77.0%	0	-	n		IPR019098 (SMART); IPR019098 (PFAM)
g1172.t1	polyprotein	181	15		2	10	0	11	0	0	0	0	0	0	8	0.000119315	61.25%	2	F:nucleic acid binding; P:DNA integration	n		no IPS match
g1173.t1	---NA---	242	43		0	0	0	0	0	0	0	0	0	0	0			0	-	n		no IPS match
g1175.t1	hypothetical protein PGTG_19182	151	46		8	7	26	0	0	0	0	0	0	0	20	2.72383e-12	49.0%	0	-	n		no IPS match
g1176.t1	hypothetical protein PGTG_14234	610	62		8	101	32	1	0	13	3	13	0	0	20	4.49633e-78	51.4%	0	-	n		no IPS match
g1177.t1	coatomer protein	1356	1840		6	6	6	3	4	9	7	7	6	5	20	0.0	81.8%	8	P:vesicle-mediated transport; P:intracellular protein transport; C:COPI vesicle coat; F:structural molecule activity; F:UDP-glucose 4-epimerase activity; P:galactose metabolic process; F:coenzyme binding; P:nucleotide-sugar metabolic process	y	-	Coil (COILS); IPR005886 (TIGRFAM); IPR016040 (G3DSA:3.40.50.GENE3D); IPR025308 (PFAM); IPR002553 (PFAM); IPR011989 (G3DSA:1.25.10.GENE3D); IPR011710 (PFAM); PF14806 (PFAM); G3DSA:3.90.25.10 (GENE3D); IPR001509 (PFAM); IPR016460 (PANTHER); IPR016024 (SUPERFAMILY); SSF51735 (SUPERFAMILY)
g1178.t1	atp-dependent permease	955	631	TM5	11	19	28	2	33	33	30	30	26	25	20	0.0	62.0%	5	P:ATP catabolic process; F:ATP binding; F:ATPase activity; C:membrane; F:protein binding	y	EC:3.6.1.3	IPR003593 (SMART); IPR013032 (PFAM); G3DSA:3.40.50.300 (GENE3D); IPR003439 (PFAM); G3DSA:2.10.25.10 (GENE3D); IPR013525 (PFAM); PTHR19241 (PANTHER); PTHR19241:SF24 (PANTHER); IPR017871 (PROSITE_PATTERNS); IPR013032 (PROSITE_PATTERNS); IPR013032 (PROSITE_PATTERNS); CYTOPLASMIC_DOMAIN (PHOBIUS); TRANSMEMBRANE (PHOBIUS); SIGNAL_PEPTIDE_N_REGION (PHOBIUS); NON_CYTOPLASMIC_DOMAIN (PHOBIUS); TRANSMEMBR…
g1180.t1	retroelement pol polyprotein	607	12		21	27	0	0	17	0	0	0	0	0	20	2.4976e-59	50.7%	2	P:DNA integration; F:nucleic acid binding	y		IPR025724 (PFAM); G3DSA:3.30.420.10 (GENE3D); IPR001584 (PFAM); PTHR11439 (PANTHER); IPR001584 (PROSITE_PROFILES); IPR012337 (SUPERFAMILY)
g1181.t1	lipid droplet-associated perilipin protein	277	-		3	1	1	4	1	1	1	1	1	0	20	1.75069e-155	56.5%	2	F:nucleic acid binding; F:nucleotide binding	n		IPR004279 (PFAM); SSF58113 (SUPERFAMILY)
g1182.t1	wd40 repeat-like protein	335	155		25	38	40	7	48	183	56	86	60	36	20	0.0	67.65%	1	F:protein binding	y		IPR020472 (PRINTS); IPR001680 (SMART); IPR001680 (PFAM); IPR015943 (G3DSA:2.130.10.GENE3D); PTHR22850 (PANTHER); IPR019775 (PROSITE_PATTERNS); IPR019775 (PROSITE_PATTERNS); IPR001680 (PROSITE_PROFILES); IPR001680 (PROSITE_PROFILES); IPR001680 (PROSITE_PROFILES); IPR017986 (PROSITE_PROFILES); IPR001680 (PROSITE_PROFILES); PS51257 (PROSITE_PROFILES); IPR001680 (PROSITE_PROFILES); IPR017986 (SUPERFA…
g1183.t1	---NA---	101	102		0	0	0	0	0	0	0	0	0	0	0			0	-	n		no IPS match
g1184.t1	polyprotein	320	15		1	10	0	15	0	0	0	0	0	0	14	3.82551e-11	65.57%	0	-	n		Coil (COILS); SIGNAL_PEPTIDE_N_REGION (PHOBIUS); SIGNAL_PEPTIDE_C_REGION (PHOBIUS); SIGNAL_PEPTIDE (PHOBIUS); NON_CYTOPLASMIC_DOMAIN (PHOBIUS); SIGNAL_PEPTIDE_H_REGION (PHOBIUS)
g1185.t1	dna rna polymerase	707	31		1	139	0	8	0	5	0	1	6	0	20	1.14451e-44	59.25%	0	-	n		G3DSA:3.10.10.10 (GENE3D); IPR021109 (SUPERFAMILY); SSF56672 (SUPERFAMILY)
g1186.t1	hypothetical protein PGTG_19019	418	28		1	193	0	1	0	0	0	0	0	0	20	1.80908e-31	58.95%	2	F:nucleic acid binding; F:zinc ion binding	n		no IPS match
g1187.t1	general substrate transporter	498	215		9	15	20	12	20	21	19	29	31	30	20	0.0	78.65%	3	F:substrate-specific transmembrane transporter activity; C:integral to membrane; P:transmembrane transport	y	-	IPR003663 (PRINTS); IPR005828 (PFAM); G3DSA:1.20.1250.20 (GENE3D); IPR003663 (TIGRFAM); PTHR24063:SF109 (PANTHER); PTHR24063 (PANTHER); IPR005829 (PROSITE_PATTERNS); NON_CYTOPLASMIC_DOMAIN (PHOBIUS); TRANSMEMBRANE (PHOBIUS); NON_CYTOPLASMIC_DOMAIN (PHOBIUS); TRANSMEMBRANE (PHOBIUS); NON_CYTOPLASMIC_DOMAIN (PHOBIUS); CYTOPLASMIC_DOMAIN (PHOBIUS); TRANSMEMBRANE (PHOBIUS); TRANSMEMBRANE (PHOBIUS); C…
g1189.t1	hypothetical protein PGTG_12047	664	10		35	33	2	4	0	0	0	0	0	0	20	3.10407e-48	52.25%	1	F:nucleic acid binding	y		Coil (COILS); G3DSA:3.30.420.10 (GENE3D); PTHR11439 (PANTHER); PTHR11439:SF127 (PANTHER); IPR012337 (SUPERFAMILY)
g1191.t1	polyprotein	1043	35		8	268	0	15	1	1	1	1	2	0	20	2.41538e-121	52.75%	2	F:nucleic acid binding; F:zinc ion binding	n		G3DSA:3.10.10.10 (GENE3D); PTHR10178 (PANTHER); SSF56672 (SUPERFAMILY)
g1193.t1	---NA---	97	-		1	0	0	0	0	0	0	0	0	0	0			0	-	n		no IPS match
g1194.t1	---NA---	112	-		0	0	0	0	0	0	0	0	0	0	0			0	-	n		SIGNAL_PEPTIDE_N_REGION (PHOBIUS); SIGNAL_PEPTIDE_H_REGION (PHOBIUS); NON_CYTOPLASMIC_DOMAIN (PHOBIUS); SIGNAL_PEPTIDE (PHOBIUS); SIGNAL_PEPTIDE_C_REGION (PHOBIUS)
g1195.t1	copia polyprotein	647	16		44	9	0	3	35	0	1	0	0	0	20	4.78506e-66	47.1%	2	P:DNA integration; F:nucleic acid binding	y		IPR013103 (PFAM); G3DSA:3.30.420.10 (GENE3D); IPR001584 (PFAM); PTHR11439 (PANTHER); PTHR11439:SF127 (PANTHER); IPR001584 (PROSITE_PROFILES); SSF56672 (SUPERFAMILY); IPR012337 (SUPERFAMILY)
g1197.t1	retrotransposon unclassified	395	58		9	8	0	0	32	0	0	0	0	0	20	1.84697e-109	48.8%	2	P:DNA integration; F:nucleic acid binding	y	-	G3DSA:3.30.420.10 (GENE3D); IPR013103 (PFAM); PTHR11439 (PANTHER); PTHR11439:SF127 (PANTHER); IPR001584 (PROSITE_PROFILES); IPR012337 (SUPERFAMILY)
g1198.t1	copia polyprotein	743	8		38	31	0	3	11	0	0	0	0	0	20	1.55635e-54	48.1%	3	F:catalytic activity; P:DNA integration; F:nucleic acid binding	y	-	G3DSA:3.30.420.10 (GENE3D); IPR001584 (PFAM); PTHR11439 (PANTHER); IPR001584 (PROSITE_PROFILES); IPR012337 (SUPERFAMILY)
g1199.t1	hypothetical protein PGTG_12145	248	111		2	43	0	0	0	0	0	0	0	0	20	0.273976	67.7%	0	-	n		Coil (COILS)
g1201.t1	hypothetical protein PGTG_04717	572	103		0	9	10	0	0	0	0	0	0	0	11	1.6571e-15	55.18%	0	-	n		Coil (COILS)
g1202.t1	ribosome biogenesis protein tsr1	861	943		2	3	2	0	2	2	2	2	2	2	20	0.0	59.1%	2	C:nucleus; P:ribosome biogenesis	y	-	Coil (COILS); IPR012948 (SMART); IPR007034 (PFAM); IPR012948 (PFAM); PTHR12858 (PANTHER); PTHR12858:SF1 (PANTHER)
g1203.t1	l-aminoadipate-semialdehyde dehydrogenase-phosphopantetheinyl transferase-like	296	-		0	2	1	0	1	1	1	1	1	0	20	7.22331e-59	47.15%	4	F:holo-[acyl-carrier-protein] synthase activity; F:magnesium ion binding; P:macromolecule biosynthetic process; P:pantothenate biosynthetic process	y		IPR008278 (PFAM); IPR008278 (G3DSA:3.90.470.GENE3D); IPR008278 (G3DSA:3.90.470.GENE3D); PTHR12215:SF4 (PANTHER); PTHR12215 (PANTHER); IPR008278 (SUPERFAMILY); IPR008278 (SUPERFAMILY)
g1205.t1	retrovirus-related pol polyprotein from transposon tnt 1-94	1181	16		94	52	0	9	27	0	1	0	0	0	20	2.87881e-124	56.3%	1	F:binding	y	-	Coil (COILS); IPR013103 (PFAM); PTHR11439 (PANTHER); SSF56672 (SUPERFAMILY)
g1208.t1	retrotransposon polyprotein	929	7		14	37	17	17	0	0	0	0	0	4	20	5.80543e-63	57.0%	3	F:RNA binding; F:RNA-directed DNA polymerase activity; P:RNA-dependent DNA replication	y		G3DSA:3.10.10.10 (GENE3D); IPR000477 (PFAM); PTHR10178 (PANTHER); SSF56672 (SUPERFAMILY)
g1209.t1	transposase	123	45		0	0	0	0	0	0	0	0	0	0	20	5.21913e-14	67.75%	0	-	n		IPR027806 (PFAM); IPR026103 (PANTHER); PTHR22930:SF5 (PANTHER)
g1211.t1	kinase-like protein	902	51		32	60	80	16	56	91	71	86	85	64	20	0.0	79.9%	4	P:protein phosphorylation; F:ATP binding; F:protein serine/threonine kinase activity; P:serine family amino acid metabolic process	y	EC:2.7.11	Coil (COILS); IPR002290 (SMART); IPR000719 (PFAM); G3DSA:3.30.200.20 (GENE3D); G3DSA:1.10.510.10 (GENE3D); PTHR24056 (PANTHER); PTHR24056:SF45 (PANTHER); IPR008271 (PROSITE_PATTERNS); IPR017441 (PROSITE_PATTERNS); IPR000719 (PROSITE_PROFILES); IPR011009 (SUPERFAMILY)
g1212.t1	hypothetical protein PGTG_01314	203	-		1	1	0	0	0	0	0	0	0	0	1	6.54833e-20	57.0%	0	-	n		no IPS match
g1213.t1	hypothetical protein PGTG_01317	577	-		0	1	1	0	0	0	0	0	0	0	1	7.87749e-15	52.0%	0	-	n		CYTOPLASMIC_DOMAIN (PHOBIUS); TRANSMEMBRANE (PHOBIUS); NON_CYTOPLASMIC_DOMAIN (PHOBIUS); TMhelix (TMHMM); TMhelix (TMHMM)
g1214.t1	p-loop containing nucleoside triphosphate hydrolase protein	381	970		5	5	4	1	6	6	5	7	5	6	20	0.0	72.45%	4	P:DNA replication; F:DNA binding; F:ATP binding; F:nucleoside-triphosphatase activity	y	EC:3.6.1.15	IPR003593 (SMART); IPR013748 (PFAM); G3DSA:1.10.8.60 (GENE3D); IPR003959 (PFAM); G3DSA:1.20.272.10 (GENE3D); G3DSA:3.40.50.300 (GENE3D); PTHR11669 (PANTHER); IPR027417 (SUPERFAMILY); IPR008921 (SUPERFAMILY)
g1215.t1	telomerase reverse transcriptase	1286	-		1	2	2	1	1	0	0	0	0	0	20	4.89955e-94	44.8%	5	F:telomeric template RNA reverse transcriptase activity; F:DNA binding; P:RNA-dependent DNA replication; F:RNA binding; C:telomerase holoenzyme complex	y		IPR003545 (PRINTS); IPR021891 (SMART); IPR021891 (PFAM); PTHR12066 (PANTHER); PTHR12066:SF0 (PANTHER); CYTOPLASMIC_DOMAIN (PHOBIUS); NON_CYTOPLASMIC_DOMAIN (PHOBIUS); TRANSMEMBRANE (PHOBIUS); IPR000477 (PROSITE_PROFILES)
g1216.t1	---NA---	467	126		0	0	0	0	0	0	0	0	0	0	0			0	-	n		no IPS match
g1217.t1	hypothetical protein PGTG_10534	405	942		2	2	2	2	0	0	0	0	0	0	3	8.21198e-126	57.67%	8	P:transcription, DNA-dependent; F:zinc ion binding; C:nucleus; F:DNA binding; P:regulation of transcription, DNA-dependent; P:transcription from RNA polymerase II promoter; F:sequence-specific DNA binding RNA polymerase II transcription factor activity; P:regulation of transcription from RNA polymerase II promoter	n		NON_CYTOPLASMIC_DOMAIN (PHOBIUS); TRANSMEMBRANE (PHOBIUS); NON_CYTOPLASMIC_DOMAIN (PHOBIUS); CYTOPLASMIC_DOMAIN (PHOBIUS); TRANSMEMBRANE (PHOBIUS); TRANSMEMBRANE (PHOBIUS); CYTOPLASMIC_DOMAIN (PHOBIUS); TMhelix (TMHMM); TMhelix (TMHMM)
g1219.t1	farnesyl-diphosphate farnesyltransferase	495	-		1	1	3	3	1	7	1	2	1	1	20	0.0	71.3%	4	F:farnesyl-diphosphate farnesyltransferase activity; C:integral to membrane; P:steroid biosynthetic process; P:terpenoid biosynthetic process	y	EC:2.5.1.21	IPR006449 (TIGRFAM); IPR002060 (PFAM); IPR008949 (G3DSA:1.10.600.GENE3D); PTHR11626:SF0 (PANTHER); PTHR11626 (PANTHER); IPR019845 (PROSITE_PATTERNS); IPR019845 (PROSITE_PATTERNS); CYTOPLASMIC_DOMAIN (PHOBIUS); NON_CYTOPLASMIC_DOMAIN (PHOBIUS); TRANSMEMBRANE (PHOBIUS); IPR008949 (SUPERFAMILY); TMhelix (TMHMM)
g1220.t1	integrase core domain protein	1287	8		99	70	5	8	34	0	1	0	0	0	20	8.54646e-115	45.95%	3	F:catalytic activity; P:DNA integration; F:nucleic acid binding	y	-	IPR001584 (PFAM); G3DSA:3.30.420.10 (GENE3D); IPR013103 (PFAM); PTHR11439 (PANTHER); PTHR11439:SF127 (PANTHER); IPR001584 (PROSITE_PROFILES); IPR012337 (SUPERFAMILY); SSF56672 (SUPERFAMILY)
g1221.t1	aquaporin 3	387	1726		4	4	5	0	4	6	2	2	1	4	20	0.0	53.25%	3	C:membrane; P:transport; F:transporter activity	y	-	IPR000425 (PRINTS); IPR000425 (PFAM); IPR023271 (G3DSA:1.20.1080.GENE3D); PTHR19139:SF63 (PANTHER); IPR000425 (PANTHER); IPR022357 (PROSITE_PATTERNS); CYTOPLASMIC_DOMAIN (PHOBIUS); TRANSMEMBRANE (PHOBIUS); TRANSMEMBRANE (PHOBIUS); TRANSMEMBRANE (PHOBIUS); CYTOPLASMIC_DOMAIN (PHOBIUS); TRANSMEMBRANE (PHOBIUS); CYTOPLASMIC_DOMAIN (PHOBIUS); NON_CYTOPLASMIC_DOMAIN (PHOBIUS); NON_CYTOPLASMIC_DOMAIN (…
g1223.t1	retrovirus-related pol polyprotein from transposon tnt 1-94	198	11		4	5	0	0	14	0	0	0	0	0	20	4.13123e-09	54.0%	1	F:binding	y	-	IPR013103 (PFAM)
g1224.t1	retrotransposon unclassified	1420	41		10	26	2	3	34	0	0	0	0	0	20	2.43307e-88	44.6%	2	P:DNA integration; F:nucleic acid binding	y		Coil (COILS); IPR001584 (PFAM); IPR013103 (PFAM); G3DSA:3.30.420.10 (GENE3D); PTHR11439:SF127 (PANTHER); PTHR11439 (PANTHER); IPR001584 (PROSITE_PROFILES); IPR012337 (SUPERFAMILY)
g1225.t1	cysteine-rich rlk (receptor-like protein kinase) 8	492	23		12	7	0	1	22	0	0	0	0	0	20	3.02177e-108	45.3%	1	F:binding	y	-	IPR013103 (PFAM); PTHR11439:SF127 (PANTHER); PTHR11439 (PANTHER)
g1226.t1	tkp5 protein	424	58		4	3	0	0	4	0	0	0	0	0	20	1.48219e-35	46.15%	2	P:DNA integration; F:nucleic acid binding	y		IPR001584 (PFAM); G3DSA:3.30.420.10 (GENE3D); PTHR11439 (PANTHER); PTHR11439:SF154 (PANTHER); IPR001584 (PROSITE_PROFILES); IPR012337 (SUPERFAMILY)
g1227.t1	modular protein with glycoside hydrolase family 13 and glycosyltransferase family 5 domains	2366	1615		5	3	4	4	0	5	1	1	1	0	20	0.0	65.15%	4	P:carbohydrate metabolic process; F:cation binding; P:biosynthetic process; F:catalytic activity	y	-	Coil (COILS); IPR013781 (G3DSA:3.20.20.GENE3D); IPR013781 (G3DSA:3.20.20.GENE3D); IPR001296 (PFAM); IPR013534 (PFAM); G3DSA:3.40.50.2000 (GENE3D); PTHR12526 (PANTHER); PTHR12526:SF17 (PANTHER); TRANSMEMBRANE (PHOBIUS); CYTOPLASMIC_DOMAIN (PHOBIUS); NON_CYTOPLASMIC_DOMAIN (PHOBIUS); CYTOPLASMIC_DOMAIN (PHOBIUS); CYTOPLASMIC_DOMAIN (PHOBIUS); TRANSMEMBRANE (PHOBIUS); TRANSMEMBRANE (PHOBIUS); NON_CY…
g1228.t1	s-adenosyl-l-methionine-dependent methyltransferase	615	654		5	6	1	2	1	7	3	16	10	3	20	0.0	54.8%	1	F:O-methyltransferase activity	y	EC:2.1.1	G3DSA:3.40.50.150 (GENE3D); IPR011991 (G3DSA:1.10.10.GENE3D); IPR001077 (PFAM); PTHR11746 (PANTHER); PTHR11746:SF53 (PANTHER); SSF46785 (SUPERFAMILY); SSF53335 (SUPERFAMILY)
g1229.t1	---NA---	295	849	TM7	0	0	0	0	0	0	0	0	0	0	0			0	-	n		SIGNAL_PEPTIDE_C_REGION (PHOBIUS); SIGNAL_PEPTIDE_N_REGION (PHOBIUS); SIGNAL_PEPTIDE_H_REGION (PHOBIUS); SIGNAL_PEPTIDE (PHOBIUS); NON_CYTOPLASMIC_DOMAIN (PHOBIUS); SignalP-TM (SIGNALP_EUK); TMhelix (TMHMM); TMhelix (TMHMM); TMhelix (TMHMM); TMhelix (TMHMM); TMhelix (TMHMM); TMhelix (TMHMM); TMhelix (TMHMM)
g1230.t1	adiponectin receptor protein	451	944		1	2	2	2	2	2	3	1	2	2	20	0.0	57.2%	1	C:integral to membrane	y	-	IPR004254 (PFAM); PTHR20855:SF15 (PANTHER); IPR004254 (PANTHER); NON_CYTOPLASMIC_DOMAIN (PHOBIUS); CYTOPLASMIC_DOMAIN (PHOBIUS); TRANSMEMBRANE (PHOBIUS); CYTOPLASMIC_DOMAIN (PHOBIUS); TRANSMEMBRANE (PHOBIUS); TRANSMEMBRANE (PHOBIUS); NON_CYTOPLASMIC_DOMAIN (PHOBIUS); CYTOPLASMIC_DOMAIN (PHOBIUS); NON_CYTOPLASMIC_DOMAIN (PHOBIUS); TRANSMEMBRANE (PHOBIUS); TRANSMEMBRANE (PHOBIUS); TRANSMEMBRANE (PH…
g1231.t1	duf805 domain membrane protein	637	363		1	5	3	1	3	3	3	2	3	1	20	0.0	56.8%	3	F:magnesium ion transmembrane transporter activity; C:membrane; P:magnesium ion transport	y		Coil (COILS); IPR008521 (PFAM); IPR008521 (PANTHER); TRANSMEMBRANE (PHOBIUS); TRANSMEMBRANE (PHOBIUS); NON_CYTOPLASMIC_DOMAIN (PHOBIUS); NON_CYTOPLASMIC_DOMAIN (PHOBIUS); TRANSMEMBRANE (PHOBIUS); CYTOPLASMIC_DOMAIN (PHOBIUS); TRANSMEMBRANE (PHOBIUS); CYTOPLASMIC_DOMAIN (PHOBIUS); CYTOPLASMIC_DOMAIN (PHOBIUS); NON_CYTOPLASMIC_DOMAIN (PHOBIUS); TRANSMEMBRANE (PHOBIUS); CYTOPLASMIC_DOMAIN (PHOBIUS);…
g1232.t1	nadh-ubiquinone oxidoreductase 20 kda subunit	253	-		1	1	1	2	1	1	1	1	1	1	20	7.20344e-107	96.1%	8	F:metal ion binding; F:4 iron, 4 sulfur cluster binding; F:quinone binding; F:NADH dehydrogenase (ubiquinone) activity; P:mitochondrial electron transport, NADH to ubiquinone; P:ubiquinone biosynthetic process; P:sodium ion transport; P:proton transport	y	EC:1.6.5.3	IPR006137 (PFAM); IPR006137 (G3DSA:3.40.50.GENE3D); IPR006138 (TIGRFAM); PTHR11995 (PANTHER); PTHR11995:SF2 (PANTHER); IPR006138 (PROSITE_PATTERNS); IPR006138 (HAMAP); SSF56770 (SUPERFAMILY)
g1233.t1	hypothetical protein PGTG_15078	148	94		2	9	0	0	0	0	0	0	0	0	16	5.13279e-11	65.06%	0	-	n		no IPS match
g1234.t1	retrovirus-related pol polyprotein from transposon tnt 1-94	1326	23		33	21	1	4	33	0	0	0	0	0	20	2.00742e-91	51.55%	2	P:DNA integration; F:nucleic acid binding	y		Coil (COILS); IPR013103 (PFAM); G3DSA:3.30.420.10 (GENE3D); IPR001584 (PFAM); IPR025724 (PFAM); PTHR11439 (PANTHER); PTHR11439:SF127 (PANTHER); IPR001584 (PROSITE_PROFILES); IPR012337 (SUPERFAMILY); SSF56672 (SUPERFAMILY)
g1236.t1	salivary glue protein	567	35		1	290	0	2	0	0	0	0	0	0	20	1.41011e-102	55.35%	2	F:zinc ion binding; F:nucleic acid binding	y		Coil (COILS); IPR001878 (SUPERFAMILY)
g1238.t1	bifunctional purine biosynthesis protein ade10	625	-		0	2	1	2	1	6	1	1	1	1	20	0.0	77.1%	8	F:phosphoribosylaminoimidazolecarboxamide formyltransferase activity; C:cytosol; F:IMP cyclohydrolase activity; P:aerobic respiration; P:ascospore formation; P:'de novo' IMP biosynthetic process; P:purine nucleobase metabolic process; C:mitochondrial inner membrane peptidase complex	y	EC:2.1.2.3; EC:3.5.4.10	IPR002695 (SMART); IPR011607 (SMART); IPR002695 (PIRSF); IPR024051 (G3DSA:3.40.140.GENE3D); IPR002695 (PFAM); IPR002695 (TIGRFAM); IPR024050 (G3DSA:1.10.287.GENE3D); IPR024051 (G3DSA:3.40.140.GENE3D); IPR011607 (PFAM); IPR011607 (G3DSA:3.40.50.GENE3D); IPR002695 (PANTHER); IPR016193 (SUPERFAMILY); IPR011607 (SUPERFAMILY)
g1239.t1	rna-binding protein cwf29	199	327		0	0	1	1	3	2	3	3	3	2	20	5.49329e-53	70.5%	2	F:nucleic acid binding; F:nucleotide binding	y	-	Coil (COILS); Coil (COILS); IPR000504 (SMART); IPR012677 (G3DSA:3.30.70.GENE3D); PF14259 (PFAM); PTHR23139 (PANTHER); PTHR23139:SF34 (PANTHER); IPR000504 (PROSITE_PROFILES); SSF54928 (SUPERFAMILY)
g1240.t1	coiled-coil domain-containing protein 16	248	-		0	0	1	0	1	1	1	1	1	0	20	4.40278e-23	64.8%	0	-	n		Coil (COILS); PF12874 (PFAM); PTHR13278 (PANTHER)
g1241.t1	oligopeptide transporter	691	945		2	2	2	2	2	2	2	5	2	1	20	0.0	59.45%	1	P:transmembrane transport	y	-	IPR004813 (PFAM); IPR004813 (TIGRFAM); PTHR31645:SF0 (PANTHER); PTHR31645 (PANTHER); NON_CYTOPLASMIC_DOMAIN (PHOBIUS); CYTOPLASMIC_DOMAIN (PHOBIUS); TRANSMEMBRANE (PHOBIUS); CYTOPLASMIC_DOMAIN (PHOBIUS); TRANSMEMBRANE (PHOBIUS); NON_CYTOPLASMIC_DOMAIN (PHOBIUS); NON_CYTOPLASMIC_DOMAIN (PHOBIUS); NON_CYTOPLASMIC_DOMAIN (PHOBIUS); TRANSMEMBRANE (PHOBIUS); TRANSMEMBRANE (PHOBIUS); NON_CYTOPLASMIC_DO…
g1242.t1	papa-1-like conserved region domain protein	447	-		1	1	1	0	1	2	1	1	1	0	20	6.04483e-74	63.2%	1	C:Ino80 complex	y	-	Coil (COILS); IPR006880 (PFAM); PTHR21561:SF2 (PANTHER); PTHR21561 (PANTHER)
g1243.t1	hat family dimerization domain-containing protein	384	50		0	57	0	0	0	0	5	0	0	0	20	3.9058e-109	57.75%	1	F:nucleic acid binding	y		IPR025525 (PFAM); PTHR23272 (PANTHER); PTHR23272:SF0 (PANTHER); IPR012337 (SUPERFAMILY)
g1244.t1	acetylornithine aminotransferase	426	594		4	8	3	2	4	4	4	4	4	4	20	0.0	66.25%	3	F:pyridoxal phosphate binding; P:arginine metabolic process; F:transaminase activity	y	-	IPR005814 (PIRSF); IPR015422 (G3DSA:3.90.1150.GENE3D); IPR005814 (PFAM); IPR015421 (G3DSA:3.40.640.GENE3D); IPR005814 (PANTHER); PTHR11986:SF19 (PANTHER); IPR005814 (PROSITE_PATTERNS); IPR015424 (SUPERFAMILY)
g1245.t1	mrpl19p	158	-		2	1	1	0	1	1	1	1	1	1	20	1.2903e-65	64.1%	4	C:mitochondrial large ribosomal subunit; F:structural constituent of ribosome; P:translation; P:ribosome biogenesis	y	-	IPR000911 (SMART); IPR020783 (G3DSA:1.10.10.GENE3D); IPR020783 (PFAM); IPR020784 (PFAM); IPR020784 (G3DSA:3.30.1550.GENE3D); PTHR11661:SF1 (PANTHER); IPR000911 (PANTHER); IPR000911 (HAMAP); IPR020784 (SUPERFAMILY)
g1246.t1	flavin reductase- fmn-binding domain containing protein	302	946		0	1	1	1	1	1	1	2	8	1	20	1.67708e-103	56.85%	3	F:riboflavin reductase (NADPH) activity; F:FMN binding; P:oxidation-reduction process	y		IPR002563 (SMART); IPR002563 (PFAM); IPR012349 (G3DSA:2.30.110.GENE3D); IPR012349 (SUPERFAMILY)
g1247.t1	ac006423_12 gag-pol polyproteins	449	13		53	10	0	3	24	0	2	0	0	0	20	4.90213e-38	49.7%	9	F:nucleic acid binding; P:DNA integration; F:zinc ion binding; F:dihydrofolate reductase activity; P:oxidation-reduction process; P:nucleotide biosynthetic process; P:glycine biosynthetic process; F:NADP binding; F:metal ion binding	n		IPR013103 (PFAM); PTHR11439:SF127 (PANTHER); PTHR11439 (PANTHER); SSF56672 (SUPERFAMILY)
g1248.t1	gag-pol polyprotein	317	9		5	3	0	0	9	0	0	0	0	0	20	1.4973e-12	50.75%	2	P:DNA integration; F:nucleic acid binding	y		G3DSA:3.30.420.10 (GENE3D); IPR001584 (PFAM); PTHR11439:SF127 (PANTHER); PTHR11439 (PANTHER); IPR001584 (PROSITE_PROFILES); IPR012337 (SUPERFAMILY)
g1249.t1	orf115c	352	14		49	33	2	4	0	0	0	0	0	0	20	1.55207e-43	50.0%	1	C:mitochondrion	n		no IPS match
g1250.t1	hypothetical protein MELLADRAFT_69189	240	72		0	34	34	0	0	0	0	0	0	0	20	1.8722e-13	57.4%	3	P:DNA integration; P:DNA recombination; F:DNA binding	n		no IPS match
g1252.t1	retrotransposon ty1-copia subclass	586	29		5	11	1	0	13	0	0	0	0	0	20	1.14546e-22	61.0%	2	F:nucleic acid binding; P:DNA integration	y	-	G3DSA:3.30.420.10 (GENE3D); PTHR11439 (PANTHER); PTHR11439:SF127 (PANTHER); IPR001584 (PROSITE_PROFILES); IPR012337 (SUPERFAMILY)
g1253.t1	---NA---	106	107		0	0	0	0	0	0	0	0	0	0	0			0	-	n		no IPS match
g1254.t1	gag-pol polyprotein	645	17		30	7	0	3	27	0	1	0	0	0	20	1.95807e-78	45.45%	7	F:metal ion binding; F:nucleic acid binding; P:DNA integration; F:zinc ion binding; F:exonuclease activity; C:intracellular; C:mitochondrion	n		IPR013103 (PFAM); PTHR11439 (PANTHER); PTHR11439:SF127 (PANTHER); SSF56672 (SUPERFAMILY)
g1255.t1	fructose- -bisphosphatase	357	1710		3	3	2	6	3	2	3	2	2	2	20	0.0	73.4%	7	P:fructose metabolic process; F:fructose-2,6-bisphosphate 2-phosphatase activity; F:6-phosphofructo-2-kinase activity; P:fructose 2,6-bisphosphate metabolic process; P:glucose metabolic process; F:ATP binding; P:mannose metabolic process	y	EC:3.1.3.46; EC:2.7.1.105	IPR003094 (PRINTS); IPR013078 (SMART); IPR016260 (PIRSF); G3DSA:3.40.50.1240 (GENE3D); IPR013078 (PFAM); G3DSA:3.40.50.300 (GENE3D); IPR013079 (PFAM); IPR003094 (PANTHER); PTHR10606:SF31 (PANTHER); IPR027417 (SUPERFAMILY); SSF53254 (SUPERFAMILY)
g1256.t1	hypothetical protein PGTG_15986	453	947		0	1	1	2	0	0	0	0	0	0	2	3.31886e-46	49.0%	0	-	n		Coil (COILS)
g1258.t1	retrotransposon ty1-copia subclass	666	32		41	12	1	3	45	0	1	0	0	0	20	3.53468e-111	55.65%	4	F:metal ion binding; F:nucleic acid binding; P:DNA integration; F:zinc ion binding	n		IPR013103 (PFAM); PTHR11439 (PANTHER); SSF56672 (SUPERFAMILY)
g1260.t1	gpi anchored dioxygenase	340	948	S	2	2	3	2	2	1	2	2	0	1	20	4.34726e-144	72.65%	4	F:oxidoreductase activity, acting on single donors with incorporation of molecular oxygen, incorporation of two atoms of oxygen; P:oxidation-reduction process; F:ferric iron binding; P:cellular aromatic compound metabolic process	y	-	IPR015889 (G3DSA:2.60.130.GENE3D); IPR000627 (PFAM); SIGNAL_PEPTIDE_N_REGION (PHOBIUS); SIGNAL_PEPTIDE_C_REGION (PHOBIUS); SIGNAL_PEPTIDE_H_REGION (PHOBIUS); NON_CYTOPLASMIC_DOMAIN (PHOBIUS); SIGNAL_PEPTIDE (PHOBIUS); SignalP-noTM (SIGNALP_EUK); SignalP-TM (SIGNALP_GRAM_POSITIVE); IPR015889 (SUPERFAMILY)
g1261.t1	---NA---	577	126	S	57	0	0	0	0	0	0	0	0	0	0			0	-	n		SIGNAL_PEPTIDE_N_REGION (PHOBIUS); SIGNAL_PEPTIDE_H_REGION (PHOBIUS); SIGNAL_PEPTIDE (PHOBIUS); SIGNAL_PEPTIDE_C_REGION (PHOBIUS); NON_CYTOPLASMIC_DOMAIN (PHOBIUS); SignalP-noTM (SIGNALP_EUK)
g1263.t1	hypothetical protein PGTG_18932	373	82		6	41	17	0	0	0	0	0	0	0	20	1.35762e-40	50.85%	0	-	n		no IPS match
g1265.t1	---NA---	98	-		0	0	0	0	0	0	0	0	0	0	0			0	-	n		no IPS match
g1269.t1	acetyl- acetyl transferase	842	45		9	38	5	15	5	4	4	4	4	5	20	0.0	80.45%	2	F:transferase activity, transferring acyl groups other than amino-acyl groups; P:metabolic process	y	-	IPR020617 (PFAM); IPR027806 (PFAM); IPR016038 (G3DSA:3.40.47.GENE3D); IPR002155 (TIGRFAM); IPR016038 (G3DSA:3.40.47.GENE3D); IPR020616 (PFAM); PTHR18919:SF15 (PANTHER); IPR002155 (PANTHER); IPR020613 (PROSITE_PATTERNS); IPR020615 (PROSITE_PATTERNS); CYTOPLASMIC_DOMAIN (PHOBIUS); TRANSMEMBRANE (PHOBIUS); NON_CYTOPLASMIC_DOMAIN (PHOBIUS); NON_CYTOPLASMIC_DOMAIN (PHOBIUS); TRANSMEMBRANE (PHOBIUS); I…
g1274.t1	polyprotein	1020	15		16	21	0	48	0	5	0	1	2	0	20	3.60525e-151	50.3%	2	P:DNA integration; F:nucleic acid binding	y		G3DSA:3.10.10.10 (GENE3D); G3DSA:3.30.420.10 (GENE3D); PTHR10178 (PANTHER); IPR001584 (PROSITE_PROFILES); SSF56672 (SUPERFAMILY); IPR012337 (SUPERFAMILY)
g1275.t1	hypothetical protein PGTG_04193	472	28		1	256	0	2	0	0	0	0	0	0	20	1.31697e-46	58.65%	2	F:nucleic acid binding; F:zinc ion binding	n		no IPS match
g1277.t1	hypothetical protein PGTG_12057	346	-		1	1	1	0	0	0	0	0	0	0	2	1.33177e-84	63.0%	0	-	n		no IPS match
g1280.t1	gtp-binding protein ypt1	177	128		37	28	33	25	28	51	31	31	32	29	20	3.3129e-117	90.55%	8	F:GTP binding; P:small GTPase mediated signal transduction; C:membrane; P:GTP catabolic process; F:GTPase activity; P:nucleocytoplasmic transport; P:intracellular protein transport; C:intracellular	y	-	IPR001806 (PRINTS); IPR020849 (SMART); IPR002041 (SMART); IPR003579 (SMART); IPR003578 (SMART); IPR001806 (PFAM); G3DSA:3.40.50.300 (GENE3D); IPR005225 (TIGRFAM); PTHR24073:SF248 (PANTHER); PTHR24073 (PANTHER); PS51419 (PROSITE_PROFILES); IPR027417 (SUPERFAMILY)
g1281.t1	svp1-like protein 2	576	1748		3	6	4	1	5	111	16	14	5	3	20	7.81842e-156	55.95%	1	F:protein binding	y		IPR001680 (SMART); IPR001680 (PFAM); IPR015943 (G3DSA:2.130.10.GENE3D); PTHR11227:SF18 (PANTHER); PTHR11227 (PANTHER); IPR017986 (PROSITE_PROFILES); IPR017986 (SUPERFAMILY)
g1283.t1	---NA---	411	693		0	5	0	0	0	0	0	0	0	0	0			0	-	n		no IPS match
g1284.t1	cog complex component	892	-		1	3	1	0	2	1	1	1	1	1	20	0.0	52.95%	3	P:Golgi organization; P:protein transport; C:membrane	y		IPR024603 (PFAM); IPR024602 (PFAM); IPR009316 (PANTHER)
g1285.t1	cmgc mapk protein kinase	413	51		35	85	100	28	76	116	97	113	102	83	20	0.0	91.85%	6	F:MAP kinase activity; P:MAPK cascade; P:protein phosphorylation; F:ATP binding; P:transmembrane receptor protein serine/threonine kinase signaling pathway; P:serine family amino acid metabolic process	y	EC:2.7.11.24	IPR002290 (SMART); IPR000719 (PFAM); G3DSA:1.10.510.10 (GENE3D); G3DSA:3.30.200.20 (GENE3D); PTHR24055:SF32 (PANTHER); PTHR24055 (PANTHER); IPR008271 (PROSITE_PATTERNS); IPR017441 (PROSITE_PATTERNS); IPR003527 (PROSITE_PATTERNS); IPR000719 (PROSITE_PROFILES); IPR011009 (SUPERFAMILY)
g1286.t1	translation initiation factor eif2 alpha subunit	297	-		2	1	1	0	1	1	1	3	1	1	20	0.0	82.95%	4	C:eukaryotic translation initiation factor 2 complex; F:translation initiation factor activity; C:ribosome; P:regulation of translational initiation	y	-	IPR022967 (SMART); IPR011488 (PFAM); IPR024055 (G3DSA:3.30.70.GENE3D); IPR003029 (PFAM); IPR012340 (G3DSA:2.40.50.GENE3D); IPR024054 (G3DSA:1.10.150.GENE3D); PTHR10602:SF0 (PANTHER); PTHR10602 (PANTHER); IPR003029 (PROSITE_PROFILES); IPR024054 (SUPERFAMILY); IPR012340 (SUPERFAMILY); IPR024055 (SUPERFAMILY)
g1287.t1	hypothetical protein PGTG_02757	557	76		3	90	8	1	0	5	3	3	0	0	20	5.08813e-70	49.7%	0	-	n		no IPS match
g1288.t1	hypothetical protein PGTG_20866	584	18		2	37	32	3	0	0	2	1	0	0	20	5.65192e-127	52.45%	0	-	n		Coil (COILS)
g1291.t1	pc21g00130	567	68		25	5	0	2	9	6	1	2	0	0	20	3.11643e-46	55.05%	4	F:transposase activity; P:DNA integration; P:transposition, DNA-mediated; F:DNA binding	n		IPR018289 (PFAM); IPR013103 (PFAM); PTHR11439 (PANTHER); PTHR11439:SF127 (PANTHER)
g1294.t1	hypothetical protein PGTG_20333	181	80		0	1	1	0	0	0	0	0	0	0	1	64.8772	66.0%	0	-	n		no IPS match
g1295.t1	syntaxin-like protein	338	1240		2	4	3	1	2	2	2	2	2	3	20	6.8025e-154	65.2%	3	C:membrane; P:vesicle-mediated transport; F:protein binding	y	-	Coil (COILS); IPR006011 (SMART); IPR000727 (SMART); G3DSA:1.20.58.70 (GENE3D); IPR000727 (PFAM); IPR006011 (PFAM); PTHR19957:SF41 (PANTHER); PTHR19957 (PANTHER); CYTOPLASMIC_DOMAIN (PHOBIUS); TRANSMEMBRANE (PHOBIUS); NON_CYTOPLASMIC_DOMAIN (PHOBIUS); IPR000727 (PROSITE_PROFILES); IPR010989 (SUPERFAMILY); TMhelix (TMHMM)
g1296.t1	tbc domain rab gtpase activator	818	364		0	1	2	0	5	3	2	3	2	2	20	0.0	54.45%	2	F:Rab GTPase activator activity; P:regulation of Rab GTPase activity	y		IPR000195 (SMART); IPR000195 (PFAM); G3DSA:1.10.8.270 (GENE3D); PTHR22957:SF28 (PANTHER); PTHR22957 (PANTHER); IPR000195 (PROSITE_PROFILES); IPR000195 (SUPERFAMILY); IPR000195 (SUPERFAMILY)
g1297.t1	exocyst complex component sec6	748	-		1	1	2	0	1	1	1	1	1	1	20	0.0	69.35%	2	C:exocyst; P:exocytosis	y	-	Coil (COILS); IPR010326 (PFAM); IPR010326 (PANTHER); PTHR21292:SF1 (PANTHER)
g1298.t1	fungal specific actin related protein	654	440		2	3	3	3	3	6	5	5	4	6	20	0.0	51.0%	0	-	n		Coil (COILS); IPR004000 (SMART); G3DSA:3.30.420.40 (GENE3D); G3DSA:3.30.420.40 (GENE3D); IPR004000 (PFAM); IPR027127 (PTHR11937:PANTHER); IPR004000 (PANTHER); SSF53067 (SUPERFAMILY); SSF53067 (SUPERFAMILY)
g1299.t1	ca-transporting atpase	1158	664		12	15	18	11	16	26	13	16	18	12	20	0.0	70.1%	6	F:metal ion binding; P:calcium ion transport; F:ATP binding; C:integral to membrane; F:calcium-transporting ATPase activity; C:sarcoplasmic reticulum	y	EC:3.6.3.8	IPR001757 (PRINTS); IPR001757 (PRINTS); IPR004014 (SMART); IPR019436 (PFAM); G3DSA:3.40.50.1820 (GENE3D); IPR006413 (TIGRFAM); IPR006068 (PFAM); IPR004014 (PFAM); IPR008250 (PFAM); IPR001757 (TIGRFAM); IPR023214 (PFAM); IPR023298 (G3DSA:1.20.1110.GENE3D); IPR023298 (G3DSA:1.20.1110.GENE3D); PTHR24093 (PANTHER); PTHR24093:SF179 (PANTHER); IPR018303 (PROSITE_PATTERNS); NON_CYTOPLASMIC_DOMAIN (PHOBI…
g1300.t1	hypothetical protein PGTG_10665	422	-		1	1	1	0	0	0	0	0	0	0	2	3.79597e-17	51.0%	1	F:nucleotide binding	y		Coil (COILS); Coil (COILS); IPR012677 (G3DSA:3.30.70.GENE3D)
g1301.t1	telo2-interacting protein 1-like protein	1345	-		0	1	1	0	0	1	1	1	1	1	20	0.0	45.65%	0	-	n		PTHR18460 (PANTHER); PTHR18460:SF3 (PANTHER)
g1302.t1	atp-binding sub-family member 3	709	287		15	18	18	10	30	27	27	22	17	21	20	0.0	80.0%	3	P:ATP catabolic process; F:ATP binding; F:ATPase activity	y	EC:3.6.1.3	IPR003593 (SMART); G3DSA:3.40.50.300 (GENE3D); IPR003439 (PFAM); PF12848 (PFAM); PTHR19211:SF17 (PANTHER); PTHR19211 (PANTHER); IPR017871 (PROSITE_PATTERNS); IPR017871 (PROSITE_PATTERNS); IPR003439 (PROSITE_PROFILES); IPR003439 (PROSITE_PROFILES); IPR027417 (SUPERFAMILY); IPR027417 (SUPERFAMILY)
g1304.t1	arsenite-resistant protein asr2	1018	-		3	3	1	2	2	1	2	2	1	2	20	0.0	50.9%	2	F:nucleotide binding; F:metal ion binding	y	-	IPR007042 (PFAM); IPR021933 (PFAM); IPR012677 (G3DSA:3.30.70.GENE3D); PTHR13165:SF0 (PANTHER); PTHR13165 (PANTHER); IPR007087 (PROSITE_PATTERNS); IPR007087 (PROSITE_PROFILES); SSF54928 (SUPERFAMILY)
g1306.t1	duf1000-domain-containing protein	189	949		2	2	4	4	3	3	2	3	3	1	20	3.89842e-93	66.05%	0	-	n		IPR010400 (G3DSA:2.60.120.GENE3D); IPR010400 (PFAM); PTHR12175 (PANTHER); PTHR12175:SF0 (PANTHER); IPR010400 (PROSITE_PROFILES); IPR008979 (SUPERFAMILY)
g1309.t1	hypothetical protein PGTG_17446	137	12		7	9	0	0	0	0	0	0	0	0	6	3.27864e-12	53.83%	0	-	n		no IPS match
g1310.t1	adenylate cyclase-associated protein	543	-		1	2	1	1	1	4	3	4	2	2	20	0.0	48.25%	0	-	n		Coil (COILS)
g1312.t1	hypothetical protein MELLADRAFT_94343	346	163		0	4	37	0	0	1	0	2	0	1	20	1.82123e-63	58.65%	0	-	n		no IPS match
g1313.t1	stearoyl- desaturase (delta-9 desaturase)	506	1239		5	4	5	5	3	5	7	9	4	2	20	0.0	83.95%	7	P:fatty acid biosynthetic process; F:stearoyl-CoA 9-desaturase activity; F:iron ion binding; F:heme binding; C:integral to membrane; C:endoplasmic reticulum; P:oxidation-reduction process	y	EC:1.14.19.1	IPR015876 (PRINTS); IPR009160 (PIRSF); IPR005804 (PFAM); IPR001199 (G3DSA:3.10.120.GENE3D); IPR001199 (PFAM); PTHR11351:SF14 (PANTHER); PTHR11351 (PANTHER); IPR018506 (PROSITE_PATTERNS); CYTOPLASMIC_DOMAIN (PHOBIUS); CYTOPLASMIC_DOMAIN (PHOBIUS); TRANSMEMBRANE (PHOBIUS); CYTOPLASMIC_DOMAIN (PHOBIUS); TRANSMEMBRANE (PHOBIUS); TRANSMEMBRANE (PHOBIUS); NON_CYTOPLASMIC_DOMAIN (PHOBIUS); TRANSMEMBRANE…
g1314.t1	retrovirus-related pol polyprotein from transposon tnt 1-94	608	20		31	5	0	3	22	0	0	0	0	0	20	1.35625e-120	51.7%	8	F:metal ion binding; F:nucleic acid binding; P:DNA integration; F:zinc ion binding; P:proteolysis; F:serine-type endopeptidase activity; P:DNA recombination; F:DNA binding	n		IPR013103 (PFAM); PTHR11439 (PANTHER); PTHR11439:SF127 (PANTHER); SSF56672 (SUPERFAMILY)
g1315.t1	hypothetical protein PGTG_03144	276	-		1	1	0	1	0	0	0	0	0	0	1	9.88316e-06	48.0%	0	-	n		TRANSMEMBRANE (PHOBIUS); CYTOPLASMIC_DOMAIN (PHOBIUS); NON_CYTOPLASMIC_DOMAIN (PHOBIUS); SignalP-TM (SIGNALP_GRAM_POSITIVE); TMhelix (TMHMM)
g1316.t1	regulation of translational elongation-related protein	1862	710		3	4	3	1	3	8	3	3	3	3	20	0.0	68.05%	1	F:protein binding	y		IPR011989 (G3DSA:1.25.10.GENE3D); PF13646 (PFAM); IPR000357 (PFAM); PF13513 (PFAM); IPR011989 (G3DSA:1.25.10.GENE3D); IPR026827 (PANTHER); PTHR23346:SF7 (PANTHER); IPR021133 (PROSITE_PROFILES); IPR021133 (PROSITE_PROFILES); IPR021133 (PROSITE_PROFILES); IPR016024 (SUPERFAMILY); IPR016024 (SUPERFAMILY); IPR016024 (SUPERFAMILY)
g1317.t1	arm repeat-containing protein	698	-		0	1	1	0	1	1	1	1	1	1	20	0.0	50.9%	1	F:binding	y		IPR011989 (G3DSA:1.25.10.GENE3D); IPR022716 (PFAM); PTHR23346:SF7 (PANTHER); IPR026827 (PANTHER); IPR016024 (SUPERFAMILY)
g1318.t1	dna-directed rna polymerase ii subunit d	111	-		0	1	1	0	1	1	1	1	1	0	20	7.65992e-45	63.55%	6	F:DNA-directed RNA polymerase activity; P:transcription, DNA-dependent; F:nucleotide binding; C:nucleolus; P:purine nucleobase metabolic process; P:pyrimidine nucleobase metabolic process	y	EC:2.7.7.6	IPR006590 (SMART); IPR005574 (PFAM); PTHR21297 (PANTHER); IPR010997 (SUPERFAMILY)
g1319.t1	snare-like protein	150	-		1	1	1	1	1	1	1	1	1	1	10	1.28417e-43	67.2%	1	P:transport	y	-	no IPS match
g1321.t1	bar-domain-containing protein	500	196		5	4	8	5	10	14	15	12	8	5	20	0.0	66.7%	2	F:protein binding; C:cytoplasm	y		IPR001452 (PRINTS); IPR004148 (SMART); IPR001452 (SMART); G3DSA:2.30.30.40 (GENE3D); IPR027267 (G3DSA:1.20.1270.GENE3D); PF14604 (PFAM); IPR004148 (PFAM); PTHR10321:SF4 (PANTHER); PTHR10321 (PANTHER); IPR004148 (PROSITE_PROFILES); IPR001452 (PROSITE_PROFILES); SSF103657 (SUPERFAMILY); IPR001452 (SUPERFAMILY)
g1323.t1	---NA---	286	94		3	0	0	0	0	0	0	0	0	0	0			0	-	n		Coil (COILS)
g1324.t1	microsomal signal peptidase 12kda subunit	101	-		1	1	1	1	0	1	1	2	1	1	20	6.94489e-34	69.55%	4	F:peptidase activity; P:signal peptide processing; C:integral to membrane; C:signal peptidase complex	y	-	IPR009542 (PFAM); IPR009542 (PANTHER); PTHR13202:SF0 (PANTHER); NON_CYTOPLASMIC_DOMAIN (PHOBIUS); TRANSMEMBRANE (PHOBIUS); TRANSMEMBRANE (PHOBIUS); NON_CYTOPLASMIC_DOMAIN (PHOBIUS); CYTOPLASMIC_DOMAIN (PHOBIUS); TMhelix (TMHMM); TMhelix (TMHMM)
g1325.t1	hook-domain-containing protein	958	-		1	1	1	1	1	1	1	1	1	1	20	0.0	57.8%	0	-	n		Coil (COILS); Coil (COILS); Coil (COILS); Coil (COILS); Coil (COILS); Coil (COILS); Coil (COILS); Coil (COILS); Coil (COILS); IPR008636 (PFAM); IPR008636 (PANTHER); PTHR18947:SF26 (PANTHER); SSF116907 (SUPERFAMILY)
g1326.t1	pentafunctional protein	1643	-		3	4	3	0	3	1	1	1	1	4	20	0.0	70.9%	14	F:3-dehydroquinate dehydratase activity; F:shikimate kinase activity; P:oxidation-reduction process; F:3-phosphoshikimate 1-carboxyvinyltransferase activity; F:metal ion binding; P:chorismate biosynthetic process; F:ATP binding; F:shikimate 3-dehydrogenase (NADP+) activity; P:phosphorylation; F:3-dehydroquinate synthase activity; C:cytoplasm; P:tryptophan biosynthetic process; P:tyrosine biosynth…	y	EC:4.2.3.4; EC:2.5.1.19; EC:4.2.1.10; EC:1.1.1.25; EC:2.7.1.71; EC:1.1.1.282	IPR000623 (PRINTS); IPR008289 (PIRSF); G3DSA:3.40.50.1970 (GENE3D); PF01761 (PFAM); IPR001986 (PFAM); IPR016037 (TIGRFAM); IPR006151 (PFAM); IPR000623 (PFAM); IPR006264 (TIGRFAM); IPR001986 (G3DSA:3.65.10.GENE3D); IPR016040 (G3DSA:3.40.50.GENE3D); IPR001381 (TIGRFAM); IPR013708 (PFAM); IPR001986 (G3DSA:3.65.10.GENE3D); G3DSA:1.20.1090.10 (GENE3D); IPR013785 (G3DSA:3.20.20.GENE3D); IPR001381 (PFAM…
g1327.t1	peptidyl-prolyl cis-trans isomerase cwc27 homolog	522	167		14	11	14	9	8	11	13	11	13	11	20	0.0	69.75%	5	P:protein folding; P:protein peptidyl-prolyl isomerization; C:nucleus; F:peptidyl-prolyl cis-trans isomerase activity; P:RNA processing	y	EC:5.2.1.8	Coil (COILS); Coil (COILS); IPR002130 (PRINTS); IPR002130 (PFAM); G3DSA:2.40.100.10 (GENE3D); PTHR11071 (PANTHER); PTHR11071:SF152 (PANTHER); IPR020892 (PROSITE_PATTERNS); IPR002130 (PROSITE_PROFILES); IPR002130 (SUPERFAMILY)
g1328.t1	retrotransposon ty1-copia subclass	595	21		15	14	1	0	10	0	0	0	0	0	20	2.36541e-66	58.0%	2	P:DNA integration; F:nucleic acid binding	y	-	IPR001584 (PFAM); G3DSA:3.30.420.10 (GENE3D); PTHR11439 (PANTHER); PTHR11439:SF127 (PANTHER); IPR001584 (PROSITE_PROFILES); IPR012337 (SUPERFAMILY)
g1329.t1	50s ribosomal protein l17	268	17		20	10	0	1	14	0	0	0	0	0	20	9.72727e-19	55.25%	8	F:nucleic acid binding; P:DNA integration; F:zinc ion binding; F:structural constituent of ribosome; P:translation; C:ribosome; C:intracellular; F:metal ion binding	n		PTHR11439 (PANTHER); PTHR11439:SF127 (PANTHER)
g1331.t1	hypothetical protein PGTG_12968	688	-		1	1	1	0	0	0	0	0	0	0	2	4.48449e-52	55.0%	0	-	n		Coil (COILS)
g1332.t1	translation initiation factor eif-3b	750	565		4	3	2	2	1	1	1	2	1	2	20	0.0	72.25%	9	F:translation initiation factor activity; P:formation of translation preinitiation complex; C:eukaryotic 43S preinitiation complex; C:eukaryotic translation initiation factor 3 complex; C:eukaryotic 48S preinitiation complex; F:nucleotide binding; P:regulation of translational initiation; F:translation initiation factor binding; C:ribosome	y	-	IPR011400 (PIRSF); IPR013979 (PFAM); IPR012677 (G3DSA:3.30.70.GENE3D); IPR015943 (G3DSA:2.130.10.GENE3D); IPR015943 (G3DSA:2.130.10.GENE3D); PTHR14068:SF0 (PANTHER); IPR011400 (PANTHER); IPR011400 (HAMAP); IPR000504 (PROSITE_PROFILES); SSF54928 (SUPERFAMILY); SSF82171 (SUPERFAMILY)
g1333.t1	---NA---	189	-		0	0	0	0	0	0	0	0	0	0	0			0	-	n		no IPS match
g1338.t1	ribosomal protein	273	24		1	16	2	0	0	0	0	0	0	0	20	1.09265e-75	60.35%	1	F:hydrolase activity, acting on ester bonds	y		IPR006912 (PFAM); PTHR22930:SF3 (PANTHER); IPR026103 (PANTHER)
g1340.t1	integrase core domain protein	886	9		51	20	1	2	25	0	0	0	0	0	20	1.49135e-35	44.8%	2	P:DNA integration; F:nucleic acid binding	y	-	IPR001584 (PFAM); IPR013103 (PFAM); G3DSA:3.30.420.10 (GENE3D); PTHR11439:SF127 (PANTHER); PTHR11439 (PANTHER); IPR001584 (PROSITE_PROFILES); IPR012337 (SUPERFAMILY)
g1341.t1	mitochondrial large subunit ribosomal protein l49	220	-		2	1	1	1	1	1	1	1	1	1	20	6.23423e-63	51.7%	5	F:structural constituent of ribosome; F:RNA binding; P:translation; C:ribosome; C:intracellular	n		PTHR21349 (PANTHER); SSF141091 (SUPERFAMILY)
g1342.t1	hypothetical protein PGTG_08662	950	-		0	2	0	0	0	1	1	0	0	0	3	5.46029e-129	53.67%	3	C:spindle pole; C:microtubule organizing center; P:microtubule cytoskeleton organization	y		Coil (COILS); IPR007259 (PFAM); IPR007259 (PANTHER); PTHR19302:SF4 (PANTHER)
g1343.t1	arginine methyl transferase	356	-		1	3	2	0	1	1	1	2	1	1	20	1.32591e-140	59.0%	1	F:protein binding	y		Coil (COILS); IPR002110 (SMART); G3DSA:3.40.50.150 (GENE3D); IPR020683 (G3DSA:1.25.40.GENE3D); IPR002110 (PFAM); PTHR32379 (PANTHER); PTHR32379:SF0 (PANTHER); IPR002110 (PROSITE_PROFILES); IPR020683 (PROSITE_PROFILES); IPR026480 (PROSITE_PROFILES); SSF53335 (SUPERFAMILY); IPR020683 (SUPERFAMILY)
g1344.t1	retrotransposon ty1-copia subclass	1300	21		42	13	0	2	42	0	1	0	0	0	20	7.57409e-110	47.0%	3	F:catalytic activity; P:DNA integration; F:nucleic acid binding	y	-	Coil (COILS); IPR013103 (PFAM); IPR001584 (PFAM); G3DSA:3.30.420.10 (GENE3D); PTHR11439 (PANTHER); PTHR11439:SF127 (PANTHER); IPR001584 (PROSITE_PROFILES); SSF56672 (SUPERFAMILY); IPR012337 (SUPERFAMILY)
g1346.t1	---NA---	99	1780		0	0	0	0	0	0	0	0	0	0	0			0	-	n		no IPS match
g1347.t1	related to dynein light-intermediate chain	713	-		1	1	1	0	1	1	1	1	1	0	20	0.0	51.7%	4	F:microtubule motor activity; C:cytoplasmic dynein complex; P:microtubule-based movement; C:microtubule	y		Coil (COILS); IPR022780 (PFAM); G3DSA:3.40.50.300 (GENE3D); PTHR12688:SF0 (PANTHER); IPR008467 (PANTHER); IPR027417 (SUPERFAMILY)
g1348.t1	catalase	535	950	S	4	6	8	4	0	1	4	2	4	1	20	0.0	66.9%	7	P:response to oxidative stress; F:heme binding; F:catalase activity; P:oxidation-reduction process; P:tryptophan metabolic process; P:peroxidase reaction; P:methane metabolic process	y	EC:1.11.1.6	IPR018028 (PRINTS); IPR024711 (PIRSF); IPR011614 (SMART); IPR011614 (G3DSA:2.40.180.GENE3D); IPR010582 (PFAM); IPR011614 (PFAM); PTHR11465:SF0 (PANTHER); IPR018028 (PANTHER); IPR002226 (PROSITE_PATTERNS); IPR024708 (PROSITE_PATTERNS); SIGNAL_PEPTIDE_H_REGION (PHOBIUS); SIGNAL_PEPTIDE (PHOBIUS); SIGNAL_PEPTIDE_N_REGION (PHOBIUS); SIGNAL_PEPTIDE_C_REGION (PHOBIUS); NON_CYTOPLASMIC_DOMAIN (PHOBIUS);…
g1349.t1	phosphatidylinositol 3- 4-kinase	2705	576		5	8	12	2	4	6	4	7	6	2	20	0.0	56.75%	5	F:ATP binding; F:protein serine/threonine kinase activity; P:phosphorylation; P:serine family amino acid metabolic process; F:protein binding	y	EC:2.7.11	IPR012993 (SMART); IPR000403 (SMART); IPR012993 (PFAM); IPR000403 (PFAM); IPR003152 (PFAM); IPR003151 (PFAM); IPR000403 (G3DSA:1.10.1070.GENE3D); IPR011990 (G3DSA:1.25.40.GENE3D); G3DSA:3.30.1010.10 (GENE3D); PTHR11139 (PANTHER); PTHR11139:SF6 (PANTHER); IPR018936 (PROSITE_PATTERNS); IPR003152 (PROSITE_PROFILES); IPR014009 (PROSITE_PROFILES); IPR000403 (PROSITE_PROFILES); IPR011009 (SUPERFAMILY);…
g1351.t1	krab and scan domains-containing zinc finger protein	309	-		1	0	0	0	0	0	0	0	0	0	1	7.74574e-10	53.0%	2	F:metal ion binding; F:nucleic acid binding	n		no IPS match
g1353.t1	hypothetical protein PGTG_07165	503	817		0	2	2	1	0	1	1	0	1	1	8	1.53128e-32	54.13%	1	F:protein binding	y		G3DSA:2.30.30.40 (GENE3D); TRANSMEMBRANE (PHOBIUS); NON_CYTOPLASMIC_DOMAIN (PHOBIUS); CYTOPLASMIC_DOMAIN (PHOBIUS); IPR001452 (SUPERFAMILY); TMhelix (TMHMM)
g1354.t1	hypothetical protein PGTG_07164	559	-		0	1	0	0	0	0	0	0	0	0	1	7.90293e-10	51.0%	0	-	n		TRANSMEMBRANE (PHOBIUS); NON_CYTOPLASMIC_DOMAIN (PHOBIUS); CYTOPLASMIC_DOMAIN (PHOBIUS); TMhelix (TMHMM)
g1355.t1	protein tyrosine phosphatase	656	458		3	3	4	5	6	0	0	0	0	4	20	1.44707e-113	63.55%	3	F:protein tyrosine phosphatase activity; P:peptidyl-tyrosine dephosphorylation; P:tyrosine metabolic process	y	EC:3.1.3.48	IPR020428 (PRINTS); IPR004861 (PFAM); G3DSA:3.90.190.10 (GENE3D); PTHR31126:SF0 (PANTHER); PTHR31126 (PANTHER); CYTOPLASMIC_DOMAIN (PHOBIUS); NON_CYTOPLASMIC_DOMAIN (PHOBIUS); TRANSMEMBRANE (PHOBIUS); SSF52799 (SUPERFAMILY)
g1356.t1	hypothetical protein PGTG_06328	329	1445		3	27	1	2	0	0	0	0	0	0	20	4.75264e-45	51.15%	0	-	n		no IPS match
g1357.t1	hypothetical protein PGTG_20525	239	-		0	2	1	2	0	0	0	0	0	0	3	1.81631e-47	57.33%	0	-	n		no IPS match
g1358.t1	rho gtpase activation protein	473	508		2	7	7	4	7	7	7	6	6	3	20	5.04809e-139	62.95%	2	P:signal transduction; C:intracellular	y		IPR000198 (SMART); IPR000198 (PFAM); IPR000198 (G3DSA:1.10.555.GENE3D); PTHR15228 (PANTHER); PTHR15228:SF10 (PANTHER); IPR000198 (PROSITE_PROFILES); IPR008936 (SUPERFAMILY)
g1362.t1	copper-fist-domain-containing partial	393	-		1	1	2	3	0	2	2	2	3	2	20	1.81113e-61	64.8%	7	F:DNA binding; F:copper ion binding; P:regulation of transcription, DNA-dependent; F:sequence-specific DNA binding transcription factor activity; C:nucleus; C:transcription factor complex; P:regulation of transcription, DNA-dependent	y	-	IPR001083 (PRINTS); IPR001083 (SMART); SM01090 (SMART); IPR001083 (G3DSA:3.90.430.GENE3D); IPR001083 (PFAM); IPR001083 (PROSITE_PROFILES); SignalP-TM (SIGNALP_GRAM_POSITIVE); IPR001083 (SUPERFAMILY)
g1363.t1	---NA---	359	233		0	0	0	0	0	0	0	0	0	0	0			0	-	n		no IPS match
g1364.t1	hat family dimerization domain-containing protein	457	50		0	60	0	0	0	2	6	0	0	0	20	3.10042e-157	56.95%	2	F:protein dimerization activity; F:nucleic acid binding	y	-	IPR025525 (PFAM); IPR008906 (PFAM); PTHR23272 (PANTHER); PTHR23272:SF0 (PANTHER); IPR012337 (SUPERFAMILY)
g1365.t1	---NA---	132	64		0	0	0	0	0	0	0	0	0	0	0			0	-	n		no IPS match
g1369.t1	hypothetical protein PGTG_06163	155	9		0	7	0	0	0	0	0	0	0	0	2	15.6137	78.5%	0	-	n		Coil (COILS)
g1371.t1	heat shock protein hsp98	910	951		3	3	3	0	2	4	2	2	5	2	20	0.0	79.8%	3	F:nucleoside-triphosphatase activity; P:protein metabolic process; F:ATP binding	y	EC:3.6.1.15	Coil (COILS); Coil (COILS); Coil (COILS); Coil (COILS); IPR001270 (PRINTS); IPR003593 (SMART); IPR019489 (SMART); G3DSA:3.40.50.300 (GENE3D); IPR003959 (PFAM); IPR004176 (PFAM); G3DSA:1.10.8.60 (GENE3D); IPR019489 (PFAM); G3DSA:1.10.8.60 (GENE3D); IPR013093 (PFAM); G3DSA:3.40.50.300 (GENE3D); IPR023150 (G3DSA:1.10.1780.GENE3D); PTHR11638 (PANTHER); PTHR11638:SF18 (PANTHER); IPR028299 (PROSITE_PAT…
g1372.t1	---NA---	164	568		0	0	0	0	0	0	0	0	0	0	0			0	-	n		Coil (COILS)
g1373.t1	hypothetical protein PGTG_21188	174	568		0	1	0	0	0	0	0	0	0	0	2	0.00531819	46.0%	0	-	n		no IPS match
g1376.t1	copia-like protein	355	29		37	9	0	2	22	0	1	0	0	0	20	7.82512e-46	51.15%	2	F:heterocyclic compound binding; F:organic cyclic compound binding	y	-	IPR013103 (PFAM); PTHR11439 (PANTHER); PTHR11439:SF127 (PANTHER); SSF56672 (SUPERFAMILY)
g1378.t1	epsilon subunit of f1f0-atp synthase n-terminal domain-containing protein	171	-		2	1	1	1	1	1	1	1	1	1	20	1.87673e-67	76.3%	6	F:proton-transporting ATPase activity, rotational mechanism; C:mitochondrial proton-transporting ATP synthase, central stalk; F:proton-transporting ATP synthase activity, rotational mechanism; P:ATP synthesis coupled proton transport; P:ATP catabolic process; P:oxidative phosphorylation	y	-	G3DSA:1.20.5.440 (GENE3D); IPR020546 (PFAM); IPR020546 (G3DSA:2.60.15.GENE3D); PTHR13822:SF1 (PANTHER); IPR001469 (PANTHER); IPR001469 (HAMAP); IPR020546 (SUPERFAMILY)
g1379.t1	tudor pwwp mbt	551	-		1	1	1	2	1	7	1	2	1	0	20	2.99521e-145	51.85%	2	F:oxidoreductase activity; P:oxidation-reduction process	y		Coil (COILS); IPR000313 (SMART); G3DSA:2.30.30.160 (GENE3D); IPR000313 (PFAM); IPR015815 (PANTHER); PTHR22981:SF29 (PANTHER); IPR000313 (PROSITE_PROFILES); SSF63748 (SUPERFAMILY)
g1380.t1	rna polymerase ii transcription factor b subunit 1	322	-		1	1	0	1	1	1	1	1	1	1	20	8.42055e-111	67.95%	3	C:core TFIIH complex; P:transcription, DNA-dependent; P:nucleotide-excision repair	y	-	Coil (COILS); IPR005607 (SMART); IPR013876 (PFAM); IPR011993 (G3DSA:2.30.29.GENE3D); IPR005607 (PFAM); IPR027079 (PANTHER); IPR005607 (PROSITE_PROFILES); IPR005607 (PROSITE_PROFILES); SSF50729 (SUPERFAMILY); SSF140383 (SUPERFAMILY); SSF140383 (SUPERFAMILY)
g1381.t1	related to tfb1-subunit of rna polymerase ii transcription initiation factor tfiih	148	-		0	1	0	1	0	1	1	1	1	1	20	2.12378e-46	55.6%	2	P:cellular macromolecule metabolic process; P:nucleic acid metabolic process	y	-	no IPS match
g1382.t1	josephin-domain-containing protein	382	-		2	1	2	0	1	1	1	1	1	0	20	2.44801e-107	62.3%	1	F:omega peptidase activity	y		IPR006155 (PRINTS); IPR006155 (PFAM); PTHR14159 (PANTHER); PTHR14159:SF0 (PANTHER); IPR006155 (PROSITE_PROFILES)
g1383.t1	gins psf3 component	199	-		2	1	1	1	1	1	1	1	1	1	20	1.34255e-81	56.35%	2	C:nucleus; P:DNA replication	y	-	IPR021151 (PFAM); IPR010492 (PANTHER); SSF158573 (SUPERFAMILY); SSF160059 (SUPERFAMILY)
g1385.t1	domain-containing protein	520	174	TM1	5	8	12	4	7	11	10	9	8	8	20	0.0	70.25%	0	-	n		Coil (COILS); Coil (COILS); IPR001623 (PRINTS); IPR001623 (SMART); IPR001623 (G3DSA:1.10.287.GENE3D); IPR001623 (PFAM); PTHR24078 (PANTHER); PTHR24078:SF67 (PANTHER); IPR018253 (PROSITE_PATTERNS); SIGNAL_PEPTIDE_H_REGION (PHOBIUS); SIGNAL_PEPTIDE (PHOBIUS); SIGNAL_PEPTIDE_C_REGION (PHOBIUS); SIGNAL_PEPTIDE_N_REGION (PHOBIUS); NON_CYTOPLASMIC_DOMAIN (PHOBIUS); IPR001623 (PROSITE_PROFILES); SignalP…
g1386.t1	hypothetical protein PGTG_10382	298	87		1	4	1	1	0	0	0	0	0	0	6	1.29418e-62	69.0%	0	-	n		Coil (COILS); PF14244 (PFAM)
g1387.t1	---NA---	135	42		0	0	0	0	0	0	0	0	0	0	0			0	-	n		no IPS match
g1389.t1	hypothetical protein PGTG_08486	101	60		1	88	0	0	0	0	0	0	0	0	20	8.67982e-18	73.25%	1	F:nucleic acid binding	n		no IPS match
g1390.t1	---NA---	147	2		0	1	0	0	0	0	0	0	0	0	0			0	-	n		no IPS match
g1391.t1	hypothetical protein PGTG_13843	542	-		0	1	1	0	0	0	0	0	0	0	1	1.75658e-81	65.0%	0	-	n		no IPS match
g1393.t1	family atpase rhp57	576	574		2	2	1	2	2	0	3	1	1	0	20	8.04788e-107	45.1%	4	F:DNA-dependent ATPase activity; P:DNA metabolic process; F:ATP binding; F:DNA binding	y	EC:3.6.1.15	IPR013632 (PFAM); G3DSA:3.40.50.300 (GENE3D); G3DSA:1.10.150.20 (GENE3D); PTHR22942:SF24 (PANTHER); PTHR22942 (PANTHER); IPR020588 (PROSITE_PROFILES); IPR010995 (SUPERFAMILY); IPR027417 (SUPERFAMILY)
g1394.t1	spoc domain-like protein	627	-		1	1	0	0	1	2	1	1	1	2	20	0.0	47.7%	8	P:double-strand break repair via nonhomologous end joining; F:ATP-dependent DNA helicase activity; C:Ku70:Ku80 complex; P:telomere maintenance; F:telomeric DNA binding; F:damaged DNA binding; P:DNA recombination; C:replication fork	y	-	IPR006164 (SMART); IPR002035 (G3DSA:3.40.50.GENE3D); IPR005160 (G3DSA:1.10.1600.GENE3D); IPR005161 (PFAM); IPR006164 (PFAM); IPR016194 (G3DSA:2.40.290.GENE3D); IPR024193 (PTHR12604:PANTHER); PTHR12604 (PANTHER); IPR016194 (SUPERFAMILY); SSF53300 (SUPERFAMILY)
g1395.t1	polyprotein	252	23		26	6	0	2	19	0	1	0	0	0	20	1.56081e-40	54.85%	4	F:metal ion binding; F:nucleic acid binding; P:DNA integration; F:zinc ion binding	n		PTHR11439:SF127 (PANTHER); PTHR11439 (PANTHER); SSF56672 (SUPERFAMILY)
g1396.t1	peptidyl-prolyl cis-trans isomerase	444	167		17	13	14	13	9	12	13	11	14	12	20	0.0	66.9%	4	P:protein folding; P:protein peptidyl-prolyl isomerization; F:peptidyl-prolyl cis-trans isomerase activity; F:protein binding	y	EC:5.2.1.8	IPR002130 (PRINTS); IPR011990 (G3DSA:1.25.40.GENE3D); G3DSA:2.40.100.10 (GENE3D); IPR002130 (PFAM); IPR023114 (G3DSA:1.10.150.GENE3D); PTHR11071 (PANTHER); PTHR11071:SF48 (PANTHER); IPR020892 (PROSITE_PATTERNS); IPR002130 (PROSITE_PROFILES); SSF48452 (SUPERFAMILY); IPR002130 (SUPERFAMILY)
g1398.t1	gag-protease-integrase-rt-r polyprotein	733	8		25	17	0	1	28	0	0	0	0	0	20	8.20017e-69	45.75%	2	P:DNA integration; F:nucleic acid binding	y		IPR001584 (PFAM); IPR013103 (PFAM); G3DSA:3.30.420.10 (GENE3D); PTHR11439 (PANTHER); IPR001584 (PROSITE_PROFILES); IPR012337 (SUPERFAMILY)
g1399.t1	terpenoid cylase protein prenyltransferase alpha-alpha toroid	387	24		1	22	2	0	0	0	0	0	0	0	20	9.56561e-138	59.45%	1	F:hydrolase activity, acting on ester bonds	y		IPR006912 (PFAM); PTHR22930:SF3 (PANTHER); IPR026103 (PANTHER)
g1401.t1	retrotransposon ty1-copia subclass	351	8		7	5	0	0	9	0	0	0	0	0	20	2.12815e-09	49.35%	1	F:nucleic acid binding	y	-	G3DSA:3.30.420.10 (GENE3D); IPR012337 (SUPERFAMILY)
g1402.t1	hypothetical protein PGTG_22627	373	70		0	62	1	0	0	0	0	0	0	0	20	3.81303e-72	46.8%	0	-	n		PF14303 (PFAM)
g1403.t1	alpha beta-hydrolase	550	183		11	10	11	3	5	9	5	12	16	5	20	0.0	65.75%	2	F:serine-type carboxypeptidase activity; P:proteolysis	y	EC:3.4.16	IPR001563 (PRINTS); G3DSA:3.40.50.1820 (GENE3D); IPR001563 (PFAM); G3DSA:3.40.50.1820 (GENE3D); IPR001563 (PANTHER); PTHR11802:SF4 (PANTHER); IPR018202 (PROSITE_PATTERNS); SIGNAL_PEPTIDE_C_REGION (PHOBIUS); SIGNAL_PEPTIDE_H_REGION (PHOBIUS); SIGNAL_PEPTIDE_N_REGION (PHOBIUS); NON_CYTOPLASMIC_DOMAIN (PHOBIUS); SIGNAL_PEPTIDE (PHOBIUS); SSF53474 (SUPERFAMILY)
g1406.t1	hypothetical protein PGTG_17946	251	78		0	68	0	0	0	0	4	0	0	0	20	1.09744e-49	62.95%	1	F:nucleic acid binding	n		PTHR23272 (PANTHER)
g1409.t1	---NA---	635	126		1	0	0	0	0	0	0	0	0	0	0			0	-	n		no IPS match
g1410.t1	ydr124wp-like protein	713	-		0	1	2	0	2	0	0	0	0	0	20	0.0	70.7%	2	F:protein dimerization activity; F:DNA binding	n		IPR021264 (PFAM)
g1412.t1	polyprotein	885	7		11	36	19	14	0	0	0	0	0	2	20	0.0	58.6%	3	F:RNA-directed DNA polymerase activity; F:RNA binding; P:RNA-dependent DNA replication	y		G3DSA:3.30.70.270 (GENE3D); IPR000477 (PFAM); PTHR10178 (PANTHER); PTHR10178:SF14 (PANTHER); SSF56672 (SUPERFAMILY)
g1414.t1	hypothetical protein PGTG_02806	414	28		1	250	0	1	0	0	0	0	0	0	20	1.85658e-38	51.9%	2	F:nucleic acid binding; F:zinc ion binding	n		no IPS match
g1415.t1	hypothetical protein PGTG_19237	277	127		1	52	6	0	0	0	0	0	0	0	20	1.82484e-16	51.25%	0	-	n		no IPS match
g1417.t1	hypothetical protein PGTG_03985	546	96		13	28	0	0	0	0	0	0	0	0	20	1.40552e-40	47.45%	2	F:zinc ion binding; F:nucleic acid binding	y		IPR001878 (G3DSA:4.10.60.GENE3D)
g1419.t1	ubp8p	493	257		3	5	7	0	7	7	7	6	5	7	20	6.72187e-144	47.5%	2	F:cysteine-type peptidase activity; P:ubiquitin-dependent protein catabolic process	y	EC:3.4	IPR001394 (PFAM); PTHR24006 (PANTHER); PTHR24006:SF303 (PANTHER); IPR018200 (PROSITE_PATTERNS); IPR028889 (PROSITE_PROFILES); SSF54001 (SUPERFAMILY)
g1421.t1	---NA---	101	-	S	0	0	0	0	0	0	0	0	0	0	0			0	-	n		IPR008160 (PFAM); NON_CYTOPLASMIC_DOMAIN (PHOBIUS); SIGNAL_PEPTIDE_C_REGION (PHOBIUS); SIGNAL_PEPTIDE_N_REGION (PHOBIUS); SIGNAL_PEPTIDE (PHOBIUS); SIGNAL_PEPTIDE_H_REGION (PHOBIUS); SignalP-TM (SIGNALP_GRAM_POSITIVE); SignalP-noTM (SIGNALP_GRAM_NEGATIVE); SignalP-noTM (SIGNALP_EUK)
g1422.t1	fatty acid sphingolipid desaturase	592	1309		1	4	2	7	1	3	2	1	1	3	20	0.0	61.05%	5	P:fatty acid biosynthetic process; F:oxidoreductase activity, acting on paired donors, with oxidation of a pair of donors resulting in the reduction of molecular oxygen to two molecules of water; F:iron ion binding; F:heme binding; P:oxidation-reduction process	y	EC:1.14.19	IPR012171 (PIRSF); IPR001199 (G3DSA:3.10.120.GENE3D); IPR001199 (PFAM); IPR005804 (PFAM); PTHR19353:SF7 (PANTHER); PTHR19353 (PANTHER); TRANSMEMBRANE (PHOBIUS); NON_CYTOPLASMIC_DOMAIN (PHOBIUS); TRANSMEMBRANE (PHOBIUS); CYTOPLASMIC_DOMAIN (PHOBIUS); CYTOPLASMIC_DOMAIN (PHOBIUS); TRANSMEMBRANE (PHOBIUS); NON_CYTOPLASMIC_DOMAIN (PHOBIUS); TRANSMEMBRANE (PHOBIUS); NON_CYTOPLASMIC_DOMAIN (PHOBIUS); C…
g1423.t1	hypothetical protein PGTG_21359	252	118		1	35	7	0	0	0	0	0	0	0	20	7.55849e-37	54.5%	0	-	n		no IPS match
g1424.t1	ste ste20 paka protein kinase	780	51		40	87	107	25	76	146	109	130	115	85	20	0.0	80.25%	7	C:cytoplasm; P:protein phosphorylation; F:ATP binding; P:response to pheromone; C:nucleus; F:protein serine/threonine kinase activity; P:serine family amino acid metabolic process	y	EC:2.7.11	Coil (COILS); IPR000095 (SMART); IPR002290 (SMART); IPR000719 (PFAM); IPR000095 (G3DSA:3.90.810.GENE3D); G3DSA:1.10.510.10 (GENE3D); IPR000095 (PFAM); G3DSA:3.30.200.20 (GENE3D); PTHR24361 (PANTHER); PTHR24361:SF26 (PANTHER); IPR008271 (PROSITE_PATTERNS); IPR017441 (PROSITE_PATTERNS); IPR000095 (PROSITE_PROFILES); IPR000719 (PROSITE_PROFILES); IPR011009 (SUPERFAMILY)
g1426.t1	hypothetical protein PGTG_03418	754	54		0	54	9	0	0	0	0	0	0	0	20	1.04608e-168	57.15%	2	P:proteolysis; F:aspartic-type endopeptidase activity	n		PF13650 (PFAM)
g1429.t1	nascent polypeptide-associated complex subunit beta	180	-		2	1	1	0	1	1	1	1	1	1	20	5.58946e-96	72.7%	3	P:'de novo' cotranslational protein folding; P:transport; C:nascent polypeptide-associated complex	y	-	IPR002715 (PFAM); PTHR10351 (PANTHER); IPR002715 (PROSITE_PROFILES)
g1430.t1	exopolysaccharide phosphotransferase sco2592	736	-		0	1	2	3	3	0	0	0	3	3	20	0.0	45.55%	1	F:calcium ion binding	n		PTHR31869 (PANTHER); PTHR31869:SF1 (PANTHER); IPR018247 (PROSITE_PATTERNS); NON_CYTOPLASMIC_DOMAIN (PHOBIUS); CYTOPLASMIC_DOMAIN (PHOBIUS); TRANSMEMBRANE (PHOBIUS); TMhelix (TMHMM)
g1431.t1	atp-citrate synthase	1134	65		4	3	2	6	3	2	3	3	3	3	20	0.0	83.55%	8	P:cellular carbohydrate metabolic process; F:ATP citrate synthase activity; F:ATP binding; F:succinate-CoA ligase (ADP-forming) activity; F:cofactor binding; F:lyase activity; P:reductive tricarboxylic acid cycle; C:succinate-CoA ligase complex	y	EC:2.3.3.8; EC:6.2.1.5	IPR016102 (G3DSA:3.40.50.GENE3D); IPR016143 (G3DSA:1.10.230.GENE3D); IPR013816 (G3DSA:3.30.470.GENE3D); IPR016142 (G3DSA:1.10.580.GENE3D); IPR003781 (PFAM); IPR005811 (PFAM); IPR016040 (G3DSA:3.40.50.GENE3D); IPR016102 (G3DSA:3.40.50.GENE3D); IPR002020 (PFAM); PTHR23118 (PANTHER); IPR017440 (PROSITE_PATTERNS); IPR005810 (PROSITE_PATTERNS); IPR016102 (SUPERFAMILY); SSF56059 (SUPERFAMILY); IPR01614…
g1432.t1	gag-pol polyprotein	1219	31		11	162	0	19	0	1	0	1	3	0	20	7.6607e-80	58.35%	3	F:nucleic acid binding; F:zinc ion binding; P:DNA integration	n		G3DSA:3.10.10.10 (GENE3D); PTHR10178 (PANTHER); SSF56672 (SUPERFAMILY); SSF56672 (SUPERFAMILY)
g1433.t1	polyprotein	468	15		9	15	0	30	0	2	0	0	2	0	20	8.69808e-68	49.75%	1	F:nucleic acid binding	y		G3DSA:3.30.420.10 (GENE3D); PTHR10178 (PANTHER); IPR012337 (SUPERFAMILY)
g1434.t1	---NA---	245	43		0	0	0	0	0	0	0	0	0	0	0			0	-	n		no IPS match
g1436.t1	---NA---	305	43		0	0	0	0	0	0	0	0	0	0	0			0	-	n		PR01217 (PRINTS)
g1439.t1	polyprotein	883	22		12	68	0	37	1	4	1	1	2	0	20	1.43962e-91	64.7%	2	P:DNA integration; F:nucleic acid binding	y		IPR001584 (PFAM); G3DSA:3.10.10.10 (GENE3D); G3DSA:3.30.420.10 (GENE3D); PTHR10178 (PANTHER); IPR001584 (PROSITE_PROFILES); IPR012337 (SUPERFAMILY); SSF56672 (SUPERFAMILY)
g1441.t1	hypothetical protein PGTG_20063	661	178		0	35	0	0	0	0	0	0	0	0	20	9.19445e-11	40.05%	3	F:ATPase activity; F:ATP binding; P:ATP catabolic process	n		no IPS match
g1442.t1	hypothetical protein PGTG_09853	392	920		3	19	14	0	0	0	0	0	0	0	20	2.13833e-113	54.15%	0	-	n		G3DSA:3.80.10.10 (GENE3D); PF12937 (PFAM)
g1443.t1	hypothetical protein PGTG_08233	282	-		1	1	1	0	0	0	0	0	0	0	1	4.76986e-40	73.0%	1	F:binding	y	-	no IPS match
g1444.t1	retrotransposon-derived protein peg10-like	565	55		3	16	0	1	0	1	0	1	1	0	20	5.15943e-21	48.0%	6	F:RNA binding; F:nucleic acid binding; P:DNA integration; P:RNA-dependent DNA replication; C:nucleus; F:RNA-directed DNA polymerase activity	n		G3DSA:3.10.10.10 (GENE3D); IPR013242 (PFAM); PTHR10178:SF184 (PANTHER); PTHR10178 (PANTHER); SSF56672 (SUPERFAMILY)
g1446.t1	retrotransposon ty1-copia subclass	471	58		12	10	0	1	31	0	0	0	0	0	20	1.15084e-93	50.3%	2	P:DNA integration; F:nucleic acid binding	y		IPR013103 (PFAM); IPR001584 (PFAM); G3DSA:3.30.420.10 (GENE3D); PTHR11439 (PANTHER); IPR001584 (PROSITE_PROFILES); IPR012337 (SUPERFAMILY)
g1448.t1	hpp family protein	379	-		1	1	1	1	2	0	2	2	2	2	20	8.98113e-108	50.8%	0	-	n		IPR007065 (PFAM); NON_CYTOPLASMIC_DOMAIN (PHOBIUS); NON_CYTOPLASMIC_DOMAIN (PHOBIUS); CYTOPLASMIC_DOMAIN (PHOBIUS); NON_CYTOPLASMIC_DOMAIN (PHOBIUS); TRANSMEMBRANE (PHOBIUS); CYTOPLASMIC_DOMAIN (PHOBIUS); CYTOPLASMIC_DOMAIN (PHOBIUS); TRANSMEMBRANE (PHOBIUS); TRANSMEMBRANE (PHOBIUS); TRANSMEMBRANE (PHOBIUS); TRANSMEMBRANE (PHOBIUS); TMhelix (TMHMM); TMhelix (TMHMM); TMhelix (TMHMM); TMhelix (TMHM…
g1449.t1	glycoside hydrolase	499	365	S	5	12	10	4	0	1	4	4	2	3	20	0.0	58.1%	2	P:carbohydrate metabolic process; F:hydrolase activity, hydrolyzing O-glycosyl compounds	y	-	IPR013781 (G3DSA:3.20.20.GENE3D); PTHR31451 (PANTHER); PTHR31451:SF1 (PANTHER); SIGNAL_PEPTIDE_N_REGION (PHOBIUS); NON_CYTOPLASMIC_DOMAIN (PHOBIUS); SIGNAL_PEPTIDE (PHOBIUS); SIGNAL_PEPTIDE_H_REGION (PHOBIUS); SIGNAL_PEPTIDE_C_REGION (PHOBIUS); SignalP-noTM (SIGNALP_EUK); IPR017853 (SUPERFAMILY)
g1450.t1	hypothetical protein PGTG_17920	1062	125		0	76	109	0	0	5	4	0	0	0	20	0.0	57.9%	0	-	n		Coil (COILS); Coil (COILS); Coil (COILS); TRANSMEMBRANE (PHOBIUS); NON_CYTOPLASMIC_DOMAIN (PHOBIUS); TRANSMEMBRANE (PHOBIUS); CYTOPLASMIC_DOMAIN (PHOBIUS); NON_CYTOPLASMIC_DOMAIN (PHOBIUS); TRANSMEMBRANE (PHOBIUS); CYTOPLASMIC_DOMAIN (PHOBIUS)
g1451.t1	---NA---	153	234		0	0	0	0	0	0	0	0	0	0	0			0	-	n		no IPS match
g1452.t1	ribonuclease partial	310	23		21	7	0	1	21	0	1	0	0	0	20	1.23017e-22	50.35%	12	F:nucleic acid binding; F:ionotropic glutamate receptor activity; F:transporter activity; P:ionotropic glutamate receptor signaling pathway; C:integral to membrane; C:membrane; P:ion transport; P:transport; F:zinc ion binding; F:extracellular-glutamate-gated ion channel activity; P:DNA integration; F:metal ion binding	n		IPR013103 (PFAM); PTHR11439:SF127 (PANTHER); PTHR11439 (PANTHER)
g1453.t1	tkp5 protein	652	58		9	22	4	0	1	0	0	0	0	0	20	2.32424e-28	45.75%	2	P:DNA integration; F:nucleic acid binding	y	-	G3DSA:3.30.420.10 (GENE3D); IPR001584 (PFAM); PTHR11439 (PANTHER); PTHR11439:SF155 (PANTHER); IPR001584 (PROSITE_PROFILES); IPR012337 (SUPERFAMILY)
g1456.t1	zinc finger protein	250	-		0	1	1	0	0	1	1	0	1	0	20	1.06089e-47	52.25%	1	F:metal ion binding	n		PTHR21354 (PANTHER); PTHR21354:SF0 (PANTHER)
g1457.t1	probable transposable element	235	26		0	59	0	1	0	2	7	0	0	0	20	1.33494e-47	48.7%	1	F:nucleic acid binding	y	-	PTHR23272 (PANTHER); IPR012337 (SUPERFAMILY)
g1458.t1	hypothetical protein PGTG_22517	150	26		1	5	2	0	0	0	0	0	0	0	8	6.7141e-10	60.25%	2	F:binding; P:cellular amino acid biosynthetic process	y	-	no IPS match
g1459.t1	---NA---	113	96		1	1	0	0	0	0	0	0	0	0	0			0	-	n		CYTOPLASMIC_DOMAIN (PHOBIUS); TRANSMEMBRANE (PHOBIUS); NON_CYTOPLASMIC_DOMAIN (PHOBIUS)
g1461.t1	transposon unclassified	367	4		8	6	0	1	20	0	0	0	0	0	20	4.20679e-30	50.55%	1	F:binding	y	-	Coil (COILS); IPR013103 (PFAM); PTHR11439 (PANTHER); SSF56672 (SUPERFAMILY)
g1462.t1	nucleic acid-binding protein	631	101		4	100	1	0	0	1	7	1	0	0	20	0.0	60.4%	4	F:DNA helicase activity; P:DNA repair; P:telomere maintenance; C:replication fork	y	-	G3DSA:3.40.50.300 (GENE3D); IPR010285 (PFAM); PTHR10492:SF9 (PANTHER); PTHR10492 (PANTHER); IPR027417 (SUPERFAMILY); IPR027417 (SUPERFAMILY)
g1463.t1	---NA---	129	-	S	0	0	0	0	0	0	0	0	0	0	0			0	-	n		SIGNAL_PEPTIDE (PHOBIUS); SIGNAL_PEPTIDE_C_REGION (PHOBIUS); NON_CYTOPLASMIC_DOMAIN (PHOBIUS); SIGNAL_PEPTIDE_H_REGION (PHOBIUS); SIGNAL_PEPTIDE_N_REGION (PHOBIUS); SignalP-noTM (SIGNALP_EUK)
g1465.t1	cystathionine gamma-synthase	655	1652		2	2	2	0	2	4	2	5	2	2	20	0.0	57.55%	2	F:pyridoxal phosphate binding; F:catalytic activity	y		IPR015422 (G3DSA:3.90.1150.GENE3D); IPR015421 (G3DSA:3.40.640.GENE3D); IPR000277 (PFAM); IPR000277 (PANTHER); PTHR11808:SF5 (PANTHER); IPR015424 (SUPERFAMILY)
g1466.t1	trna wybutosine-synthesizing protein 1 homolog	699	659		2	3	2	1	0	0	0	0	0	0	20	0.0	67.05%	4	F:oxidoreductase activity; F:iron-sulfur cluster binding; P:oxidation-reduction process; F:FMN binding	y	-	Coil (COILS); IPR008254 (PFAM); IPR007197 (PFAM); G3DSA:3.40.50.360 (GENE3D); IPR013917 (PFAM); IPR013785 (G3DSA:3.20.20.GENE3D); PTHR13930 (PANTHER); IPR008254 (PROSITE_PROFILES); SSF102114 (SUPERFAMILY); SSF52218 (SUPERFAMILY)
g1467.t1	hypothetical protein PGTG_09098	576	-		0	3	1	0	0	0	0	0	0	0	4	4.65369e-57	64.25%	0	-	n		no IPS match
g1468.t1	arsenical pump-driving atpase	366	-		0	2	1	1	1	1	1	1	1	1	20	0.0	77.85%	13	P:posttranslational protein targeting to membrane; F:metal ion binding; P:pheromone-dependent signal transduction involved in conjugation with cellular fusion; P:response to metal ion; P:protein insertion into ER membrane; P:response to heat; C:GET complex; P:retrograde vesicle-mediated transport, Golgi to ER; F:ATPase activity; P:ATP catabolic process; F:ATP binding; F:guanyl-nucleotide exchange…	y	EC:3.6.1.3	IPR025723 (PFAM); G3DSA:3.40.50.300 (GENE3D); IPR016300 (TIGRFAM); IPR016300 (PANTHER); IPR027542 (HAMAP); IPR027417 (SUPERFAMILY)
g1469.t1	btb domain and ankyrin repeat protein	1718	366		1	2	2	0	3	3	1	2	2	2	20	0.0	50.3%	1	F:protein binding	y		IPR000210 (SMART); IPR020683 (G3DSA:1.25.40.GENE3D); IPR011333 (G3DSA:3.30.710.GENE3D); PF13857 (PFAM); IPR000408 (PFAM); IPR009091 (G3DSA:2.130.10.GENE3D); PTHR22872:SF0 (PANTHER); PTHR22872 (PANTHER); IPR000408 (PROSITE_PROFILES); IPR000210 (PROSITE_PROFILES); IPR000210 (PROSITE_PROFILES); IPR000408 (PROSITE_PROFILES); IPR020683 (SUPERFAMILY); IPR017986 (SUPERFAMILY); IPR009091 (SUPERFAMILY); I…
g1470.t1	signal recognition particle subunit srp68 isoform x1	735	-		0	1	1	0	1	1	1	1	1	1	20	2.40929e-160	49.1%	4	C:intracellular organelle; F:binding; C:cytoplasmic part; C:ribonucleoprotein complex	y	-	Coil (COILS); Coil (COILS); PTHR12860 (PANTHER)
g1471.t1	---NA---	157	84	S	0	0	0	0	0	0	0	0	0	0	0			0	-	n		SIGNAL_PEPTIDE_N_REGION (PHOBIUS); SIGNAL_PEPTIDE_H_REGION (PHOBIUS); SIGNAL_PEPTIDE (PHOBIUS); SIGNAL_PEPTIDE_C_REGION (PHOBIUS); NON_CYTOPLASMIC_DOMAIN (PHOBIUS); SignalP-noTM (SIGNALP_EUK)
g1474.t1	hypothetical protein PGTG_19472	156	69		1	27	1	0	0	0	0	0	0	0	9	7.08232e-14	67.11%	0	-	n		no IPS match
g1475.t1	probable crm1-nuclear export exportin	1096	-		2	1	1	2	1	1	1	2	1	1	20	0.0	75.55%	8	F:Ran GTPase binding; P:protein export from nucleus; C:spindle pole body; P:protein localization to kinetochore; C:kinetochore; P:mRNA export from nucleus; C:nucleus; P:ribosomal large subunit export from nucleus	y	-	IPR001494 (SMART); IPR014877 (SMART); IPR011989 (G3DSA:1.25.10.GENE3D); IPR001494 (PFAM); IPR014877 (PFAM); IPR011989 (G3DSA:1.25.10.GENE3D); IPR013598 (PFAM); PTHR11223 (PANTHER); PTHR11223:SF2 (PANTHER); IPR001494 (PROSITE_PROFILES); IPR016024 (SUPERFAMILY)
g1476.t1	tkp5 protein	762	91		12	29	0	0	12	0	0	0	0	0	20	5.11541e-92	51.05%	2	P:DNA integration; F:nucleic acid binding	y	-	IPR001584 (PFAM); G3DSA:3.30.420.10 (GENE3D); PTHR11439 (PANTHER); IPR001584 (PROSITE_PROFILES); IPR012337 (SUPERFAMILY)
g1477.t1	gag-pol polyprotein	1160	1		63	40	3	5	30	0	0	0	0	0	20	8.62702e-129	45.2%	2	P:DNA integration; F:nucleic acid binding	y		PF14227 (PFAM); IPR025724 (PFAM); G3DSA:3.30.420.10 (GENE3D); IPR001584 (PFAM); IPR013103 (PFAM); PTHR11439 (PANTHER); PTHR11439:SF127 (PANTHER); IPR001584 (PROSITE_PROFILES); SSF56672 (SUPERFAMILY); IPR012337 (SUPERFAMILY)
g1480.t1	retrotransposon ty1-copia subclass	1035	4		51	21	0	5	44	0	1	0	0	0	20	2.25806e-97	46.05%	1	F:nucleic acid binding	y		IPR013103 (PFAM); PTHR11439 (PANTHER); SSF56672 (SUPERFAMILY); IPR012337 (SUPERFAMILY)
g1481.t1	retrotransposon ty1-copia subclass	532	17		35	8	0	2	27	1	0	0	0	0	20	7.03473e-98	55.3%	1	F:hydrolase activity	y	-	IPR013103 (PFAM); PTHR11439 (PANTHER); SSF56672 (SUPERFAMILY)
g1482.t1	proteophosphoglycan ppg4	344	-		0	1	2	0	1	0	0	0	0	1	5	2.13719e-142	60.2%	0	-	n		TRANSMEMBRANE (PHOBIUS); CYTOPLASMIC_DOMAIN (PHOBIUS); NON_CYTOPLASMIC_DOMAIN (PHOBIUS); NON_CYTOPLASMIC_DOMAIN (PHOBIUS); NON_CYTOPLASMIC_DOMAIN (PHOBIUS); TRANSMEMBRANE (PHOBIUS); TRANSMEMBRANE (PHOBIUS); TRANSMEMBRANE (PHOBIUS); CYTOPLASMIC_DOMAIN (PHOBIUS); TRANSMEMBRANE (PHOBIUS); CYTOPLASMIC_DOMAIN (PHOBIUS); TMhelix (TMHMM); TMhelix (TMHMM); TMhelix (TMHMM); TMhelix (TMHMM)
g1484.t1	retrovirus-related gag-pol polyprotein	1020	10		65	52	1	5	27	1	0	0	0	0	20	1.01657e-131	54.4%	2	P:DNA integration; F:nucleic acid binding	y		Coil (COILS); IPR013103 (PFAM); IPR001584 (PFAM); G3DSA:3.30.420.10 (GENE3D); PF14227 (PFAM); PTHR11439:SF127 (PANTHER); PTHR11439 (PANTHER); IPR001584 (PROSITE_PROFILES); IPR012337 (SUPERFAMILY)
g1486.t1	retrotransposable element tf2 155 kda protein type 1	300	27		12	0	0	6	1	0	1	0	0	0	20	1.19256e-40	58.5%	3	F:RNA binding; P:RNA-dependent DNA replication; F:RNA-directed DNA polymerase activity	y	-	IPR000477 (PFAM); G3DSA:3.10.10.10 (GENE3D); G3DSA:3.30.70.270 (GENE3D); PTHR10178:SF14 (PANTHER); PTHR10178 (PANTHER); IPR000477 (PROSITE_PROFILES); SSF56672 (SUPERFAMILY)
g1487.t1	hypothetical protein PGTG_04371	318	912		0	2	1	0	0	0	0	0	0	0	1	1.89756e-08	61.0%	0	-	n		SignalP-TM (SIGNALP_GRAM_POSITIVE)
g1489.t1	hypothetical protein PGTG_21191	454	71		11	38	2	2	0	7	0	2	1	0	20	1.13163e-133	56.6%	2	F:nucleic acid binding; F:zinc ion binding	y		IPR001878 (G3DSA:4.10.60.GENE3D)
g1493.t1	hypothetical protein PGTG_00314	420	47		13	41	2	0	0	0	0	1	1	0	20	2.128e-69	59.2%	2	F:zinc ion binding; F:nucleic acid binding	y		IPR001878 (SMART); IPR001878 (G3DSA:4.10.60.GENE3D); IPR001878 (SUPERFAMILY)
g1494.t1	duf699-domain-containing protein	1267	37		2	16	2	0	1	1	1	1	1	1	20	0.0	74.7%	5	C:90S preribosome; C:nucleolus; P:ribosomal small subunit biogenesis; F:N-acetyltransferase activity; P:acyl-carrier-protein biosynthetic process	y	-	IPR000182 (PFAM); IPR013562 (PFAM); IPR027992 (PFAM); IPR007807 (PFAM); PTHR10925 (PANTHER); PTHR10925:SF5 (PANTHER)
g1495.t1	hypothetical protein PGTG_22627	147	338		0	7	0	0	0	0	0	0	0	0	4	8.68349e-18	57.0%	0	-	n		PF14303 (PFAM)
g1496.t1	terpenoid cylase protein prenyltransferase alpha-alpha toroid	187	24		0	13	0	0	0	0	0	0	0	0	20	1.85205e-63	59.45%	1	F:hydrolase activity, acting on ester bonds	n		PTHR22930:SF1 (PANTHER); IPR026103 (PANTHER)
g1497.t1	ribosomal protein	403	24		1	24	2	0	0	0	0	0	0	0	20	2.41045e-87	60.55%	1	F:hydrolase activity, acting on ester bonds	y		IPR006912 (PFAM); IPR026103 (PANTHER); PTHR22930:SF3 (PANTHER)
g1498.t1	isoleucyl-trna synthetase	1103	1941		6	4	3	2	3	3	3	3	2	4	20	0.0	79.4%	9	F:isoleucine-tRNA ligase activity; F:aminoacyl-tRNA editing activity; P:isoleucyl-tRNA aminoacylation; P:regulation of translational fidelity; F:ATP binding; C:cytoplasm; P:isoleucine biosynthetic process; P:leucine biosynthetic process; P:valine biosynthetic process	y	EC:6.1.1.5	Coil (COILS); IPR002301 (PRINTS); IPR002301 (TIGRFAM); IPR014729 (G3DSA:3.40.50.GENE3D); IPR013155 (PFAM); IPR009008 (G3DSA:3.90.740.GENE3D); G3DSA:1.10.730.10 (GENE3D); IPR002300 (PFAM); PTHR11946:SF11 (PANTHER); PTHR11946 (PANTHER); IPR001412 (PROSITE_PATTERNS); IPR023586 (HAMAP); IPR009008 (SUPERFAMILY); SSF52374 (SUPERFAMILY); IPR009080 (SUPERFAMILY)
g1499.t1	serine threonine protein phosphatase pp2a-associated protein	383	-		1	1	2	0	1	1	1	1	1	1	20	5.75928e-164	54.2%	1	P:regulation of signal transduction	y	-	Coil (COILS); Coil (COILS); IPR007304 (PFAM); PTHR10933:SF9 (PANTHER); IPR007304 (PANTHER)
g1500.t1	---NA---	263	-		0	2	0	0	0	0	0	0	0	0	0			0	-	n		no IPS match
g1501.t1	---NA---	491	748		0	0	0	0	0	0	0	0	0	0	0			0	-	n		no IPS match
g1502.t1	---NA---	96	-		1	0	0	0	0	0	0	0	0	0	0			0	-	n		no IPS match
g1503.t1	chromo domain-containing protein required for cell polarity	232	-		1	2	2	0	1	2	1	1	1	1	20	1.45044e-98	63.8%	2	P:cellular process; C:nucleus	y	-	Coil (COILS); IPR026541 (PFAM); G3DSA:2.30.30.270 (GENE3D); PTHR10880:SF15 (PANTHER); IPR008676 (PANTHER); IPR026541 (PROSITE_PROFILES); IPR016197 (SUPERFAMILY)
g1505.t1	hypothetical protein PGTG_10480	265	347		0	24	0	0	0	0	0	0	0	0	13	0.628789	48.08%	0	-	n		no IPS match
g1506.t1	---NA---	224	523		0	1	0	0	0	0	0	0	0	0	0			0	-	n		SIGNAL_PEPTIDE_N_REGION (PHOBIUS); SIGNAL_PEPTIDE_C_REGION (PHOBIUS); SIGNAL_PEPTIDE (PHOBIUS); NON_CYTOPLASMIC_DOMAIN (PHOBIUS); SIGNAL_PEPTIDE_H_REGION (PHOBIUS)
g1507.t1	fad binding domain protein	671	-		1	1	1	0	2	0	0	0	0	1	20	0.0	52.2%	0	-	n		IPR025700 (PFAM); G3DSA:3.50.50.60 (GENE3D); G3DSA:3.50.50.60 (GENE3D); SSF51905 (SUPERFAMILY)
g1508.t1	rnapii degradation factor def1	1113	-		3	1	1	1	1	1	0	1	1	0	20	0.0	70.7%	1	F:protein binding	y		IPR003892 (PFAM); IPR003892 (PROSITE_PROFILES)
g1510.t1	retrotransposon ty1-copia subclass	987	1		32	24	0	2	15	0	0	0	0	0	20	1.77694e-46	43.9%	1	F:nucleic acid binding	y		IPR013103 (PFAM); G3DSA:3.30.420.10 (GENE3D); IPR025724 (PFAM); PTHR11439:SF127 (PANTHER); PTHR11439 (PANTHER); IPR012337 (SUPERFAMILY)
g1511.t1	hypothetical protein PGTG_02238	246	14		4	4	0	0	0	0	0	0	0	0	4	0.038556	42.5%	0	-	n		no IPS match
g1512.t1	copia polyprotein	471	16		34	8	0	3	24	1	1	0	0	0	20	9.59092e-73	54.45%	4	F:metal ion binding; F:nucleic acid binding; P:DNA integration; F:zinc ion binding	n		IPR013103 (PFAM); PTHR11439 (PANTHER); PTHR11439:SF127 (PANTHER); SSF56672 (SUPERFAMILY)
g1513.t1	copia-like retrotransposon	231	13		23	8	0	1	15	0	0	0	0	0	20	2.09095e-25	52.8%	8	F:nucleic acid binding; P:DNA integration; F:metal ion binding; F:zinc ion binding; P:proteolysis; F:peptidase activity; F:cyclin-dependent protein serine/threonine kinase regulator activity; P:cell cycle	n		PTHR11439 (PANTHER); PTHR11439:SF127 (PANTHER)
g1515.t1	---NA---	198	2		0	1	0	0	0	0	0	0	0	0	0			0	-	n		Coil (COILS)
g1517.t1	opie1 pol protein	632	9		12	10	0	0	27	0	0	0	0	0	20	1.73456e-48	44.55%	2	P:DNA integration; F:nucleic acid binding	y		Coil (COILS); IPR001584 (PFAM); G3DSA:3.30.420.10 (GENE3D); IPR013103 (PFAM); PTHR11439 (PANTHER); PTHR11439:SF127 (PANTHER); IPR001584 (PROSITE_PROFILES); IPR012337 (SUPERFAMILY)
g1519.t1	retrovirus-related gag-pol polyprotein	725	13		40	8	0	2	28	0	1	0	0	0	20	1.11794e-110	41.3%	2	P:DNA integration; F:nucleic acid binding	y		IPR001584 (PFAM); IPR013103 (PFAM); G3DSA:3.30.420.10 (GENE3D); PTHR11439:SF127 (PANTHER); PTHR11439 (PANTHER); IPR001584 (PROSITE_PROFILES); SSF56672 (SUPERFAMILY); IPR012337 (SUPERFAMILY)
g1520.t1	hypothetical protein PGTG_04717	241	89		0	5	8	0	0	0	0	0	0	0	6	2.20302e-10	46.83%	0	-	n		SIGNAL_PEPTIDE_C_REGION (PHOBIUS); SIGNAL_PEPTIDE_N_REGION (PHOBIUS); NON_CYTOPLASMIC_DOMAIN (PHOBIUS); SIGNAL_PEPTIDE (PHOBIUS); SIGNAL_PEPTIDE_H_REGION (PHOBIUS); SignalP-TM (SIGNALP_GRAM_POSITIVE)
g1522.t1	leucine rich repeat gene family	156	1351		0	0	0	0	0	0	0	0	0	0	10	8.9345e-08	46.4%	0	-	n		no IPS match
g1523.t1	---NA---	211	21		3	0	0	0	0	0	0	0	0	0	0			0	-	n		no IPS match
g1524.t1	hypothetical protein PGTG_07601	361	63		1	110	2	0	0	0	0	0	0	0	20	1.02887e-26	55.45%	1	F:nucleic acid binding	n		no IPS match
g1526.t1	hypothetical protein PGTG_22663	563	88		3	20	9	5	0	0	0	0	0	2	20	7.08431e-50	55.45%	2	F:nucleic acid binding; F:zinc ion binding	y		IPR001878 (SMART); IPR001878 (PFAM); IPR001878 (G3DSA:4.10.60.GENE3D); IPR001878 (PROSITE_PROFILES); IPR001878 (SUPERFAMILY)
g1527.t1	---NA---	148	94		0	0	0	0	0	0	0	0	0	0	0			0	-	n		no IPS match
g1529.t1	hypothetical protein PGTG_17275	278	195		0	16	0	2	0	0	0	0	0	0	17	1.08998e-07	56.12%	0	-	n		no IPS match
g1530.t1	fes1-domain-containing protein	358	913		2	1	1	2	1	1	1	1	1	0	20	6.16222e-128	57.45%	1	F:binding	y		Coil (COILS); IPR013918 (PFAM); IPR011989 (G3DSA:1.25.10.GENE3D); PTHR19316:SF5 (PANTHER); PTHR19316 (PANTHER); IPR016024 (SUPERFAMILY)
g1531.t1	dash subunit dad1	102	-		0	1	1	3	0	0	0	0	1	0	6	3.5316e-18	74.0%	3	C:mitotic spindle; C:DASH complex; P:mitotic spindle organization in nucleus	y	-	Coil (COILS); IPR013958 (PFAM)
g1532.t1	hypothetical protein PGTG_13209	372	28		1	189	0	1	0	0	0	0	0	0	20	1.47258e-28	60.55%	2	F:nucleic acid binding; F:zinc ion binding	n		no IPS match
g1533.t1	retrotransposon ty1-copia subclass	1036	6		62	23	0	7	32	0	0	0	0	0	20	5.66788e-103	44.9%	2	P:DNA integration; F:nucleic acid binding	y		G3DSA:3.30.420.10 (GENE3D); IPR001584 (PFAM); IPR013103 (PFAM); PTHR11439:SF127 (PANTHER); PTHR11439 (PANTHER); IPR001584 (PROSITE_PROFILES); SSF56672 (SUPERFAMILY); IPR012337 (SUPERFAMILY)
g1534.t1	hypothetical protein PGTG_11049	139	5		17	11	0	0	0	0	0	0	0	0	7	4.29655e-07	53.71%	0	-	n		no IPS match
g1536.t1	hypothetical protein PGTG_14547	239	68		2	2	0	0	0	0	0	0	0	0	3	0.00218896	58.33%	0	-	n		no IPS match
g1537.t1	transcriptional enhancer factor tef-5 isoform x2	330	-		0	1	1	0	1	0	0	0	0	1	20	5.83638e-48	63.15%	9	P:embryo implantation; P:positive regulation of transcription from RNA polymerase II promoter; C:transcription factor complex; P:trophectodermal cell fate commitment; F:DNA binding; P:cell fate specification; C:nucleus; F:sequence-specific DNA binding transcription factor activity; P:regulation of transcription, DNA-dependent	y	-	IPR000818 (SMART); IPR000818 (PFAM); IPR000818 (PANTHER); PTHR11834:SF0 (PANTHER); IPR000818 (PROSITE_PROFILES)
g1538.t1	ribosomal protein	429	24		1	35	2	0	0	0	0	0	0	0	20	7.54628e-68	60.45%	1	F:hydrolase activity, acting on ester bonds	y		IPR006912 (PFAM); PTHR22930:SF3 (PANTHER); IPR026103 (PANTHER)
g1539.t1	retrotransposon ty1-copia subclass	623	11		28	9	0	1	29	0	0	0	0	0	20	7.81642e-46	47.65%	5	F:nucleic acid binding; P:DNA integration; F:metal ion binding; F:zinc ion binding; C:cytoplasmic membrane-bounded vesicle	n		IPR013103 (PFAM); PTHR11439 (PANTHER); PTHR11439:SF127 (PANTHER); SSF56672 (SUPERFAMILY)
g1540.t1	retrotransposon ty1-copia subclass	194	87		3	3	0	0	9	0	0	0	0	0	20	1.27567e-09	61.8%	4	F:nucleic acid binding; F:hydrolase activity; F:transferase activity; P:DNA integration	y	-	IPR001584 (PFAM); G3DSA:3.30.420.10 (GENE3D); PTHR11439:SF127 (PANTHER); PTHR11439 (PANTHER); IPR001584 (PROSITE_PROFILES); IPR012337 (SUPERFAMILY)
g1545.t1	membrane protein	380	-		0	1	1	1	0	0	0	0	0	0	20	1.17709e-128	46.35%	0	-	n		IPR012429 (PFAM); PTHR31061 (PANTHER); TRANSMEMBRANE (PHOBIUS); TRANSMEMBRANE (PHOBIUS); TRANSMEMBRANE (PHOBIUS); TRANSMEMBRANE (PHOBIUS); CYTOPLASMIC_DOMAIN (PHOBIUS); CYTOPLASMIC_DOMAIN (PHOBIUS); CYTOPLASMIC_DOMAIN (PHOBIUS); NON_CYTOPLASMIC_DOMAIN (PHOBIUS); NON_CYTOPLASMIC_DOMAIN (PHOBIUS); CYTOPLASMIC_DOMAIN (PHOBIUS); NON_CYTOPLASMIC_DOMAIN (PHOBIUS); TRANSMEMBRANE (PHOBIUS); TRANSMEMBRANE…
g1547.t1	iron-sulfur cluster biogenesis protein	119	572		0	1	0	0	1	1	1	1	1	0	18	0.000184366	78.22%	5	C:cytoplasm; P:glycine catabolic process; F:aminomethyltransferase activity; P:L-serine metabolic process; P:threonine metabolic process	y	EC:2.1.2.10	IPR017703 (TIGRFAM); PTHR22602 (PANTHER); PTHR22602:SF0 (PANTHER); SSF103025 (SUPERFAMILY)
g1549.t1	1-phosphatidylinositol-3-phosphate 5-kinase	2026	1567		5	3	5	2	10	10	7	6	7	7	20	0.0	59.45%	5	P:phosphatidylinositol metabolic process; P:phosphorylation; F:ATP binding; P:cellular protein metabolic process; F:phosphatidylinositol phosphate kinase activity	y	EC:2.7.1	IPR016034 (SMART); IPR002423 (PFAM); IPR027484 (G3DSA:3.30.800.GENE3D); IPR027483 (G3DSA:3.30.810.GENE3D); IPR002498 (PFAM); IPR027409 (G3DSA:3.50.7.GENE3D); IPR002423 (PANTHER); PTHR11353:SF14 (PANTHER); IPR002498 (PROSITE_PROFILES); SSF56104 (SUPERFAMILY); IPR027409 (SUPERFAMILY)
g1550.t1	hypothetical protein PGTG_13849	576	28		2	299	0	3	0	0	0	0	0	0	20	4.85087e-62	52.05%	2	F:nucleic acid binding; F:zinc ion binding	n		no IPS match
g1553.t1	hypothetical protein PGTG_22402	294	200		0	23	0	0	0	0	0	0	0	0	20	2.50548e-09	53.65%	0	-	n		no IPS match
g1555.t1	enth-domain-containing protein	500	713		1	3	2	3	2	2	2	2	3	1	20	0.0	68.55%	0	-	n		Coil (COILS); IPR013809 (SMART); IPR008942 (G3DSA:1.25.40.GENE3D); IPR001026 (PFAM); PTHR12276:SF11 (PANTHER); PTHR12276 (PANTHER); IPR013809 (PROSITE_PROFILES); IPR008942 (SUPERFAMILY)
g1556.t1	hypothetical protein MELLADRAFT_94481	297	-		1	1	2	0	0	0	0	0	0	0	2	2.05593e-24	49.0%	0	-	n		no IPS match
g1557.t1	mitochondrial carrier	396	142		18	18	26	11	26	26	29	23	25	21	20	1.51248e-90	52.25%	3	C:integral to membrane; C:membrane; P:transport	n		IPR023395 (G3DSA:1.50.40.GENE3D); IPR018108 (PFAM); PTHR24089:SF25 (PANTHER); PTHR24089 (PANTHER); SIGNAL_PEPTIDE_N_REGION (PHOBIUS); NON_CYTOPLASMIC_DOMAIN (PHOBIUS); NON_CYTOPLASMIC_DOMAIN (PHOBIUS); TRANSMEMBRANE (PHOBIUS); SIGNAL_PEPTIDE (PHOBIUS); SIGNAL_PEPTIDE_C_REGION (PHOBIUS); TRANSMEMBRANE (PHOBIUS); SIGNAL_PEPTIDE_H_REGION (PHOBIUS); CYTOPLASMIC_DOMAIN (PHOBIUS); IPR018108 (PROSITE_PR…
g1558.t1	transcription initiation factor iid taf10 subunit	112	-		0	1	1	2	1	1	1	1	1	0	20	8.08679e-54	78.8%	2	P:DNA-dependent transcription, initiation; C:nucleus	y	-	IPR003923 (PRINTS); IPR003923 (PFAM); PTHR21242:SF0 (PANTHER); IPR003923 (PANTHER)
g1559.t1	ribulose-5-phosphate 3-epimerase	235	-		1	1	1	3	1	2	1	1	1	1	20	1.2974e-138	79.5%	4	F:ribulose-phosphate 3-epimerase activity; F:metal ion binding; P:pentose-phosphate shunt; P:carbon utilization	y	EC:5.1.3.1	IPR026019 (PIRSF); IPR000056 (PFAM); IPR013785 (G3DSA:3.20.20.GENE3D); IPR000056 (PANTHER); IPR000056 (PROSITE_PATTERNS); IPR000056 (PROSITE_PATTERNS); IPR011060 (SUPERFAMILY)
g1560.t1	dash complex subunit dad4	95	-		2	0	1	0	0	0	0	0	1	0	20	7.41606e-27	66.85%	4	C:mitotic spindle; C:DASH complex; P:mitotic spindle organization in nucleus; P:attachment of spindle microtubules to kinetochore	y	-	IPR013959 (PFAM)
g1561.t1	hypothetical protein PGTG_16248	331	-		0	1	0	0	0	0	0	0	0	0	2	1.82055e-14	53.5%	0	-	n		no IPS match
g1563.t1	hypothetical protein PGTG_00248	98	-		1	1	0	0	0	0	0	0	0	0	1	3.55823e-28	83.0%	0	-	n		no IPS match
g1564.t1	---NA---	390	-		0	0	0	0	0	0	0	0	0	0	0			0	-	n		Coil (COILS)
g1565.t1	retrotransposon ty1-copia subclass	609	1		20	6	0	2	26	0	0	1	0	0	20	2.75614e-40	47.6%	2	F:ion binding; F:nucleic acid binding	y	-	G3DSA:3.30.420.10 (GENE3D); IPR013103 (PFAM); PTHR11439 (PANTHER); PTHR11439:SF127 (PANTHER); IPR012337 (SUPERFAMILY); SSF56672 (SUPERFAMILY)
g1566.t1	adp-ribosylation factor	160	339		17	12	14	13	12	13	12	13	12	13	20	2.26355e-108	96.65%	7	P:macroautophagy; P:small GTPase mediated signal transduction; P:ER to Golgi vesicle-mediated transport; P:Golgi to plasma membrane transport; C:Golgi apparatus; F:GTP binding; P:intracellular protein transport	y	-	Coil (COILS); IPR006689 (PRINTS); IPR006687 (SMART); IPR024156 (SMART); IPR006689 (PFAM); G3DSA:3.40.50.300 (GENE3D); IPR005225 (TIGRFAM); PTHR11711 (PANTHER); IPR024156 (PROSITE_PROFILES); IPR027417 (SUPERFAMILY)
g1567.t1	hypothetical protein PGTG_12131	122	589		0	1	6	1	0	0	0	0	0	0	2	1.20013e-18	71.5%	0	-	n		SIGNAL_PEPTIDE_N_REGION (PHOBIUS); SIGNAL_PEPTIDE_C_REGION (PHOBIUS); SIGNAL_PEPTIDE (PHOBIUS); NON_CYTOPLASMIC_DOMAIN (PHOBIUS); SIGNAL_PEPTIDE_H_REGION (PHOBIUS); TMhelix (TMHMM)
g1568.t1	hypothetical protein PGTG_12102	107	-		1	2	1	0	0	1	1	1	1	0	20	1.02107e-31	66.55%	3	P:regulation of small GTPase mediated signal transduction; C:intracellular; F:guanyl-nucleotide exchange factor activity	n		PF13233 (PFAM)
g1569.t1	hypothetical protein PGTG_12107	114	-		1	2	0	0	0	0	0	0	0	0	2	5.21168e-33	76.5%	0	-	n		no IPS match
g1574.t1	ras gtpase-activating protein	788	1874		2	5	7	2	3	3	4	4	5	3	20	0.0	82.85%	3	C:intracellular; F:Ras GTPase activator activity; P:positive regulation of Ras GTPase activity	y	-	Coil (COILS); IPR001936 (SMART); IPR000593 (PFAM); IPR001936 (PFAM); IPR001936 (G3DSA:1.10.506.GENE3D); PTHR14149 (PANTHER); PTHR14149:SF5 (PANTHER); IPR023152 (PROSITE_PATTERNS); IPR001936 (PROSITE_PROFILES); SSF143885 (SUPERFAMILY); IPR008936 (SUPERFAMILY)
g1575.t1	probable acyl- oxidase	734	751		8	6	4	5	7	2	4	5	5	6	20	0.0	73.3%	7	F:flavin adenine dinucleotide binding; C:peroxisome; P:fatty acid beta-oxidation; F:acyl-CoA dehydrogenase activity; F:acyl-CoA oxidase activity; P:electron transport; P:acyl-CoA metabolic process	y	EC:1.3.3.6; EC:1.3.99.3	IPR012258 (PIRSF); IPR009075 (PFAM); IPR006091 (G3DSA:2.40.110.GENE3D); IPR006091 (PFAM); G3DSA:1.20.140.10 (GENE3D); IPR002655 (PFAM); PF14749 (PFAM); IPR013786 (G3DSA:1.10.540.GENE3D); G3DSA:1.20.140.10 (GENE3D); IPR012258 (PTHR10909:PANTHER); PTHR10909 (PANTHER); IPR009075 (SUPERFAMILY); IPR009100 (SUPERFAMILY); IPR009075 (SUPERFAMILY)
g1576.t1	hypothetical protein PGTG_17469	527	30		11	43	2	0	0	0	0	0	0	0	20	1.91802e-126	62.15%	2	F:nucleic acid binding; F:zinc ion binding	n		PTHR11439 (PANTHER); PTHR11439:SF147 (PANTHER)
g1579.t1	carbamoyl-phosphate synthase small subunit	2415	1494		8	5	6	2	6	13	8	7	8	9	20	0.0	76.05%	10	F:metal ion binding; P:glutamine catabolic process; F:ATP binding; F:aspartate carbamoyltransferase activity; P:'de novo' pyrimidine nucleobase biosynthetic process; F:amino acid binding; P:carbamoyl phosphate biosynthetic process; P:alanine metabolic process; P:aspartate metabolic process; C:aspartate carbamoyltransferase complex	y	EC:2.1.3.2	IPR005483 (PRINTS); IPR006130 (PRINTS); IPR002082 (PRINTS); PR00099 (PRINTS); IPR002474 (SMART); IPR011607 (SMART); IPR005480 (SMART); IPR013815 (G3DSA:3.30.1490.GENE3D); IPR005479 (PFAM); IPR002474 (G3DSA:3.50.30.GENE3D); IPR013816 (G3DSA:3.30.470.GENE3D); IPR002474 (PFAM); IPR005480 (PFAM); IPR006274 (TIGRFAM); IPR006130 (G3DSA:3.40.50.GENE3D); IPR006131 (PFAM); IPR017926 (PFAM); IPR005481 (PFA…
g1580.t1	retrotransposon ty1-copia subclass	270	23		11	4	0	0	18	0	0	0	0	0	20	3.69684e-24	48.6%	5	F:metal ion binding; F:nucleic acid binding; P:DNA integration; F:zinc ion binding; C:mitochondrion	n		IPR013103 (PFAM); PTHR11439:SF127 (PANTHER); PTHR11439 (PANTHER)
g1581.t1	cellular morphogenesis-related protein	1828	714		3	1	1	0	1	1	1	1	1	1	20	0.0	56.7%	1	F:binding	y		IPR007249 (PFAM); PTHR14042 (PANTHER); PTHR14042:SF14 (PANTHER); IPR016024 (SUPERFAMILY)
g1582.t1	glycosyltransferase family 90 protein	689	361		3	12	10	3	4	8	8	4	1	9	20	0.0	53.7%	1	F:transferase activity	n		Coil (COILS); IPR006598 (SMART); PTHR12203:SF13 (PANTHER); PTHR12203 (PANTHER); SIGNAL_PEPTIDE (PHOBIUS); NON_CYTOPLASMIC_DOMAIN (PHOBIUS); SIGNAL_PEPTIDE_C_REGION (PHOBIUS); SIGNAL_PEPTIDE_N_REGION (PHOBIUS); SIGNAL_PEPTIDE_H_REGION (PHOBIUS); SignalP-TM (SIGNALP_GRAM_POSITIVE); TMhelix (TMHMM)
g1583.t1	---NA---	125	-		0	2	0	0	0	0	0	0	0	0	0			0	-	n		no IPS match
g1585.t1	hypothetical protein PGTG_08783	385	52		0	14	2	1	0	1	0	0	0	0	20	1.24411e-54	46.35%	0	-	n		IPR024752 (PFAM)
g1586.t1	hat family dimerization partial	448	26		0	50	0	2	0	8	6	1	0	0	20	1.1114e-125	52.15%	1	F:nucleic acid binding	y	-	IPR025525 (PFAM); PTHR23272 (PANTHER); IPR012337 (SUPERFAMILY)
g1587.t1	hypothetical protein PGTG_14915	437	78		0	83	0	0	0	0	5	0	0	0	20	7.37458e-145	62.65%	1	F:nucleic acid binding	y		PTHR23272 (PANTHER); PTHR23272:SF0 (PANTHER); NON_CYTOPLASMIC_DOMAIN (PHOBIUS); CYTOPLASMIC_DOMAIN (PHOBIUS); TRANSMEMBRANE (PHOBIUS); IPR012337 (SUPERFAMILY)
g1588.t1	pol polyprotein	153	19		2	1	0	8	0	0	0	0	0	0	20	2.99149e-05	60.05%	9	F:RNA binding; F:nucleic acid binding; P:DNA integration; P:RNA-dependent DNA replication; F:RNA-directed DNA polymerase activity; P:proteolysis; F:aspartic-type endopeptidase activity; F:metal ion binding; F:zinc ion binding	n		SSF56672 (SUPERFAMILY)
g1590.t1	l-gulono-gamma-lactone oxidase	1136	570		1	5	4	1	2	4	1	2	2	2	20	0.0	57.9%	10	P:oxidation-reduction process; F:D-arabinono-1,4-lactone oxidase activity; F:flavin adenine dinucleotide binding; F:UDP-N-acetylmuramate dehydrogenase activity; C:membrane; P:amino sugar metabolic process; F:zinc ion binding; F:sequence-specific DNA binding RNA polymerase II transcription factor activity; P:regulation of transcription, DNA-dependent; C:nucleus	y	EC:1.1.1.158; EC:1.1.3.37	Coil (COILS); IPR006094 (PFAM); IPR001138 (PFAM); IPR016169 (G3DSA:3.30.465.GENE3D); IPR001138 (G3DSA:4.10.240.GENE3D); IPR016167 (G3DSA:3.30.43.GENE3D); IPR007173 (PFAM); PTHR13878 (PANTHER); IPR016166 (PROSITE_PROFILES); IPR001138 (SUPERFAMILY); IPR016166 (SUPERFAMILY)
g1591.t1	---NA---	91	143		0	0	0	0	0	0	0	0	0	0	0			0	-	n		no IPS match
g1593.t1	cytochrome p450	589	250		7	9	21	5	17	49	68	80	107	5	20	0.0	71.45%	10	P:steroid biosynthetic process; F:electron carrier activity; F:monooxygenase activity; F:iron ion binding; F:heme binding; F:oxidoreductase activity, acting on paired donors, with incorporation or reduction of molecular oxygen; P:methylation; F:methyltransferase activity; P:oxidation-reduction process; P:electron transport	y	-	IPR001128 (PRINTS); IPR002403 (PRINTS); IPR001128 (PFAM); IPR001128 (G3DSA:1.10.630.GENE3D); PTHR24286:SF4 (PANTHER); PTHR24286 (PANTHER); IPR017972 (PROSITE_PATTERNS); IPR005135 (SUPERFAMILY); IPR001128 (SUPERFAMILY)
g1594.t1	cipc protein	137	-		2	1	3	0	1	3	0	1	1	2	20	1.54864e-50	75.8%	1	C:intracellular	y	-	IPR022234 (PFAM)
g1595.t1	hypothetical protein PGTG_06749	119	-	S	0	1	0	0	0	0	0	0	0	0	1	1.42894e-06	62.0%	0	-	n		SIGNAL_PEPTIDE_C_REGION (PHOBIUS); SIGNAL_PEPTIDE_N_REGION (PHOBIUS); NON_CYTOPLASMIC_DOMAIN (PHOBIUS); SIGNAL_PEPTIDE (PHOBIUS); SIGNAL_PEPTIDE_H_REGION (PHOBIUS); SignalP-noTM (SIGNALP_GRAM_NEGATIVE); SignalP-noTM (SIGNALP_EUK)
g1596.t1	trna pseudouridine synthase d	216	-		1	1	1	0	1	1	1	1	1	1	20	1.57619e-72	59.25%	3	F:RNA binding; F:pseudouridine synthase activity; P:pseudouridine synthesis	y	-	IPR001656 (PFAM); IPR001656 (PANTHER); IPR011760 (PROSITE_PROFILES); IPR020103 (SUPERFAMILY)
g1597.t1	trna pseudouridine synthase d	463	-		2	1	1	0	1	1	1	1	2	1	20	6.53983e-167	51.9%	3	F:RNA binding; P:pseudouridine synthesis; F:pseudouridine synthase activity	y		IPR001656 (PFAM); IPR001656 (PANTHER); IPR011760 (PROSITE_PROFILES); IPR020103 (SUPERFAMILY)
g1598.t1	fk506-binding protein 2	153	380	TM1	7	3	4	2	3	4	3	5	3	3	20	9.80122e-46	79.7%	3	P:protein folding; P:protein peptidyl-prolyl isomerization; F:peptidyl-prolyl cis-trans isomerase activity	y	EC:5.2.1.8	G3DSA:3.10.50.40 (GENE3D); IPR001179 (PFAM); IPR023566 (PANTHER); NON_CYTOPLASMIC_DOMAIN (PHOBIUS); SIGNAL_PEPTIDE_N_REGION (PHOBIUS); SIGNAL_PEPTIDE_C_REGION (PHOBIUS); SIGNAL_PEPTIDE (PHOBIUS); SIGNAL_PEPTIDE_H_REGION (PHOBIUS); IPR001179 (PROSITE_PROFILES); SignalP-noTM (SIGNALP_EUK); SSF54534 (SUPERFAMILY); TMhelix (TMHMM)
g1599.t1	urease accessory protein	181	-		2	1	1	1	1	1	0	1	1	1	20	1.37778e-49	53.3%	2	P:nitrogen compound metabolic process; F:nickel cation binding	y		IPR002669 (PFAM)
g1600.t1	protein sey1	767	-		2	2	3	1	1	1	1	1	1	1	20	0.0	67.5%	5	P:cellular process; C:membrane part; F:nucleotide binding; F:hydrolase activity; C:endoplasmic reticulum	y	-	Coil (COILS); G3DSA:3.40.50.300 (GENE3D); IPR008803 (PFAM); PTHR31695 (PANTHER); PTHR31695:SF0 (PANTHER); TRANSMEMBRANE (PHOBIUS); NON_CYTOPLASMIC_DOMAIN (PHOBIUS); CYTOPLASMIC_DOMAIN (PHOBIUS); TRANSMEMBRANE (PHOBIUS); NON_CYTOPLASMIC_DOMAIN (PHOBIUS); IPR008803 (HAMAP); IPR027417 (SUPERFAMILY); TMhelix (TMHMM)
g1601.t1	hypothetical protein PGTG_16003	138	76		0	18	0	0	0	0	0	0	0	0	14	1.10211e-10	47.5%	0	-	n		CYTOPLASMIC_DOMAIN (PHOBIUS); TRANSMEMBRANE (PHOBIUS); NON_CYTOPLASMIC_DOMAIN (PHOBIUS)
g1602.t1	cystathionine beta-synthase	450	894	S	3	4	3	3	3	3	3	3	4	3	20	0.0	70.8%	4	F:cysteine synthase activity; P:cysteine biosynthetic process from serine; F:transferase activity; C:cysteine synthase complex	y	EC:2.5.1.47	G3DSA:3.40.50.1100 (GENE3D); G3DSA:3.40.50.1100 (GENE3D); IPR001926 (PFAM); PTHR10314 (PANTHER); PTHR10314:SF48 (PANTHER); IPR001216 (PROSITE_PATTERNS); SIGNAL_PEPTIDE_N_REGION (PHOBIUS); SIGNAL_PEPTIDE (PHOBIUS); SIGNAL_PEPTIDE_H_REGION (PHOBIUS); SIGNAL_PEPTIDE_C_REGION (PHOBIUS); NON_CYTOPLASMIC_DOMAIN (PHOBIUS); SignalP-noTM (SIGNALP_EUK); IPR001926 (SUPERFAMILY)
g1603.t1	hypothetical protein PGTG_05552	80	60	S	0	88	3	0	0	0	0	0	0	0	20	1.74494e-06	73.15%	1	F:nucleic acid binding	n		SignalP-noTM (SIGNALP_EUK)
g1604.t1	---NA---	143	-		0	0	0	0	0	0	0	0	0	0	0			0	-	n		no IPS match
g1606.t1	aminophospholipid-transporting p-type atpase	1163	187		10	19	18	11	17	30	16	18	19	14	20	0.0	78.0%	5	F:metal ion binding; F:ATP binding; P:cation transport; C:integral to membrane; F:cation-transporting ATPase activity	y	-	PR00121 (PRINTS); IPR001757 (PRINTS); IPR004014 (SMART); IPR023298 (G3DSA:1.20.1110.GENE3D); IPR001757 (TIGRFAM); IPR023214 (G3DSA:3.40.50.GENE3D); IPR023299 (G3DSA:3.40.1110.GENE3D); IPR006068 (PFAM); IPR008250 (G3DSA:2.70.150.GENE3D); IPR004014 (PFAM); G3DSA:4.10.6.10 (GENE3D); IPR023214 (PFAM); IPR008250 (PFAM); PTHR24093:SF58 (PANTHER); PTHR24093 (PANTHER); IPR018303 (PROSITE_PATTERNS); TRANS…
g1607.t1	nucleic acid-binding protein	397	101		3	81	1	0	1	5	20	1	1	0	20	5.39964e-97	58.95%	4	P:telomere maintenance; F:DNA helicase activity; P:DNA repair; C:replication fork	y		G3DSA:3.40.50.300 (GENE3D); IPR010285 (PFAM); PTHR10492 (PANTHER); PTHR10492:SF9 (PANTHER); IPR027417 (SUPERFAMILY)
g1608.t1	proteophosphoglycan ppg4	720	-	TM1	4	1	1	9	4	5	5	6	5	2	20	0.0	57.8%	1	F:nucleic acid binding	n		IPR018803 (PFAM); PTHR23241:SF11 (PANTHER); PTHR23241 (PANTHER); SIGNAL_PEPTIDE_H_REGION (PHOBIUS); SIGNAL_PEPTIDE_C_REGION (PHOBIUS); SIGNAL_PEPTIDE_N_REGION (PHOBIUS); SIGNAL_PEPTIDE (PHOBIUS); NON_CYTOPLASMIC_DOMAIN (PHOBIUS); SignalP-noTM (SIGNALP_EUK); TMhelix (TMHMM)
g1609.t1	pol-like protein	1681	71		37	73	2	25	2	7	1	3	1	0	20	1.86535e-137	49.15%	5	F:ribonuclease H activity; P:RNA-dependent DNA replication; F:RNA binding; F:RNA-directed DNA polymerase activity; P:regulation of RNA metabolic process	y		Coil (COILS); Coil (COILS); IPR002156 (PFAM); IPR000477 (PFAM); G3DSA:3.30.420.10 (GENE3D); IPR005135 (G3DSA:3.60.10.GENE3D); PF14529 (PFAM); PTHR19446 (PANTHER); IPR000477 (PROSITE_PROFILES); IPR002156 (PROSITE_PROFILES); SSF56672 (SUPERFAMILY); IPR012337 (SUPERFAMILY); IPR005135 (SUPERFAMILY)
g1610.t1	retrovirus-related pol polyprotein from transposon tnt 1-94	687	20		44	7	0	4	35	0	1	0	0	0	20	0.0	53.95%	1	F:nucleic acid binding	y	-	Coil (COILS); IPR013103 (PFAM); PTHR11439:SF127 (PANTHER); PTHR11439 (PANTHER); IPR012337 (SUPERFAMILY); SSF56672 (SUPERFAMILY)
g1611.t1	apolipoprotein o	190	-		2	1	0	0	1	1	1	1	1	0	20	1.01495e-71	50.2%	0	-	n		IPR019166 (PFAM)
g1612.t1	---NA---	81	96		0	0	0	0	0	0	0	0	0	0	0			0	-	n		no IPS match
g1613.t1	hypothetical protein PGTG_18713	215	72		0	19	10	0	0	0	0	0	0	0	20	0.00690018	41.65%	3	P:DNA integration; P:DNA recombination; F:DNA binding	n		no IPS match
g1614.t1	PREDICTED: hypothetical protein LOC100121549	503	585		0	1	0	0	0	0	0	0	0	0	1	24.3459	57.0%	1	F:metal ion binding	y		IPR015880 (SMART); IPR007087 (PROSITE_PATTERNS); IPR007087 (PROSITE_PATTERNS); IPR007087 (PROSITE_PROFILES); IPR007087 (PROSITE_PROFILES)
g1615.t1	retrotransposable element tf2 155 kda protein type 1	287	33		74	3	0	6	0	1	0	0	0	0	20	5.99615e-55	55.85%	2	P:DNA integration; F:nucleic acid binding	y		IPR001584 (PFAM); G3DSA:3.30.420.10 (GENE3D); PTHR10178:SF14 (PANTHER); PTHR10178 (PANTHER); IPR001584 (PROSITE_PROFILES); IPR012337 (SUPERFAMILY)
g1616.t1	---NA---	325	44		0	0	0	0	0	0	0	0	0	0	0			0	-	n		Coil (COILS)
g1617.t1	---NA---	215	-		0	0	0	0	0	0	0	0	0	0	0			0	-	n		no IPS match
g1618.t1	nicotinamide n-	387	-		2	1	0	0	1	3	1	1	1	1	20	5.99463e-47	43.15%	0	-	n		Coil (COILS); IPR019410 (PFAM); G3DSA:3.40.50.150 (GENE3D); SSF53335 (SUPERFAMILY)
g1619.t1	hypothetical protein PGTG_16448	505	18		2	42	33	2	0	2	2	1	0	0	20	1.97814e-96	49.95%	0	-	n		Coil (COILS)
g1621.t1	hypothetical protein PGTG_02418	766	53		6	122	28	2	1	16	4	13	0	2	20	0.0	49.35%	0	-	n		no IPS match
g1622.t1	---NA---	196	-		0	0	0	0	0	0	0	0	0	0	0			0	-	n		no IPS match
g1623.t1	sgnh hydrolase	274	-		0	1	1	1	0	1	1	1	2	2	20	1.44805e-115	57.85%	1	F:hydrolase activity	y	-	PF13472 (PFAM); IPR013831 (G3DSA:3.40.50.GENE3D); PTHR14209:SF0 (PANTHER); PTHR14209 (PANTHER); SSF52266 (SUPERFAMILY)
g1624.t1	growth factor receptor domain-containing protein	782	-		0	1	0	0	0	2	3	3	0	0	20	0.0	43.25%	0	-	n		IPR006212 (SMART); G3DSA:2.10.220.10 (GENE3D); G3DSA:2.10.220.10 (GENE3D); G3DSA:2.10.220.10 (GENE3D); PTHR23275 (PANTHER); CYTOPLASMIC_DOMAIN (PHOBIUS); TRANSMEMBRANE (PHOBIUS); NON_CYTOPLASMIC_DOMAIN (PHOBIUS); IPR009030 (SUPERFAMILY); IPR009030 (SUPERFAMILY); IPR009030 (SUPERFAMILY); TMhelix (TMHMM)
g1625.t1	retrotransposon ty1-copia subclass	638	17		38	7	0	1	27	0	0	0	0	0	20	4.14221e-56	50.55%	5	F:nucleic acid binding; P:DNA integration; F:metal ion binding; F:zinc ion binding; C:cytoplasmic membrane-bounded vesicle	n		IPR013103 (PFAM); PTHR11439:SF127 (PANTHER); PTHR11439 (PANTHER); SSF56672 (SUPERFAMILY)
g1626.t1	retrovirus-related pol polyprotein from transposon tnt 1-94	787	2		40	14	0	4	35	0	0	0	0	0	20	1.02308e-131	47.05%	2	P:DNA integration; F:nucleic acid binding	y		IPR001584 (PFAM); G3DSA:3.30.420.10 (GENE3D); IPR013103 (PFAM); PTHR11439 (PANTHER); PTHR11439:SF127 (PANTHER); IPR001584 (PROSITE_PROFILES); IPR012337 (SUPERFAMILY)
g1627.t1	mutator-like element	358	68		2	5	0	0	0	1	1	0	0	0	20	1.71239e-33	46.8%	2	F:nucleic acid binding; F:zinc ion binding	n		IPR018289 (PFAM); PTHR31669 (PANTHER)
g1629.t1	retrovirus-related pol polyprotein from transposon tnt 1-94	1303	1		68	25	0	6	31	1	0	0	0	0	20	1.88136e-148	45.25%	2	P:DNA integration; F:nucleic acid binding	y		G3DSA:3.30.420.10 (GENE3D); IPR001584 (PFAM); IPR013103 (PFAM); IPR025724 (PFAM); PTHR11439 (PANTHER); IPR001584 (PROSITE_PROFILES); SSF56672 (SUPERFAMILY); IPR012337 (SUPERFAMILY)
g1630.t1	hypothetical protein PGTG_05870	137	38		0	2	0	0	0	0	0	0	0	0	1	1.51921e-06	65.0%	0	-	n		no IPS match
g1631.t1	hypothetical protein PGTG_05870	95	38		1	1	0	0	0	0	0	0	0	0	1	9.71515e-08	73.0%	2	F:nucleic acid binding; F:zinc ion binding	y		IPR001878 (G3DSA:4.10.60.GENE3D); IPR001878 (SUPERFAMILY)
g1632.t1	hypothetical protein PGTG_09801	397	106		4	53	58	0	0	0	0	0	0	0	20	1.61368e-13	53.95%	0	-	n		IPR003323 (PROSITE_PROFILES)
g1633.t1	tkp5 protein	451	58		9	6	0	0	10	0	0	0	0	0	20	2.26293e-56	48.35%	2	P:DNA integration; F:nucleic acid binding	y		G3DSA:3.30.420.10 (GENE3D); IPR001584 (PFAM); PTHR11439 (PANTHER); IPR001584 (PROSITE_PROFILES); IPR012337 (SUPERFAMILY)
g1634.t1	secreted protein	338	715	S	1	3	4	1	3	1	1	1	1	1	20	1.1541e-109	61.15%	0	-	n		IPR014733 (G3DSA:2.40.40.GENE3D); SIGNAL_PEPTIDE_N_REGION (PHOBIUS); NON_CYTOPLASMIC_DOMAIN (PHOBIUS); SIGNAL_PEPTIDE_C_REGION (PHOBIUS); SIGNAL_PEPTIDE (PHOBIUS); SIGNAL_PEPTIDE_H_REGION (PHOBIUS); SignalP-noTM (SIGNALP_EUK); IPR009009 (SUPERFAMILY)
g1635.t1	hypothetical protein PGTG_01540	261	75		31	66	6	0	0	0	0	0	0	0	20	1.2235e-28	50.5%	2	F:nucleic acid binding; F:zinc ion binding	n		no IPS match
g1636.t1	hypothetical protein PGTG_07434	143	64		4	77	0	1	0	1	1	1	0	0	20	7.42401e-32	75.35%	0	-	n		IPR027806 (PFAM); IPR026103 (PANTHER); PTHR22930:SF6 (PANTHER)
g1637.t1	---NA---	219	42		0	0	0	0	0	0	0	0	0	0	0			0	-	n		no IPS match
g1638.t1	polyprotein	279	15		7	14	0	25	0	3	0	0	3	0	20	8.95879e-74	53.4%	2	P:DNA integration; F:nucleic acid binding	y		IPR001584 (PFAM); G3DSA:3.30.420.10 (GENE3D); PTHR10178:SF177 (PANTHER); PTHR10178 (PANTHER); IPR001584 (PROSITE_PROFILES); IPR012337 (SUPERFAMILY); SSF75620 (SUPERFAMILY)
g1639.t1	hypothetical protein MELLADRAFT_69887	125	75		23	57	4	1	0	0	0	0	0	0	20	3.47105e-15	58.4%	2	F:nucleic acid binding; F:zinc ion binding	n		no IPS match
g1640.t1	retrotransposon ty1-copia subclass	747	16		48	8	0	5	35	0	1	0	0	0	20	7.1988e-132	48.55%	2	P:DNA integration; F:nucleic acid binding	y	-	Coil (COILS); IPR013103 (PFAM); IPR001584 (PFAM); G3DSA:3.30.420.10 (GENE3D); PTHR11439 (PANTHER); IPR001584 (PROSITE_PROFILES); IPR012337 (SUPERFAMILY)
g1642.t1	gag-pol polyprotein	231	13		16	4	0	1	11	0	0	0	0	0	20	1.34879e-36	51.0%	5	F:nucleic acid binding; P:DNA integration; F:zinc ion binding; F:metal ion binding; F:DNA binding	n		IPR013103 (PFAM); PTHR11439:SF127 (PANTHER); PTHR11439 (PANTHER)
g1644.t1	hypothetical protein PGTG_02514	430	-		0	1	1	0	1	1	0	1	1	0	6	9.50529e-53	58.17%	0	-	n		no IPS match
g1646.t1	copia-like retrotransposable	796	23		34	16	1	6	33	5	4	4	6	2	20	0.0	48.65%	3	F:nucleic acid binding; P:DNA integration; F:nucleotide binding	y		IPR000504 (SMART); IPR001584 (PFAM); IPR013103 (PFAM); G3DSA:3.30.420.10 (GENE3D); IPR012677 (G3DSA:3.30.70.GENE3D); IPR000504 (PFAM); PTHR11439:SF127 (PANTHER); PTHR11439 (PANTHER); IPR000504 (PROSITE_PROFILES); IPR001584 (PROSITE_PROFILES); SSF56672 (SUPERFAMILY); SSF54928 (SUPERFAMILY); IPR012337 (SUPERFAMILY)
g1647.t1	retrotransposon ty1-copia subclass	376	9		9	5	0	0	20	0	0	0	0	0	20	1.22522e-45	42.65%	2	P:DNA integration; F:nucleic acid binding	y		IPR013103 (PFAM); IPR001584 (PFAM); G3DSA:3.30.420.10 (GENE3D); PTHR11439 (PANTHER); IPR001584 (PROSITE_PROFILES); IPR012337 (SUPERFAMILY)
g1648.t1	---NA---	201	288		0	0	0	0	0	0	0	0	0	0	0			0	-	n		Coil (COILS); Coil (COILS)
g1649.t1	hypothetical protein PGTG_03698	239	105		0	8	0	0	0	0	0	0	0	0	7	1.057e-10	63.57%	0	-	n		no IPS match
g1651.t1	hypothetical protein PGTG_06120	323	63		0	123	5	0	0	0	0	0	0	0	20	4.30551e-31	56.9%	1	F:nucleic acid binding	n		no IPS match
g1652.t1	hypothetical protein PGTG_11669	1322	1157		7	3	3	1	0	0	0	0	0	0	6	1.29504e-168	54.83%	0	-	n		Coil (COILS); Coil (COILS); Coil (COILS)
g1653.t1	zinc finger protein 24	633	199		1	1	2	0	0	0	0	0	0	0	20	1.33472e-08	65.65%	2	F:nucleic acid binding; F:metal ion binding	y		IPR013087 (G3DSA:3.30.160.GENE3D); IPR007087 (PROSITE_PATTERNS); IPR007087 (PROSITE_PROFILES); SSF57667 (SUPERFAMILY)
g1654.t1	hypothetical protein PGTG_20109	120	848		7	20	0	3	0	0	0	0	0	0	20	1.33222e-10	63.4%	0	-	n		no IPS match
g1657.t1	gag polymerase env	905	7		17	31	11	11	1	2	1	0	1	2	20	6.4076e-68	53.55%	4	F:zinc ion binding; P:RNA-dependent DNA replication; F:RNA-directed DNA polymerase activity; F:RNA binding	y	-	IPR001878 (SMART); IPR001878 (G3DSA:4.10.60.GENE3D); IPR000477 (PFAM); IPR001878 (PFAM); G3DSA:3.10.10.10 (GENE3D); PTHR10178 (PANTHER); NON_CYTOPLASMIC_DOMAIN (PHOBIUS); CYTOPLASMIC_DOMAIN (PHOBIUS); TRANSMEMBRANE (PHOBIUS); IPR000477 (PROSITE_PROFILES); IPR001878 (PROSITE_PROFILES); IPR021109 (SUPERFAMILY); SSF56672 (SUPERFAMILY); IPR001878 (SUPERFAMILY)
g1658.t1	---NA---	89	-		0	0	0	0	0	0	0	0	0	0	0			0	-	n		no IPS match
g1659.t1	retrovirus-related pol polyprotein from transposon tnt 1-94	1029	13		48	20	0	2	49	0	0	0	0	0	20	2.52308e-66	51.4%	3	F:hydrolase activity; P:DNA integration; F:nucleic acid binding	y	-	Coil (COILS); Coil (COILS); IPR001584 (PFAM); G3DSA:3.30.420.10 (GENE3D); IPR013103 (PFAM); PTHR11439 (PANTHER); PTHR11439:SF127 (PANTHER); IPR001584 (PROSITE_PROFILES); SSF56672 (SUPERFAMILY); IPR012337 (SUPERFAMILY)
g1661.t1	secreted protein	251	-	S	1	1	1	1	0	0	0	0	0	0	3	6.44637e-35	59.0%	0	-	n		SIGNAL_PEPTIDE_H_REGION (PHOBIUS); NON_CYTOPLASMIC_DOMAIN (PHOBIUS); SIGNAL_PEPTIDE_N_REGION (PHOBIUS); SIGNAL_PEPTIDE (PHOBIUS); SIGNAL_PEPTIDE_C_REGION (PHOBIUS); SignalP-TM (SIGNALP_GRAM_POSITIVE); SignalP-noTM (SIGNALP_GRAM_NEGATIVE); SignalP-noTM (SIGNALP_EUK)
g1662.t1	indoleamine -dioxygenase	854	381		2	3	3	1	2	10	4	4	3	1	20	3.46134e-166	53.75%	2	F:heme binding; F:nucleic acid binding	y	-	IPR013520 (PFAM); G3DSA:3.30.420.10 (GENE3D); IPR000898 (PFAM); PTHR32252 (PANTHER); PTHR32252:SF0 (PANTHER); SSF140959 (SUPERFAMILY); IPR012337 (SUPERFAMILY)
g1663.t1	tryptophan -dioxygenase	455	381		1	2	2	1	1	9	3	3	2	1	20	2.38343e-114	52.0%	1	F:heme binding	y		IPR000898 (PFAM); PTHR32252:SF0 (PANTHER); PTHR32252 (PANTHER); SSF140959 (SUPERFAMILY)
g1666.t1	hat family dimerization domain-containing protein	277	37		0	38	0	0	0	1	1	0	0	0	20	4.97842e-61	54.95%	2	F:protein dimerization activity; F:nucleic acid binding	y		IPR008906 (PFAM); PTHR23272 (PANTHER); IPR012337 (SUPERFAMILY)
g1667.t1	hypothetical protein PGTG_06070	387	18		6	37	37	3	0	0	2	1	0	0	20	9.71511e-77	47.6%	0	-	n		no IPS match
g1668.t1	hypothetical protein PGTG_05956	444	112		0	52	2	1	0	0	0	0	0	0	20	9.11252e-51	58.35%	0	-	n		IPR024752 (PFAM)
g1670.t1	---NA---	207	450		0	0	0	0	0	0	0	0	0	0	0			0	-	n		no IPS match
g1671.t1	---NA---	253	746		0	0	0	0	0	0	0	0	0	0	0			0	-	n		no IPS match
g1673.t1	ccch finger dna binding protein	630	-		2	1	1	4	1	1	1	1	1	1	20	6.6158e-35	73.3%	1	F:metal ion binding	y	-	IPR000571 (SMART); IPR000571 (PFAM); IPR000571 (G3DSA:4.10.1000.GENE3D); PTHR12547:SF15 (PANTHER); PTHR12547 (PANTHER); IPR000571 (PROSITE_PROFILES); IPR000571 (PROSITE_PROFILES); SSF90229 (SUPERFAMILY); SSF90229 (SUPERFAMILY)
g1678.t1	hypothetical protein PGTG_03458	326	-		1	2	2	1	0	0	0	0	0	0	4	8.05149e-132	64.5%	0	-	n		CYTOPLASMIC_DOMAIN (PHOBIUS); TRANSMEMBRANE (PHOBIUS); CYTOPLASMIC_DOMAIN (PHOBIUS); TRANSMEMBRANE (PHOBIUS); NON_CYTOPLASMIC_DOMAIN (PHOBIUS); TRANSMEMBRANE (PHOBIUS); TRANSMEMBRANE (PHOBIUS); TRANSMEMBRANE (PHOBIUS); TRANSMEMBRANE (PHOBIUS); CYTOPLASMIC_DOMAIN (PHOBIUS); CYTOPLASMIC_DOMAIN (PHOBIUS); NON_CYTOPLASMIC_DOMAIN (PHOBIUS); NON_CYTOPLASMIC_DOMAIN (PHOBIUS); TMhelix (TMHMM); TMhelix (T…
g1679.t1	terpenoid cylase protein prenyltransferase alpha-alpha toroid	321	24		0	20	2	0	0	0	1	0	0	0	20	8.13644e-159	55.0%	1	F:hydrolase activity, acting on ester bonds	y		IPR006912 (PFAM); IPR026103 (PANTHER); PTHR22930:SF3 (PANTHER)
g1680.t1	hypothetical protein PGTG_14715	293	70		1	71	4	0	0	0	0	0	0	0	20	3.5068e-110	64.85%	0	-	n		PF14303 (PFAM); PTHR11260 (PANTHER)
g1681.t1	hypothetical protein PGTG_03455	246	-		1	3	0	0	0	0	0	0	0	0	3	3.05145e-62	53.33%	0	-	n		NON_CYTOPLASMIC_DOMAIN (PHOBIUS); TRANSMEMBRANE (PHOBIUS); TRANSMEMBRANE (PHOBIUS); TRANSMEMBRANE (PHOBIUS); CYTOPLASMIC_DOMAIN (PHOBIUS); TRANSMEMBRANE (PHOBIUS); TRANSMEMBRANE (PHOBIUS); NON_CYTOPLASMIC_DOMAIN (PHOBIUS); CYTOPLASMIC_DOMAIN (PHOBIUS); TRANSMEMBRANE (PHOBIUS); NON_CYTOPLASMIC_DOMAIN (PHOBIUS); CYTOPLASMIC_DOMAIN (PHOBIUS); NON_CYTOPLASMIC_DOMAIN (PHOBIUS); TMhelix (TMHMM); TMheli…
g1682.t1	retrotransposon ty1-copia subclass	772	17		29	11	0	2	31	0	0	0	0	0	20	4.37534e-71	54.0%	2	P:DNA integration; F:nucleic acid binding	y	-	G3DSA:3.30.420.10 (GENE3D); IPR001584 (PFAM); IPR013103 (PFAM); PTHR11439 (PANTHER); IPR001584 (PROSITE_PROFILES); SSF56672 (SUPERFAMILY); IPR012337 (SUPERFAMILY)
g1683.t1	hypothetical protein PGTG_08783	319	52	S	0	12	1	1	0	1	0	0	0	0	20	1.15071e-37	45.1%	0	-	n		IPR024752 (PFAM); SIGNAL_PEPTIDE_N_REGION (PHOBIUS); SIGNAL_PEPTIDE_H_REGION (PHOBIUS); NON_CYTOPLASMIC_DOMAIN (PHOBIUS); SIGNAL_PEPTIDE_C_REGION (PHOBIUS); SIGNAL_PEPTIDE (PHOBIUS); SignalP-noTM (SIGNALP_EUK)
g1684.t1	40s ribosomal protein s11	176	-		2	1	1	1	2	1	1	1	1	1	20	2.59837e-86	88.45%	4	C:ribosome; F:structural constituent of ribosome; P:translation; P:ribosome biogenesis	y	-	IPR000266 (PRINTS); IPR012340 (G3DSA:2.40.50.GENE3D); IPR000266 (PFAM); PTHR10744:SF2 (PANTHER); IPR000266 (PANTHER); IPR019979 (PROSITE_PATTERNS); IPR000266 (HAMAP); IPR012340 (SUPERFAMILY)
g1686.t1	translation initiation factor 2c	207	172		0	1	1	0	1	1	1	1	1	1	20	6.87508e-37	57.05%	2	F:nucleoside-triphosphatase activity; F:nucleotide binding	y	EC:3.6.1.15	G3DSA:3.40.50.300 (GENE3D); PTHR22908:SF14 (PANTHER); PTHR22908 (PANTHER)
g1689.t1	plp-dependent transferase	96	-		2	1	1	1	1	1	1	1	2	1	20	8.46978e-40	71.95%	3	F:pyridoxal phosphate binding; P:biosynthetic process; F:transaminase activity	y	-	IPR004839 (PFAM); IPR015421 (G3DSA:3.40.640.GENE3D); PTHR11751 (PANTHER); PTHR11751:SF38 (PANTHER); IPR015424 (SUPERFAMILY)
g1690.t1	pebp-like protein	294	413	S	2	1	5	6	1	2	3	4	0	0	20	3.12083e-114	61.45%	0	-	n		IPR008914 (G3DSA:3.90.280.GENE3D); IPR008914 (PFAM); PTHR11362 (PANTHER); SIGNAL_PEPTIDE_H_REGION (PHOBIUS); NON_CYTOPLASMIC_DOMAIN (PHOBIUS); SIGNAL_PEPTIDE_C_REGION (PHOBIUS); SIGNAL_PEPTIDE_N_REGION (PHOBIUS); SIGNAL_PEPTIDE (PHOBIUS); SignalP-noTM (SIGNALP_EUK); SignalP-noTM (SIGNALP_GRAM_NEGATIVE); SignalP-TM (SIGNALP_GRAM_POSITIVE); IPR008914 (SUPERFAMILY)
g1694.t1	hypothetical protein PGTG_16732	229	-		0	1	1	0	0	0	0	0	0	0	2	1.8702e-30	75.0%	0	-	n		SIGNAL_PEPTIDE_C_REGION (PHOBIUS); CYTOPLASMIC_DOMAIN (PHOBIUS); CYTOPLASMIC_DOMAIN (PHOBIUS); SIGNAL_PEPTIDE (PHOBIUS); TRANSMEMBRANE (PHOBIUS); TRANSMEMBRANE (PHOBIUS); NON_CYTOPLASMIC_DOMAIN (PHOBIUS); SIGNAL_PEPTIDE_H_REGION (PHOBIUS); SIGNAL_PEPTIDE_N_REGION (PHOBIUS); NON_CYTOPLASMIC_DOMAIN (PHOBIUS); TRANSMEMBRANE (PHOBIUS); TMhelix (TMHMM); TMhelix (TMHMM); TMhelix (TMHMM)
g1698.t1	hypothetical protein PGTG_08030	520	125		0	72	93	0	0	0	0	0	0	0	20	3.61031e-104	50.5%	0	-	n		no IPS match
g1700.t1	hypothetical retrotransposon	661	32		11	24	0	0	21	0	0	0	0	0	20	2.79081e-39	53.25%	2	P:DNA integration; F:nucleic acid binding	y		G3DSA:3.30.420.10 (GENE3D); IPR013103 (PFAM); IPR001584 (PFAM); PTHR11439 (PANTHER); IPR001584 (PROSITE_PROFILES); IPR012337 (SUPERFAMILY)
g1702.t1	hypothetical protein PGTG_09603	421	-		0	1	0	0	0	0	0	0	0	0	1	5.36888e-16	43.0%	0	-	n		no IPS match
g1703.t1	---NA---	141	-		1	0	0	0	0	0	0	0	0	0	0			0	-	n		TRANSMEMBRANE (PHOBIUS); CYTOPLASMIC_DOMAIN (PHOBIUS); NON_CYTOPLASMIC_DOMAIN (PHOBIUS)
g1704.t1	gag-pol polyprotein	1059	4		61	24	0	5	37	0	1	0	0	0	20	5.30855e-80	46.65%	2	P:DNA integration; F:nucleic acid binding	y		IPR013103 (PFAM); G3DSA:3.30.420.10 (GENE3D); IPR001584 (PFAM); PTHR11439 (PANTHER); IPR001584 (PROSITE_PROFILES); SSF56672 (SUPERFAMILY); IPR012337 (SUPERFAMILY)
g1705.t1	mucin 91c	291	223		0	9	0	0	0	0	0	0	0	0	20	1.20186e-32	51.0%	1	F:hydrolase activity	y	-	no IPS match
g1706.t1	nucleic acid-binding protein	145	101		2	62	1	0	0	1	14	0	1	0	20	2.6931e-35	68.9%	4	P:telomere maintenance; F:DNA helicase activity; P:DNA repair; C:replication fork	y	-	IPR010285 (PFAM); G3DSA:3.40.50.300 (GENE3D); PTHR10492:SF9 (PANTHER); PTHR10492 (PANTHER); IPR027417 (SUPERFAMILY)
g1707.t1	hypothetical protein PGTG_01143	441	14		47	60	6	3	0	0	0	0	0	0	20	1.62334e-54	50.15%	0	-	n		PF14227 (PFAM)
g1708.t1	peptidyl-prolyl cis-trans isomerase-like 2	939	167		17	13	15	17	9	12	11	12	14	11	20	0.0	60.0%	8	P:protein peptidyl-prolyl isomerization; P:protein folding; F:peptidyl-prolyl cis-trans isomerase activity; F:ubiquitin-protein ligase activity; P:protein ubiquitination; C:ubiquitin ligase complex; P:DNA damage checkpoint; C:checkpoint clamp complex	y	EC:5.2.1.8; EC:6.3.2.19	Coil (COILS); IPR002130 (PRINTS); IPR003613 (SMART); IPR007268 (PFAM); G3DSA:2.40.100.10 (GENE3D); IPR002130 (PFAM); IPR013083 (G3DSA:3.30.40.GENE3D); IPR026951 (PTHR11071:PANTHER); PTHR11071 (PANTHER); IPR002130 (PROSITE_PROFILES); SSF55979 (SUPERFAMILY); SSF57850 (SUPERFAMILY); IPR002130 (SUPERFAMILY)
g1709.t1	secreted salivary protein	261	-	TM2	1	1	1	3	1	1	1	1	1	1	20	3.28481e-85	50.35%	1	F:carbohydrate binding	n		IPR019008 (PFAM); PTHR13605:SF4 (PANTHER); PTHR13605 (PANTHER); SIGNAL_PEPTIDE_H_REGION (PHOBIUS); SIGNAL_PEPTIDE_N_REGION (PHOBIUS); SIGNAL_PEPTIDE (PHOBIUS); NON_CYTOPLASMIC_DOMAIN (PHOBIUS); TRANSMEMBRANE (PHOBIUS); SIGNAL_PEPTIDE_C_REGION (PHOBIUS); CYTOPLASMIC_DOMAIN (PHOBIUS); SignalP-noTM (SIGNALP_EUK); SignalP-noTM (SIGNALP_GRAM_NEGATIVE); TMhelix (TMHMM); TMhelix (TMHMM)
g1710.t1	ribosomal protein s7	250	-		2	1	1	1	1	2	1	1	1	1	20	2.32168e-83	62.35%	1	P:translation	y	-	IPR023798 (PFAM); IPR023798 (G3DSA:1.10.455.GENE3D); IPR000235 (PANTHER); PTHR11205:SF17 (PANTHER); SignalP-TM (SIGNALP_GRAM_POSITIVE); IPR023798 (SUPERFAMILY)
g1711.t1	---NA---	82	46		1	0	0	0	0	0	0	0	0	0	0			0	-	n		no IPS match
g1712.t1	tpa: transposase domain-containing protein	358	34		7	140	0	2	0	21	8	17	0	4	20	2.60807e-41	62.55%	0	-	n		IPR004242 (PFAM)
g1714.t1	integrase core	760	17		38	16	0	3	41	1	1	0	0	0	20	3.07999e-58	49.4%	2	P:DNA integration; F:nucleic acid binding	y		IPR013103 (PFAM); IPR001584 (PFAM); G3DSA:3.30.420.10 (GENE3D); PTHR11439 (PANTHER); PTHR11439:SF127 (PANTHER); IPR001584 (PROSITE_PROFILES); IPR012337 (SUPERFAMILY)
g1716.t1	retrotransposon gag protein	270	40		8	12	0	6	0	0	0	0	0	0	20	5.00524e-10	46.8%	7	F:metal ion binding; F:RNA binding; F:nucleic acid binding; P:RNA-dependent DNA replication; F:zinc ion binding; F:RNA-directed DNA polymerase activity; P:DNA integration	n		no IPS match
g1718.t1	hypothetical protein PGTG_12199	350	106		5	42	23	0	0	0	0	0	0	0	20	1.49576e-47	55.85%	0	-	n		IPR003323 (PROSITE_PROFILES)
g1720.t1	hypothetical protein PGTG_21414	324	138		2	4	0	0	0	0	0	0	0	0	5	0.00256337	48.2%	0	-	n		no IPS match
g1721.t1	---NA---	267	553		0	0	0	0	0	0	0	0	0	0	0			0	-	n		Coil (COILS)
g1724.t1	hypothetical protein PGTG_09742	186	60		0	100	4	0	0	0	0	0	0	0	20	3.53211e-26	61.4%	1	F:nucleic acid binding	n		Coil (COILS)
g1725.t1	hypothetical protein PGTG_01248	568	-		1	1	1	2	0	0	0	0	0	0	1	1.03349e-44	55.0%	0	-	n		NON_CYTOPLASMIC_DOMAIN (PHOBIUS); TRANSMEMBRANE (PHOBIUS); CYTOPLASMIC_DOMAIN (PHOBIUS); TMhelix (TMHMM)
g1726.t1	pyruvate dehydrogenase	361	699		5	1	2	3	1	2	2	2	2	2	20	5.53335e-162	83.3%	2	F:catalytic activity; P:metabolic process	y	-	IPR005475 (SMART); G3DSA:3.40.50.970 (GENE3D); IPR009014 (G3DSA:3.40.50.GENE3D); IPR005476 (PFAM); IPR005475 (PFAM); PTHR11624 (PANTHER); PTHR11624:SF21 (PANTHER); SSF52518 (SUPERFAMILY); IPR009014 (SUPERFAMILY)
g1727.t1	transport protein avl9	711	-		1	1	1	1	2	2	2	2	2	1	20	0.0	67.1%	0	-	n		IPR018307 (PFAM); PTHR31017:SF0 (PANTHER); PTHR31017 (PANTHER)
g1730.t1	atp-dependent protease	726	135		9	6	5	0	7	6	7	6	8	10	20	0.0	66.95%	4	F:nucleoside-triphosphatase activity; F:ATP binding; P:protein folding; F:unfolded protein binding	y	-	Coil (COILS); IPR003593 (SMART); IPR019489 (SMART); G3DSA:3.40.50.300 (GENE3D); IPR019489 (PFAM); G3DSA:1.10.8.60 (GENE3D); IPR013093 (PFAM); PTHR11262 (PANTHER); IPR004487 (PTHR11262:PANTHER); IPR027417 (SUPERFAMILY)
g1731.t1	reverse transcriptase	912	93		20	49	3	3	0	14	0	4	1	0	20	0.0	53.85%	1	F:binding	y	-	Coil (COILS); IPR005135 (G3DSA:3.60.10.GENE3D); PF14529 (PFAM); PTHR19446 (PANTHER); IPR005135 (SUPERFAMILY)
g1732.t1	guanine nucleotide exchange factor lte1	2191	1213		1	1	6	1	5	3	6	4	4	0	20	0.0	49.3%	4	C:intracellular; F:guanyl-nucleotide exchange factor activity; P:regulation of small GTPase mediated signal transduction; P:regulation of GTPase activity	y		Coil (COILS); Coil (COILS); Coil (COILS); IPR001895 (SMART); IPR001895 (PFAM); IPR001895 (G3DSA:1.10.840.GENE3D); IPR000651 (PFAM); G3DSA:1.20.870.10 (GENE3D); IPR008937 (PANTHER); PTHR23113:SF133 (PANTHER); IPR000651 (PROSITE_PROFILES); IPR001895 (PROSITE_PROFILES); IPR023578 (SUPERFAMILY)
g1733.t1	vacuolar protein sorting-associated protein 35	942	-		3	1	1	0	2	1	2	1	1	2	20	0.0	75.15%	3	P:retrograde transport, endosome to Golgi; P:protein transport; C:retromer complex	y		Coil (COILS); IPR005378 (PIRSF); IPR005378 (PFAM); IPR005378 (PANTHER); NON_CYTOPLASMIC_DOMAIN (PHOBIUS); CYTOPLASMIC_DOMAIN (PHOBIUS); TRANSMEMBRANE (PHOBIUS)
g1734.t1	protein phosphatase regulatory subunit ekc1	1158	-		0	3	2	0	4	2	2	2	2	3	20	0.0	53.75%	1	F:molecular_function	n		IPR007587 (PFAM); PTHR12634:SF8 (PANTHER); IPR007587 (PANTHER)
g1735.t1	hypothetical protein PGTG_04986	158	-		2	1	0	1	0	0	0	0	0	0	1	6.16015e-16	72.0%	0	-	n		no IPS match
g1736.t1	retrotransposon nucleocapsid protein	465	40		8	11	0	9	0	0	0	0	0	0	20	1.28306e-08	49.95%	3	F:metal ion binding; F:nucleic acid binding; F:zinc ion binding	n		IPR013242 (PFAM); IPR005162 (PFAM); PTHR15503 (PANTHER); SIGNAL_PEPTIDE_C_REGION (PHOBIUS); NON_CYTOPLASMIC_DOMAIN (PHOBIUS); SIGNAL_PEPTIDE_N_REGION (PHOBIUS); SIGNAL_PEPTIDE (PHOBIUS); SIGNAL_PEPTIDE_H_REGION (PHOBIUS)
g1737.t1	regulator of atp-sensitive k+ channels alpha-endosulfine	166	-		2	1	1	1	1	1	1	0	1	1	20	5.03463e-62	75.05%	0	-	n		IPR006760 (PFAM); PTHR10358:SF3 (PANTHER); PTHR10358 (PANTHER)
g1738.t1	agc pkc protein kinase	1104	51		35	91	112	27	73	123	100	115	109	82	20	0.0	84.45%	7	F:metal ion binding; P:intracellular signal transduction; P:protein phosphorylation; F:ATP binding; F:protein serine/threonine kinase activity; P:serine family amino acid metabolic process; F:protein binding	y	EC:2.7.11	Coil (COILS); IPR011072 (SMART); IPR000961 (SMART); IPR000008 (SMART); IPR002290 (SMART); IPR002219 (SMART); G3DSA:1.10.510.10 (GENE3D); IPR017892 (PFAM); IPR000008 (PFAM); IPR011072 (PFAM); G3DSA:2.60.40.150 (GENE3D); IPR000719 (PFAM); G3DSA:3.30.200.20 (GENE3D); IPR002219 (PFAM); IPR011072 (G3DSA:1.10.287.GENE3D); G3DSA:3.30.60.20 (GENE3D); PTHR24357 (PANTHER); PTHR24357:SF0 (PANTHER); IPR00221…
g1740.t1	fsh1-domain-containing protein	250	-		1	1	2	1	1	1	1	1	1	1	20	1.65189e-67	53.85%	0	-	n		IPR005645 (PFAM); G3DSA:3.40.50.1820 (GENE3D); PTHR22778:SF0 (PANTHER); PTHR22778 (PANTHER); SSF53474 (SUPERFAMILY)
g1741.t1	---NA---	1212	533		2	0	0	0	0	0	0	0	0	0	0			0	-	n		Coil (COILS)
g1742.t1	hypothetical protein MELLADRAFT_64810	414	120		29	52	47	18	0	0	0	0	0	0	20	9.25769e-115	50.8%	0	-	n		NON_CYTOPLASMIC_DOMAIN (PHOBIUS); TRANSMEMBRANE (PHOBIUS); CYTOPLASMIC_DOMAIN (PHOBIUS); TMhelix (TMHMM)
g1743.t1	cell division control protein 14	860	-		2	0	1	0	0	1	1	0	1	1	20	3.0649e-37	49.9%	9	P:cell division; F:structural constituent of ribosome; P:translation; C:ribonucleoprotein complex; C:ribosome; C:intracellular; F:molecular_function; P:biological_process; C:cellular_component	n		IPR012535 (PFAM)
g1744.t1	u1 small nuclear ribonucleoprotein a-like	265	700		2	3	3	0	3	2	3	2	3	2	20	1.74034e-94	70.75%	17	F:snRNA stem-loop binding; F:mRNA binding; F:U1 snRNA binding; C:protein complex; C:precatalytic spliceosome; C:U2 snRNP; C:U1 snRNP; C:U11 snRNP; P:regulation of alternative mRNA splicing, via spliceosome; P:female germ-line sex determination; F:protein binding; F:nucleotide binding; F:U2 snRNA binding; C:catalytic step 2 spliceosome; P:primary sex determination, soma; C:nucleoplasm; P:oogenesis	y	-	Coil (COILS); IPR000504 (SMART); IPR012677 (G3DSA:3.30.70.GENE3D); IPR012677 (G3DSA:3.30.70.GENE3D); IPR000504 (PFAM); PF13893 (PFAM); PTHR10501:SF6 (PANTHER); IPR024888 (PANTHER); IPR000504 (PROSITE_PROFILES); IPR000504 (PROSITE_PROFILES); SSF54928 (SUPERFAMILY)
g1748.t1	salivary glue protein	153	35		0	68	0	0	0	0	0	0	0	0	20	0.00159255	55.25%	2	F:nucleic acid binding; F:zinc ion binding	n		no IPS match
g1751.t1	probable nik-1 protein (os-1p protein)	1680	470		6	11	18	10	14	12	18	21	12	22	20	0.0	73.1%	10	P:phosphorelay signal transduction system; F:phosphorelay response regulator activity; P:intracellular signal transduction; C:integral to membrane; P:regulation of transcription, DNA-dependent; P:signal transduction by phosphorylation; F:ATP binding; F:phosphorelay sensor kinase activity; P:regulation of transcription, DNA-dependent; C:protein histidine kinase complex	y	EC:2.7.3	Coil (COILS); IPR004358 (PRINTS); IPR003660 (SMART); IPR003661 (SMART); IPR001789 (SMART); IPR003594 (SMART); IPR001789 (PFAM); IPR003594 (G3DSA:3.30.565.GENE3D); IPR003661 (PFAM); G3DSA:3.40.50.2300 (GENE3D); IPR003661 (G3DSA:1.10.287.GENE3D); IPR003594 (PFAM); G3DSA:3.40.50.2300 (GENE3D); IPR003660 (PFAM); PTHR24423 (PANTHER); IPR003660 (PROSITE_PROFILES); IPR003660 (PROSITE_PROFILES); IPR00178…
g1752.t1	---NA---	165	-		0	0	0	0	0	0	0	0	0	0	0			0	-	n		no IPS match
g1753.t1	hypothetical protein PGTG_04717	201	89		0	14	13	0	0	0	0	0	0	0	20	7.35199e-19	56.3%	0	-	n		no IPS match
g1755.t1	retrotransposon ty1-copia subclass	494	2		16	7	0	1	27	0	0	0	0	0	20	1.56469e-148	50.6%	2	P:DNA integration; F:nucleic acid binding	y	-	G3DSA:3.30.420.10 (GENE3D); IPR001584 (PFAM); IPR013103 (PFAM); PTHR11439 (PANTHER); PTHR11439:SF127 (PANTHER); IPR001584 (PROSITE_PROFILES); IPR012337 (SUPERFAMILY)
g1756.t1	pek gcn2 protein kinase	1518	51		18	28	35	13	24	32	30	29	38	24	20	0.0	47.85%	5	P:protein phosphorylation; F:ATP binding; F:protein binding; F:protein serine/threonine kinase activity; P:serine family amino acid metabolic process	y	-	Coil (COILS); IPR002290 (SMART); IPR006575 (SMART); G3DSA:3.30.200.20 (GENE3D); IPR004154 (G3DSA:3.40.50.GENE3D); IPR016135 (G3DSA:3.10.110.GENE3D); G3DSA:1.10.510.10 (GENE3D); IPR024435 (PFAM); G3DSA:3.30.930.10 (GENE3D); G3DSA:3.30.200.20 (GENE3D); IPR006575 (PFAM); IPR000719 (PFAM); PTHR11042:SF38 (PANTHER); PTHR11042 (PANTHER); IPR017441 (PROSITE_PATTERNS); IPR008271 (PROSITE_PATTERNS); IPR00…
g1757.t1	tryptophanyl-trna synthetase	883	1019		1	2	2	0	2	3	4	2	2	2	20	0.0	79.7%	5	C:cytoplasm; F:tryptophan-tRNA ligase activity; P:tryptophanyl-tRNA aminoacylation; F:ATP binding; P:tryptophan metabolic process	y	EC:6.1.1.2	Coil (COILS); IPR002306 (PRINTS); IPR014729 (G3DSA:3.40.50.GENE3D); IPR002306 (TIGRFAM); G3DSA:1.10.240.10 (GENE3D); IPR002305 (PFAM); G3DSA:3.40.50.1820 (GENE3D); PF12697 (PFAM); IPR002306 (PANTHER); PTHR10055:SF1 (PANTHER); IPR001412 (PROSITE_PATTERNS); SSF53474 (SUPERFAMILY); SSF52374 (SUPERFAMILY)
g1758.t1	pre-mrna splicing factor	1322	160		14	14	14	2	14	19	12	13	15	12	20	0.0	69.9%	3	F:nucleic acid binding; F:ATP binding; F:ATP-dependent helicase activity	y	-	Coil (COILS); IPR007502 (SMART); IPR001650 (SMART); IPR014001 (SMART); IPR011545 (PFAM); G3DSA:3.40.50.300 (GENE3D); IPR007502 (PFAM); G3DSA:3.40.50.300 (GENE3D); IPR011709 (PFAM); IPR001650 (PFAM); PTHR18934 (PANTHER); PTHR18934:SF68 (PANTHER); IPR002464 (PROSITE_PATTERNS); IPR001650 (PROSITE_PROFILES); IPR014001 (PROSITE_PROFILES); IPR027417 (SUPERFAMILY)
g1760.t1	polyprotein	515	102		3	23	0	24	0	6	0	0	3	0	20	3.19748e-30	68.95%	0	-	n		no IPS match
g1762.t1	gag-pol polyprotein	1109	11		65	36	0	4	26	0	1	0	0	0	20	7.40438e-103	48.5%	1	F:catalytic activity	y	-	IPR013103 (PFAM); PTHR11439 (PANTHER); SSF56672 (SUPERFAMILY)
g1764.t1	armadillo beta-catenin plakoglobin	222	701		4	3	2	2	3	3	3	3	2	2	20	6.57523e-127	76.7%	1	F:transferase activity	n		PF14681 (PFAM); G3DSA:3.40.50.2020 (GENE3D); PTHR10285 (PANTHER); SSF53271 (SUPERFAMILY)
g1765.t1	hypothetical protein PGTG_17895	124	528	S	0	29	0	0	0	0	0	0	0	0	1	2.4833e-05	64.0%	5	F:helicase activity; F:nucleic acid binding; F:ATP binding; F:hydrolase activity; F:ATP-dependent helicase activity	n		Coil (COILS); SIGNAL_PEPTIDE_N_REGION (PHOBIUS); SIGNAL_PEPTIDE (PHOBIUS); SIGNAL_PEPTIDE_C_REGION (PHOBIUS); NON_CYTOPLASMIC_DOMAIN (PHOBIUS); SIGNAL_PEPTIDE_H_REGION (PHOBIUS); SignalP-noTM (SIGNALP_EUK)
g1766.t1	g-patch-domain zn-finger dna-binding protein	950	1254		4	2	1	0	1	1	1	1	1	0	20	6.3662e-163	59.35%	5	F:metal ion binding; F:nucleic acid binding; P:attachment of spindle microtubules to kinetochore; C:DASH complex; C:spindle microtubule	y	-	Coil (COILS); Coil (COILS); Coil (COILS); IPR000467 (SMART); IPR013966 (PFAM); IPR000467 (PFAM); PTHR17614:SF1 (PANTHER); PTHR17614 (PANTHER); IPR000467 (PROSITE_PROFILES)
g1767.t1	hypothetical protein PGTG_17738	215	606		1	21	4	0	0	0	0	1	0	0	19	2.30446e-19	57.63%	1	F:DNA binding	n		Coil (COILS); Coil (COILS)
g1770.t1	integrase core domain protein	894	11		49	15	0	3	34	0	1	0	0	0	20	8.09636e-91	47.25%	3	F:hydrolase activity; P:DNA integration; F:nucleic acid binding	y	-	G3DSA:3.30.420.10 (GENE3D); IPR001584 (PFAM); IPR013103 (PFAM); PTHR11439:SF127 (PANTHER); PTHR11439 (PANTHER); IPR001584 (PROSITE_PROFILES); IPR012337 (SUPERFAMILY); SSF56672 (SUPERFAMILY)
g1772.t1	mfs general substrate transporter	176	541		4	13	17	1	7	10	24	25	12	9	20	2.85694e-60	58.7%	2	C:integral to membrane; P:transmembrane transport	n		G3DSA:1.20.1250.20 (GENE3D); PTHR11662:SF115 (PANTHER); PTHR11662 (PANTHER); TRANSMEMBRANE (PHOBIUS); NON_CYTOPLASMIC_DOMAIN (PHOBIUS); TRANSMEMBRANE (PHOBIUS); CYTOPLASMIC_DOMAIN (PHOBIUS); CYTOPLASMIC_DOMAIN (PHOBIUS); NON_CYTOPLASMIC_DOMAIN (PHOBIUS); TRANSMEMBRANE (PHOBIUS); CYTOPLASMIC_DOMAIN (PHOBIUS); TRANSMEMBRANE (PHOBIUS); IPR016196 (SUPERFAMILY); TMhelix (TMHMM); TMhelix (TMHMM); TMhel…
g1773.t1	secreted protein	455	266		2	6	4	6	0	0	0	0	1	0	20	0.0	49.5%	0	-	n		CYTOPLASMIC_DOMAIN (PHOBIUS); TRANSMEMBRANE (PHOBIUS); NON_CYTOPLASMIC_DOMAIN (PHOBIUS); TMhelix (TMHMM)
g1774.t1	related to f-box wd40 repeat protein 7	1189	131		85	104	98	53	111	499	171	189	158	107	20	0.0	81.1%	2	F:ligase activity; F:protein binding	y	-	IPR020472 (PRINTS); IPR001810 (SMART); IPR001680 (SMART); PF12937 (PFAM); G3DSA:1.20.1280.50 (GENE3D); IPR015943 (G3DSA:2.130.10.GENE3D); IPR001680 (PFAM); PTHR22844:SF75 (PANTHER); PTHR22844 (PANTHER); IPR019775 (PROSITE_PATTERNS); IPR019775 (PROSITE_PATTERNS); IPR019775 (PROSITE_PATTERNS); IPR019775 (PROSITE_PATTERNS); IPR001680 (PROSITE_PROFILES); IPR001810 (PROSITE_PROFILES); IPR017986 (PROSI…
g1775.t1	hypothetical protein PGTG_11752	344	95	S	7	106	22	2	0	0	0	0	0	0	20	5.97575e-111	63.6%	0	-	n		PTHR23244:SF233 (PANTHER); PTHR23244 (PANTHER); SIGNAL_PEPTIDE_H_REGION (PHOBIUS); NON_CYTOPLASMIC_DOMAIN (PHOBIUS); SIGNAL_PEPTIDE_N_REGION (PHOBIUS); SIGNAL_PEPTIDE_C_REGION (PHOBIUS); SIGNAL_PEPTIDE (PHOBIUS); SignalP-TM (SIGNALP_GRAM_POSITIVE); SignalP-noTM (SIGNALP_EUK)
g1778.t1	calnexin	602	-		2	1	1	2	0	1	1	1	1	1	20	0.0	69.75%	4	P:protein folding; C:endoplasmic reticulum; F:unfolded protein binding; F:calcium ion binding	y	-	IPR001580 (PRINTS); IPR009033 (G3DSA:2.10.250.GENE3D); IPR013320 (G3DSA:2.60.120.GENE3D); IPR001580 (PFAM); IPR001580 (PANTHER); PTHR11073:SF1 (PANTHER); IPR018124 (PROSITE_PATTERNS); NON_CYTOPLASMIC_DOMAIN (PHOBIUS); TRANSMEMBRANE (PHOBIUS); CYTOPLASMIC_DOMAIN (PHOBIUS); IPR009033 (SUPERFAMILY); IPR008985 (SUPERFAMILY); TMhelix (TMHMM)
g1779.t1	pre-mrna polyadenylation factor fip1	1052	-		2	3	1	0	0	1	1	1	1	1	20	1.2816e-88	60.95%	3	F:molecular_function; P:biological_process; C:cellular_component	n		IPR007854 (PFAM); PTHR12181 (PANTHER); PTHR12181:SF23 (PANTHER)
g1780.t1	ring-box protein 1a	351	318		2	3	0	0	0	0	0	0	0	0	9	0.41444	52.22%	2	F:protein binding; F:zinc ion binding	y		IPR001841 (SMART); IPR013083 (G3DSA:3.30.40.GENE3D); IPR001841 (PFAM); IPR001841 (PROSITE_PROFILES); SSF57850 (SUPERFAMILY)
g1781.t1	hat family dimerization domain-containing protein	468	50		0	102	0	0	0	7	4	1	1	0	20	1.38586e-154	62.7%	2	F:protein dimerization activity; F:nucleic acid binding	y		IPR025525 (PFAM); IPR008906 (PFAM); PTHR23272:SF0 (PANTHER); PTHR23272 (PANTHER); IPR012337 (SUPERFAMILY)
g1782.t1	polyprotein	649	7		4	26	17	6	0	0	0	0	0	0	20	4.49731e-54	49.05%	2	F:zinc ion binding; F:nucleic acid binding	y		IPR001878 (G3DSA:4.10.60.GENE3D)
g1783.t1	lipid particle protein	2130	1061		6	5	2	7	1	1	1	3	1	1	20	0.0	56.95%	1	F:phosphatidylinositol binding	y	-	IPR013996 (SMART); IPR003114 (PFAM); G3DSA:3.40.50.1820 (GENE3D); IPR001683 (G3DSA:3.30.1520.GENE3D); IPR007751 (PFAM); PTHR12482:SF2 (PANTHER); PTHR12482 (PANTHER); CYTOPLASMIC_DOMAIN (PHOBIUS); TRANSMEMBRANE (PHOBIUS); NON_CYTOPLASMIC_DOMAIN (PHOBIUS); CYTOPLASMIC_DOMAIN (PHOBIUS); TRANSMEMBRANE (PHOBIUS); TRANSMEMBRANE (PHOBIUS); NON_CYTOPLASMIC_DOMAIN (PHOBIUS); IPR001683 (SUPERFAMILY); SSF53…
g1784.t1	hypothetical protein PGTG_09006	519	-		1	2	0	2	0	0	0	0	0	0	2	9.34951e-90	65.0%	0	-	n		no IPS match
g1786.t1	hypothetical protein PGTG_03686	458	47		13	41	2	0	0	1	0	0	1	0	20	6.08816e-67	62.3%	2	F:nucleic acid binding; F:zinc ion binding	y		IPR001878 (G3DSA:4.10.60.GENE3D); IPR001878 (SUPERFAMILY)
g1787.t1	---NA---	97	1333		0	0	0	0	0	0	0	0	0	0	0			0	-	n		no IPS match
g1789.t1	retrotransposon ty1-copia sub-class	556	16		60	14	0	4	39	1	0	0	0	0	20	3.07152e-59	59.1%	4	F:metal ion binding; F:nucleic acid binding; P:DNA integration; F:zinc ion binding	n		IPR013103 (PFAM); PTHR11439 (PANTHER); SSF56672 (SUPERFAMILY)
g1790.t1	gag-pol polyprotein	309	6		14	10	0	3	7	0	0	0	0	0	20	1.76582e-11	51.1%	3	F:nucleic acid binding; P:DNA integration; F:zinc ion binding	n		IPR025724 (PFAM)
g1791.t1	integrase core domain protein	591	10		19	18	0	2	12	0	0	0	0	0	20	3.51379e-86	49.8%	2	P:DNA integration; F:nucleic acid binding	y	-	G3DSA:3.30.420.10 (GENE3D); IPR001584 (PFAM); PTHR11439:SF127 (PANTHER); PTHR11439 (PANTHER); IPR001584 (PROSITE_PROFILES); IPR012337 (SUPERFAMILY)
g1796.t1	hypothetical protein PGTG_21943	483	-		0	0	0	0	0	0	0	0	0	0	1	2.708e-06	85.0%	0	-	n		no IPS match
g1797.t1	gag-pol polyprotein	1220	21		44	21	0	2	44	0	1	0	0	0	20	2.25246e-100	51.8%	3	F:hydrolase activity; P:DNA integration; F:nucleic acid binding	y	-	Coil (COILS); G3DSA:3.30.420.10 (GENE3D); IPR013103 (PFAM); PTHR11439 (PANTHER); PTHR11439:SF127 (PANTHER); IPR001584 (PROSITE_PROFILES); SSF56672 (SUPERFAMILY); IPR012337 (SUPERFAMILY)
g1799.t1	retrotransposon ty1-copia subclass	204	10		5	4	0	0	1	0	0	0	0	0	20	1.17085e-34	50.75%	2	P:DNA integration; F:nucleic acid binding	y	-	G3DSA:3.30.420.10 (GENE3D); PTHR11439 (PANTHER); PTHR11439:SF127 (PANTHER); IPR001584 (PROSITE_PROFILES); IPR012337 (SUPERFAMILY)
g1801.t1	translocation protein sec63	638	174		4	3	6	9	4	9	5	6	9	4	20	0.0	60.3%	2	F:protein transporter activity; P:posttranslational protein targeting to membrane, translocation	y	-	IPR001623 (PRINTS); IPR004179 (SMART); IPR001623 (SMART); G3DSA:1.10.150.20 (GENE3D); G3DSA:1.10.3380.10 (GENE3D); IPR004179 (PFAM); IPR001623 (PFAM); G3DSA:2.60.40.150 (GENE3D); IPR001623 (G3DSA:1.10.287.GENE3D); IPR027137 (PANTHER); NON_CYTOPLASMIC_DOMAIN (PHOBIUS); CYTOPLASMIC_DOMAIN (PHOBIUS); CYTOPLASMIC_DOMAIN (PHOBIUS); TRANSMEMBRANE (PHOBIUS); TRANSMEMBRANE (PHOBIUS); IPR001623 (PROSITE_P…
g1803.t1	nuclear pore glycoprotein p62 isoform x2	567	430		0	1	0	1	1	1	1	0	1	1	6	1.64541e-23	50.0%	2	C:nuclear pore; F:structural constituent of nuclear pore	y		Coil (COILS); IPR025574 (PFAM); IPR007758 (PFAM); IPR026010 (PANTHER); PTHR12084:SF0 (PANTHER); SignalP-TM (SIGNALP_GRAM_POSITIVE)
g1804.t1	acyl carrier protein	154	-		2	2	1	1	1	1	1	0	1	1	20	4.57488e-40	83.15%	1	P:fatty acid biosynthetic process	y	-	IPR003231 (TIGRFAM); IPR009081 (PFAM); IPR009081 (G3DSA:1.10.1200.GENE3D); PTHR20863 (PANTHER); PTHR20863:SF5 (PANTHER); IPR006162 (PROSITE_PATTERNS); IPR003231 (HAMAP); IPR009081 (PROSITE_PROFILES); SignalP-TM (SIGNALP_GRAM_POSITIVE); IPR009081 (SUPERFAMILY)
g1805.t1	tata binding protein associated factor	2244	74		5	8	14	6	14	16	17	20	18	13	20	0.0	56.2%	3	F:protein binding; C:integral to membrane; P:vesicle-mediated transport	y		IPR001487 (PRINTS); IPR001487 (SMART); IPR001388 (PFAM); IPR010908 (G3DSA:3.30.450.GENE3D); G3DSA:1.20.5.110 (GENE3D); IPR001487 (G3DSA:1.20.920.GENE3D); IPR010908 (PFAM); IPR001487 (G3DSA:1.20.920.GENE3D); IPR001487 (PFAM); IPR001487 (G3DSA:1.20.920.GENE3D); PTHR15137 (PANTHER); IPR018359 (PROSITE_PATTERNS); IPR018359 (PROSITE_PATTERNS); TRANSMEMBRANE (PHOBIUS); SIGNAL_PEPTIDE_N_REGION (PHOBIUS)…
g1806.t1	hypothetical protein PGTG_00839	401	18		0	63	42	2	0	0	0	0	0	0	20	2.57068e-38	51.25%	0	-	n		no IPS match
g1807.t1	hypothetical protein PGTG_20246	513	34		6	78	12	2	1	12	4	10	0	1	20	6.98537e-174	60.8%	0	-	n		IPR004242 (PFAM); TRANSMEMBRANE (PHOBIUS); CYTOPLASMIC_DOMAIN (PHOBIUS); CYTOPLASMIC_DOMAIN (PHOBIUS); NON_CYTOPLASMIC_DOMAIN (PHOBIUS); TRANSMEMBRANE (PHOBIUS); TMhelix (TMHMM)
g1808.t1	actin patch protein	989	-		1	0	1	2	1	2	2	1	1	0	20	3.58742e-151	58.2%	1	F:helicase activity	n		Coil (COILS); IPR019236 (PFAM); IPR023214 (SUPERFAMILY)
g1809.t1	start-like domain protein	1022	-		0	1	1	0	1	0	1	1	0	2	15	0.0	52.8%	1	F:lipid binding	y		IPR023393 (G3DSA:3.30.530.GENE3D); IPR002913 (PFAM); PTHR12136 (PANTHER); PTHR12136:SF13 (PANTHER); NON_CYTOPLASMIC_DOMAIN (PHOBIUS); TRANSMEMBRANE (PHOBIUS); CYTOPLASMIC_DOMAIN (PHOBIUS); IPR002913 (PROSITE_PROFILES); SSF55961 (SUPERFAMILY)
g1810.t1	snw domain-containing protein 1	594	-		1	2	1	0	1	1	1	1	1	1	20	0.0	76.95%	2	C:spliceosomal complex; P:mRNA splicing, via spliceosome	y	-	Coil (COILS); Coil (COILS); IPR004015 (PFAM); IPR017862 (PANTHER)
g1811.t1	hypothetical protein PGTG_02856	138	702		0	6	0	0	0	0	0	0	0	0	4	0.000592332	62.0%	0	-	n		no IPS match
g1812.t1	atp-dependent bile acid permease	1495	227		11	15	14	1	42	38	43	25	42	22	20	0.0	54.3%	4	C:integral to membrane; F:ATP binding; P:transmembrane transport; F:ATPase activity, coupled to transmembrane movement of substances	y	EC:3.6.1.3	IPR001140 (PFAM); G3DSA:3.40.50.300 (GENE3D); IPR003439 (PFAM); G3DSA:1.20.1560.10 (GENE3D); G3DSA:3.40.50.300 (GENE3D); PTHR24223:SF8 (PANTHER); PTHR24223 (PANTHER); IPR017871 (PROSITE_PATTERNS); TRANSMEMBRANE (PHOBIUS); TRANSMEMBRANE (PHOBIUS); TRANSMEMBRANE (PHOBIUS); NON_CYTOPLASMIC_DOMAIN (PHOBIUS); TRANSMEMBRANE (PHOBIUS); CYTOPLASMIC_DOMAIN (PHOBIUS); NON_CYTOPLASMIC_DOMAIN (PHOBIUS); NON_…
g1813.t1	upf0326 protein hag1	245	-		0	1	1	3	0	0	0	0	0	1	20	4.0743e-70	65.6%	0	-	n		IPR008580 (PFAM); PTHR12378 (PANTHER)
g1815.t1	retrotransposon ty1-copia subclass	527	21		7	10	0	0	26	0	0	0	0	0	20	7.32565e-30	43.4%	2	P:DNA integration; F:nucleic acid binding	y		IPR013103 (PFAM); G3DSA:3.30.420.10 (GENE3D); IPR001584 (PFAM); PTHR11439 (PANTHER); PTHR11439:SF127 (PANTHER); IPR001584 (PROSITE_PROFILES); IPR012337 (SUPERFAMILY)
g1816.t1	s-phase kinase-associated protein 1a-like protein	165	-		1	1	1	1	1	1	3	1	1	1	20	8.80926e-96	90.2%	4	F:kinase activity; P:phosphorylation; P:ubiquitin-dependent protein catabolic process; F:ligase activity	y	-	IPR001232 (SMART); IPR016897 (PIRSF); IPR016073 (PFAM); IPR011333 (G3DSA:3.30.710.GENE3D); IPR016072 (PFAM); IPR001232 (PANTHER); IPR016072 (SUPERFAMILY); IPR011333 (SUPERFAMILY)
g1817.t1	---NA---	130	-	S	0	0	0	0	0	0	0	0	0	0	0			0	-	n		SIGNAL_PEPTIDE_N_REGION (PHOBIUS); SIGNAL_PEPTIDE_C_REGION (PHOBIUS); NON_CYTOPLASMIC_DOMAIN (PHOBIUS); SIGNAL_PEPTIDE (PHOBIUS); SIGNAL_PEPTIDE_H_REGION (PHOBIUS); SignalP-TM (SIGNALP_GRAM_POSITIVE); SignalP-noTM (SIGNALP_EUK)
g1818.t1	hypothetical protein PGTG_06011	438	290		0	8	1	0	0	0	0	0	0	0	10	1.63302e-23	45.7%	0	-	n		no IPS match
g1819.t1	hypothetical protein PGTG_17020	345	566	S	2	3	2	2	0	0	0	0	0	0	5	4.14415e-38	54.8%	0	-	n		Coil (COILS); SIGNAL_PEPTIDE_N_REGION (PHOBIUS); SIGNAL_PEPTIDE_C_REGION (PHOBIUS); SIGNAL_PEPTIDE_H_REGION (PHOBIUS); NON_CYTOPLASMIC_DOMAIN (PHOBIUS); SIGNAL_PEPTIDE (PHOBIUS); SignalP-noTM (SIGNALP_EUK); SignalP-TM (SIGNALP_GRAM_POSITIVE); SignalP-noTM (SIGNALP_GRAM_NEGATIVE)
g1820.t1	dna-binding tfar19-related protein	146	-		1	1	1	2	1	1	1	1	1	1	20	1.44968e-49	70.05%	1	F:DNA binding	y	-	IPR002836 (PIRSF); IPR002836 (PFAM); IPR002836 (G3DSA:1.10.8.GENE3D); PTHR10840:SF0 (PANTHER); IPR002836 (PANTHER); IPR002836 (SUPERFAMILY)
g1821.t1	clavaminate synthase-like protein	428	-		1	1	1	0	1	1	1	1	1	1	20	0.0	54.75%	1	F:protein binding	y		PF13621 (PFAM); G3DSA:2.60.120.650 (GENE3D); PTHR12461:SF3 (PANTHER); PTHR12461 (PANTHER); IPR003347 (PROSITE_PROFILES); SSF51197 (SUPERFAMILY)
g1822.t1	copia ltr rider	257	4		4	4	0	2	0	0	0	0	0	0	20	1.53821e-10	46.25%	5	P:cellular process; F:transferase activity, transferring phosphorus-containing groups; F:organic cyclic compound binding; F:ion binding; F:heterocyclic compound binding	y	-	no IPS match
g1824.t1	hypothetical protein PGTG_01143	264	9		3	1	0	0	0	0	0	0	0	0	1	0.44225	62.0%	0	-	n		no IPS match
g1826.t1	kinesin family member 18 19	1168	168		6	14	12	4	11	11	9	12	8	8	20	0.0	69.4%	7	F:microtubule binding; P:microtubule-based movement; F:ATP binding; C:kinesin complex; F:microtubule motor activity; C:microtubule; C:tubulin complex	y	-	Coil (COILS); IPR001752 (PRINTS); IPR001752 (SMART); IPR001752 (G3DSA:3.40.850.GENE3D); IPR001752 (PFAM); IPR027640 (PANTHER); IPR019821 (PROSITE_PATTERNS); CYTOPLASMIC_DOMAIN (PHOBIUS); TRANSMEMBRANE (PHOBIUS); NON_CYTOPLASMIC_DOMAIN (PHOBIUS); IPR001752 (PROSITE_PROFILES); IPR027417 (SUPERFAMILY)
g1827.t1	hypothetical protein PGTG_04656	354	-		1	1	0	0	0	0	0	0	0	0	1	1.05148e-10	90.0%	0	-	n		no IPS match
g1832.t1	---NA---	474	85		0	0	0	0	0	0	0	0	0	0	0			0	-	n		no IPS match
g1833.t1	hypothetical protein PGTG_03926	353	73		4	16	0	0	0	0	0	0	0	0	14	3.3929e-10	59.93%	0	-	n		no IPS match
g1834.t1	glycan biosynthesis protein	402	703		1	3	2	1	1	1	1	1	2	1	20	5.46933e-163	58.65%	0	-	n		IPR024078 (G3DSA:3.40.50.GENE3D); IPR003737 (PFAM); IPR003737 (PANTHER); PTHR12993:SF2 (PANTHER); TRANSMEMBRANE (PHOBIUS); CYTOPLASMIC_DOMAIN (PHOBIUS); NON_CYTOPLASMIC_DOMAIN (PHOBIUS); IPR024078 (SUPERFAMILY); TMhelix (TMHMM)
g1835.t1	glycosyl transferase	383	704		3	2	2	1	1	1	1	1	1	1	20	6.66503e-133	62.0%	4	F:transferase activity; F:molecular_function; P:biological_process; C:cellular_component	n		IPR007577 (PFAM); PTHR32385 (PANTHER); PTHR32385:SF0 (PANTHER); NON_CYTOPLASMIC_DOMAIN (PHOBIUS); CYTOPLASMIC_DOMAIN (PHOBIUS); TRANSMEMBRANE (PHOBIUS); SSF53448 (SUPERFAMILY); TMhelix (TMHMM)
g1836.t1	hypothetical protein MELLADRAFT_107392	294	99		0	2	4	0	0	0	0	0	0	0	3	0.00909137	58.0%	0	-	n		no IPS match
g1838.t1	glycoside hydrolase family 76 protein	191	-		3	1	1	0	1	0	3	1	0	0	20	1.36077e-101	64.9%	0	-	n		G3DSA:3.10.450.50 (GENE3D); SSF54427 (SUPERFAMILY)
g1839.t1	60s ribosomal protein l27	232	-		2	2	3	2	2	4	1	1	1	2	20	4.40519e-50	82.05%	5	C:ribosome; F:structural constituent of ribosome; P:translation; P:ribosome biogenesis; F:protein binding	y	-	IPR014722 (G3DSA:2.30.30.GENE3D); IPR019405 (PFAM); IPR015943 (G3DSA:2.130.10.GENE3D); IPR001141 (PANTHER); PTHR10497:SF0 (PANTHER); IPR008991 (SUPERFAMILY)
g1842.t1	hypothetical protein PGTG_00034	218	68		1	10	0	0	0	0	0	0	0	0	6	3.89266e-06	48.83%	0	-	n		no IPS match
g1845.t1	rna-directed dna polymerase	144	8		3	2	0	0	0	0	0	0	0	0	6	3.47722e-10	57.33%	4	F:nucleic acid binding; F:zinc ion binding; F:RNA-directed DNA polymerase activity; P:DNA integration	n		no IPS match
g1846.t1	hypothetical protein PGTG_01507	234	78		0	60	0	0	0	0	2	0	0	0	20	3.02857e-89	71.6%	1	F:nucleic acid binding	y	-	PTHR23272 (PANTHER); PTHR23272:SF0 (PANTHER)
g1848.t1	hypothetical protein PGTG_13398	174	-		0	2	0	0	0	0	0	0	0	0	2	1.75432e-25	59.0%	0	-	n		SignalP-TM (SIGNALP_GRAM_POSITIVE)
g1850.t1	retroelement pol polyprotein	556	29		15	14	2	3	32	0	0	0	0	0	20	2.75517e-58	47.35%	2	P:DNA integration; F:nucleic acid binding	y	-	IPR001584 (PFAM); G3DSA:3.30.420.10 (GENE3D); IPR013103 (PFAM); PTHR11439 (PANTHER); IPR001584 (PROSITE_PROFILES); SSF56672 (SUPERFAMILY); IPR012337 (SUPERFAMILY)
g1852.t1	hypothetical protein PGTG_06272	306	5		33	23	2	4	0	0	0	0	0	0	19	2.12455e-34	49.21%	0	-	n		PF14227 (PFAM)
g1854.t1	conserved fungal protein	209	325	S	4	3	2	0	0	2	2	3	1	0	20	8.81803e-18	48.4%	0	-	n		IPR021851 (PFAM); SIGNAL_PEPTIDE_H_REGION (PHOBIUS); SIGNAL_PEPTIDE_N_REGION (PHOBIUS); SIGNAL_PEPTIDE_C_REGION (PHOBIUS); NON_CYTOPLASMIC_DOMAIN (PHOBIUS); SIGNAL_PEPTIDE (PHOBIUS); SignalP-noTM (SIGNALP_EUK)
g1855.t1	hypothetical protein PGTG_21359	191	118		2	19	3	0	0	0	0	0	0	0	20	8.7809e-30	55.05%	0	-	n		no IPS match
g1856.t1	---NA---	115	9		0	0	0	0	0	0	0	0	0	0	0			0	-	n		no IPS match
g1857.t1	succinate dehydrogenase cytochrome b560 subunit	198	-		2	1	1	2	1	2	1	1	1	1	20	1.32929e-70	60.0%	7	F:electron carrier activity; F:succinate dehydrogenase activity; P:electron transport; P:oxidative phosphorylation; P:benzoate metabolic process; P:reductive tricarboxylic acid cycle; C:succinate dehydrogenase complex	y	-	IPR000701 (PFAM); G3DSA:1.20.1300.10 (GENE3D); PTHR10978 (PANTHER); IPR018495 (PROSITE_PATTERNS); CYTOPLASMIC_DOMAIN (PHOBIUS); TRANSMEMBRANE (PHOBIUS); CYTOPLASMIC_DOMAIN (PHOBIUS); TRANSMEMBRANE (PHOBIUS); NON_CYTOPLASMIC_DOMAIN (PHOBIUS); TRANSMEMBRANE (PHOBIUS); NON_CYTOPLASMIC_DOMAIN (PHOBIUS); TRANSMEMBRANE (PHOBIUS); CYTOPLASMIC_DOMAIN (PHOBIUS); SSF81343 (SUPERFAMILY); TMhelix (TMHMM)
g1858.t1	ndufa12-domain-containing protein	110	-		2	2	1	0	1	1	1	1	1	1	20	6.82958e-41	77.75%	8	F:electron carrier activity; F:NADH dehydrogenase (ubiquinone) activity; C:membrane; P:electron transport; P:mitochondrial electron transport, NADH to ubiquinone; P:ubiquinone biosynthetic process; P:sodium ion transport; P:proton transport	y	EC:1.6.5.3	PF05071 (PFAM); IPR007763 (PANTHER); PTHR12910:SF0 (PANTHER)
g1859.t1	nucleotide-diphospho-sugar transferase	757	-		3	1	2	1	1	1	1	1	1	1	20	0.0	52.0%	2	P:RNA metabolic process; F:protein binding	y	-	IPR016021 (G3DSA:1.25.40.GENE3D); G3DSA:2.160.10.10 (GENE3D); G3DSA:3.90.550.10 (GENE3D); IPR001451 (PFAM); PTHR22572:SF7 (PANTHER); PTHR22572 (PANTHER); IPR003307 (PROSITE_PROFILES); IPR016024 (SUPERFAMILY); IPR011004 (SUPERFAMILY); SSF53448 (SUPERFAMILY)
g1860.t1	mitochondrial processing peptidase	547	465		4	3	4	5	3	2	2	3	2	4	20	0.0	64.8%	3	F:metal ion binding; P:metabolic process; F:catalytic activity	y	-	Coil (COILS); IPR011237 (G3DSA:3.30.830.GENE3D); IPR011765 (PFAM); IPR007863 (PFAM); IPR011237 (G3DSA:3.30.830.GENE3D); PTHR11851:SF49 (PANTHER); PTHR11851 (PANTHER); IPR011249 (SUPERFAMILY); IPR011249 (SUPERFAMILY)
g1862.t1	polyprotein (gag pol) of ty1 copia retrotransposon	140	13		20	4	0	1	3	0	0	0	0	0	20	1.35883e-29	54.6%	7	F:nucleic acid binding; P:proteolysis; P:DNA integration; F:zinc ion binding; F:peptidase activity; F:RNA-directed DNA polymerase activity; F:metal ion binding	n		no IPS match
g1867.t1	carboxylesterase	477	431		2	5	25	1	8	14	18	25	15	5	20	1.72953e-169	49.25%	3	F:hydrolase activity; P:metabolic process; F:cholinesterase activity	n		G3DSA:3.40.50.1820 (GENE3D); IPR002018 (PFAM); PTHR11559:SF57 (PANTHER); PTHR11559 (PANTHER); IPR019826 (PROSITE_PATTERNS); NON_CYTOPLASMIC_DOMAIN (PHOBIUS); TRANSMEMBRANE (PHOBIUS); CYTOPLASMIC_DOMAIN (PHOBIUS); SSF53474 (SUPERFAMILY); TMhelix (TMHMM)
g1868.t1	hat family dimerization protein	428	37		0	75	0	2	0	16	3	0	1	0	20	3.12048e-106	53.25%	2	F:nucleic acid binding; F:protein dimerization activity	y	-	IPR008906 (PFAM); IPR025525 (PFAM); PTHR23272 (PANTHER); IPR012337 (SUPERFAMILY)
g1869.t1	enoyl- hydratase	290	658		5	5	7	1	10	7	7	8	7	7	20	1.28195e-150	75.2%	2	F:catalytic activity; P:metabolic process	y	-	G3DSA:3.90.226.10 (GENE3D); IPR001753 (PFAM); PTHR11941 (PANTHER); PTHR11941:SF9 (PANTHER); IPR018376 (PROSITE_PATTERNS); SignalP-TM (SIGNALP_GRAM_POSITIVE); SSF52096 (SUPERFAMILY)
g1870.t1	3-deoxy-7-phosphoheptulonate synthase	431	432		7	6	4	14	2	2	2	2	2	2	20	0.0	73.65%	4	F:3-deoxy-7-phosphoheptulonate synthase activity; P:tryptophan biosynthetic process; P:tyrosine biosynthetic process; P:L-phenylalanine biosynthetic process	y	EC:2.5.1.54	IPR013785 (G3DSA:3.20.20.GENE3D); IPR006218 (PFAM); IPR006219 (TIGRFAM); IPR006219 (PANTHER); SSF51569 (SUPERFAMILY)
g1874.t1	retrotransposon ty1-copia subclass	862	19		70	17	0	18	24	0	1	0	0	1	20	8.06716e-102	52.6%	2	P:DNA integration; F:nucleic acid binding	y		G3DSA:3.30.420.10 (GENE3D); IPR013103 (PFAM); IPR001584 (PFAM); PTHR11439 (PANTHER); IPR001584 (PROSITE_PROFILES); IPR012337 (SUPERFAMILY); SSF56672 (SUPERFAMILY)
g1875.t1	copia polyprotein	713	5		39	29	0	4	11	0	0	0	0	0	20	1.54665e-69	45.75%	11	F:nucleic acid binding; F:zinc ion binding; F:carbohydrate binding; F:beta-galactosidase activity; F:hydrolase activity; P:carbohydrate metabolic process; P:DNA integration; F:catalytic activity; F:hydrolase activity, hydrolyzing O-glycosyl compounds; P:metabolic process; F:hydrolase activity, acting on glycosyl bonds	n		IPR025724 (PFAM); PTHR11439:SF127 (PANTHER); PTHR11439 (PANTHER)
g1876.t1	hypothetical protein PGTG_02826	272	5		22	17	0	5	0	0	0	0	0	0	13	9.72942e-25	46.0%	0	-	n		no IPS match
g1877.t1	gag-pol polyprotein	823	6		46	9	0	3	31	0	0	0	0	0	20	3.44177e-103	44.5%	2	P:DNA integration; F:nucleic acid binding	y		IPR013103 (PFAM); G3DSA:3.30.420.10 (GENE3D); IPR001584 (PFAM); PTHR11439 (PANTHER); PTHR11439:SF127 (PANTHER); IPR001584 (PROSITE_PROFILES); IPR012337 (SUPERFAMILY); SSF56672 (SUPERFAMILY)
g1878.t1	---NA---	194	29		0	0	0	0	0	0	0	0	0	0	0			0	-	n		no IPS match
g1880.t1	ltr retrotransposon like protein	663	12		34	29	2	1	12	0	0	0	0	0	20	2.93709e-64	45.5%	2	P:DNA integration; F:nucleic acid binding	y		G3DSA:3.30.420.10 (GENE3D); G3DSA:3.30.420.10 (GENE3D); IPR001584 (PFAM); PTHR11439 (PANTHER); PTHR11439:SF127 (PANTHER); IPR001584 (PROSITE_PROFILES); IPR012337 (SUPERFAMILY); IPR012337 (SUPERFAMILY)
g1881.t1	hypothetical protein TRAVEDRAFT_112543	161	45		0	0	0	0	0	0	0	0	0	0	2	1.69064	50.5%	0	-	n		CYTOPLASMIC_DOMAIN (PHOBIUS); NON_CYTOPLASMIC_DOMAIN (PHOBIUS); TRANSMEMBRANE (PHOBIUS)
g1882.t1	hypothetical protein PGTG_08783	395	52		0	11	2	1	0	1	0	0	0	0	20	1.68599e-53	45.8%	1	F:chromatin binding	n		IPR024752 (PFAM)
g1883.t1	chord-domain-containing protein	345	705		0	1	1	3	2	1	1	1	1	2	20	9.61202e-132	57.8%	1	F:metal ion binding	y		IPR007051 (PFAM); IPR007052 (PFAM); G3DSA:2.60.40.790 (GENE3D); PTHR12621 (PANTHER); IPR007087 (PROSITE_PATTERNS); IPR007052 (PROSITE_PROFILES); IPR007051 (PROSITE_PROFILES); IPR007051 (PROSITE_PROFILES); IPR008978 (SUPERFAMILY)
g1884.t1	beta and beta-prime subunits of dna dependent rna-polymerase	907	624		0	4	4	1	2	4	5	4	4	3	20	0.0	75.7%	7	F:DNA-directed RNA polymerase activity; P:transcription, DNA-dependent; F:DNA binding; F:ribonucleoside binding; C:nucleolus; P:purine nucleobase metabolic process; P:pyrimidine nucleobase metabolic process	y	EC:2.7.7.6	IPR007120 (G3DSA:2.40.270.GENE3D); IPR007642 (G3DSA:3.90.1110.GENE3D); IPR007647 (PFAM); IPR007644 (PFAM); IPR007120 (PFAM); IPR007645 (PFAM); IPR007642 (PFAM); IPR009674 (PFAM); G3DSA:3.90.1100.10 (GENE3D); PTHR20856:SF5 (PANTHER); IPR015712 (PANTHER); SSF64484 (SUPERFAMILY)
g1885.t1	beta and beta-prime subunits of dna dependent rna-polymerase	360	624		3	3	4	0	3	3	3	3	3	3	20	6.1787e-163	73.1%	7	F:DNA-directed RNA polymerase activity; P:transcription, DNA-dependent; F:DNA binding; F:ribonucleoside binding; C:nucleolus; P:purine nucleobase metabolic process; P:pyrimidine nucleobase metabolic process	y	EC:2.7.7.6	IPR007120 (PFAM); IPR007120 (G3DSA:2.40.270.GENE3D); IPR007641 (PFAM); PTHR20856:SF5 (PANTHER); IPR015712 (PANTHER); IPR007121 (PROSITE_PATTERNS); CYTOPLASMIC_DOMAIN (PHOBIUS); NON_CYTOPLASMIC_DOMAIN (PHOBIUS); TRANSMEMBRANE (PHOBIUS); SSF64484 (SUPERFAMILY)
g1886.t1	dead-domain-containing protein	863	124		24	28	28	14	33	44	33	36	35	33	20	0.0	61.8%	3	F:ATP binding; F:nucleic acid binding; F:ATP-dependent helicase activity	y	-	Coil (COILS); Coil (COILS); IPR001650 (SMART); IPR014001 (SMART); IPR001650 (PFAM); G3DSA:3.40.50.300 (GENE3D); G3DSA:3.40.50.300 (GENE3D); IPR011545 (PFAM); PTHR24031 (PANTHER); PTHR24031:SF91 (PANTHER); IPR000629 (PROSITE_PATTERNS); IPR014001 (PROSITE_PROFILES); IPR001650 (PROSITE_PROFILES); IPR014014 (PROSITE_PROFILES); IPR027417 (SUPERFAMILY); IPR027417 (SUPERFAMILY)
g1888.t1	pol polyprotein	650	29		25	24	5	3	11	1	0	0	0	0	20	2.31255e-16	50.05%	2	P:DNA integration; F:nucleic acid binding	y	-	IPR001584 (PFAM); G3DSA:3.30.420.10 (GENE3D); PTHR11439 (PANTHER); IPR001584 (PROSITE_PROFILES); IPR012337 (SUPERFAMILY)
g1889.t1	hypothetical protein PGTG_22663	833	88		3	22	13	5	0	0	0	0	0	2	20	1.89408e-59	56.95%	4	F:nucleic acid binding; F:zinc ion binding; P:pathogenesis; C:extracellular region	y		IPR001878 (SMART); IPR001615 (G3DSA:3.40.198.GENE3D); IPR001878 (PFAM); IPR001878 (G3DSA:4.10.60.GENE3D); IPR001878 (PROSITE_PROFILES); IPR001878 (SUPERFAMILY)
g1890.t1	hypothetical protein PGTG_02852	188	75		20	57	2	0	0	0	0	0	0	0	20	7.31834e-11	47.75%	2	F:nucleic acid binding; F:zinc ion binding	n		no IPS match
g1891.t1	clavaminate synthase-like protein	398	-		1	1	1	3	1	4	2	2	3	1	20	0.0	74.3%	2	F:oxidoreductase activity; P:oxidation-reduction process	y	-	G3DSA:3.60.130.10 (GENE3D); IPR003819 (PFAM); SSF51197 (SUPERFAMILY)
g1892.t1	pria protein precursor	256	283	S	9	10	4	6	0	3	3	1	1	6	20	1.54018e-90	58.1%	0	-	n		SIGNAL_PEPTIDE_N_REGION (PHOBIUS); SIGNAL_PEPTIDE_C_REGION (PHOBIUS); SIGNAL_PEPTIDE_H_REGION (PHOBIUS); NON_CYTOPLASMIC_DOMAIN (PHOBIUS); SIGNAL_PEPTIDE (PHOBIUS); SignalP-TM (SIGNALP_GRAM_POSITIVE); SignalP-noTM (SIGNALP_EUK); SignalP-noTM (SIGNALP_GRAM_NEGATIVE)
g1893.t1	retrotransposon ty1-copia subclass	1005	91		21	35	0	1	32	0	0	0	0	0	20	7.26149e-155	51.4%	2	P:DNA integration; F:nucleic acid binding	y		IPR013103 (PFAM); G3DSA:3.30.420.10 (GENE3D); IPR001584 (PFAM); PTHR11439 (PANTHER); IPR001584 (PROSITE_PROFILES); IPR012337 (SUPERFAMILY)
g1896.t1	metallo-dependent phosphatase	723	706		3	3	2	7	0	0	0	0	0	1	11	0.0	53.09%	1	F:hydrolase activity	y	-	G3DSA:3.60.21.10 (GENE3D); CYTOPLASMIC_DOMAIN (PHOBIUS); TRANSMEMBRANE (PHOBIUS); NON_CYTOPLASMIC_DOMAIN (PHOBIUS); SSF56300 (SUPERFAMILY); TMhelix (TMHMM)
g1897.t1	argonaute-like protein	890	515		3	5	3	3	0	6	9	5	3	2	20	0.0	55.4%	2	F:nucleic acid binding; F:protein binding	y	-	Coil (COILS); IPR003165 (SMART); G3DSA:3.30.420.10 (GENE3D); G3DSA:2.170.260.10 (GENE3D); G3DSA:3.40.50.2300 (GENE3D); IPR003100 (PFAM); IPR003165 (PFAM); IPR014811 (PFAM); PTHR22891 (PANTHER); IPR003165 (PROSITE_PROFILES); IPR003100 (PROSITE_PROFILES); IPR012337 (SUPERFAMILY); IPR003100 (SUPERFAMILY)
g1899.t1	hypothetical protein PGTG_05669	411	47		12	49	3	1	0	0	0	0	0	0	20	4.152e-42	61.55%	1	F:binding	y	-	no IPS match
g1900.t1	retrovirus-related pol polyprotein from transposon tnt 1-94	777	6		41	30	0	6	31	0	0	0	0	0	20	1.43996e-90	45.55%	2	P:DNA integration; F:nucleic acid binding	y		Coil (COILS); IPR013103 (PFAM); G3DSA:3.30.420.10 (GENE3D); IPR001584 (PFAM); PTHR11439:SF127 (PANTHER); PTHR11439 (PANTHER); IPR001584 (PROSITE_PROFILES); IPR012337 (SUPERFAMILY)
g1901.t1	kelch-type beta propeller domain containing protein	596	1273	TM1	4	3	4	3	3	0	1	5	2	2	20	0.0	52.6%	1	F:protein binding	y		IPR015915 (G3DSA:2.120.10.GENE3D); PF13854 (PFAM); IPR013320 (G3DSA:2.60.120.GENE3D); IPR011498 (PFAM); PTHR23244 (PANTHER); PTHR23244:SF109 (PANTHER); SIGNAL_PEPTIDE_C_REGION (PHOBIUS); CYTOPLASMIC_DOMAIN (PHOBIUS); SIGNAL_PEPTIDE (PHOBIUS); SIGNAL_PEPTIDE_H_REGION (PHOBIUS); NON_CYTOPLASMIC_DOMAIN (PHOBIUS); SIGNAL_PEPTIDE_N_REGION (PHOBIUS); TRANSMEMBRANE (PHOBIUS); SignalP-noTM (SIGNALP_EUK);…
g1903.t1	hypothetical protein PGTG_08057	207	114		0	10	0	0	0	0	0	0	0	0	8	5.88458e-06	56.75%	0	-	n		IPR020478 (PRINTS)
g1906.t1	retrotransposon ty1-copia subclass	806	6		28	16	0	6	34	0	0	0	0	0	20	1.98786e-104	47.9%	2	P:DNA integration; F:nucleic acid binding	y		Coil (COILS); G3DSA:3.30.420.10 (GENE3D); IPR013103 (PFAM); IPR001584 (PFAM); PTHR11439 (PANTHER); IPR001584 (PROSITE_PROFILES); SSF56672 (SUPERFAMILY); IPR012337 (SUPERFAMILY)
g1907.t1	maintenance of telomere capping protein 1	493	-		1	1	1	3	1	1	1	1	1	0	20	0.0	59.25%	0	-	n		Coil (COILS); IPR018814 (PFAM)
g1909.t1	hypothetical protein PGTG_17187	436	64		14	173	0	2	1	7	1	5	0	0	20	5.28709e-140	72.55%	0	-	n		IPR027806 (PFAM); IPR026103 (PANTHER); PTHR22930:SF6 (PANTHER)
g1910.t1	exosome complex exonuclease rrp40	233	-		2	0	1	1	0	1	1	1	1	1	20	2.21194e-54	62.8%	3	F:hydrolase activity; F:RNA binding; C:exosome (RNase complex)	y	-	PTHR21321:SF1 (PANTHER); IPR026699 (PANTHER); SSF54791 (SUPERFAMILY); IPR012340 (SUPERFAMILY)
g1911.t1	hypothetical protein PGTG_07597	312	-		0	1	1	6	0	0	0	0	0	0	2	4.08885e-145	69.0%	0	-	n		NON_CYTOPLASMIC_DOMAIN (PHOBIUS); CYTOPLASMIC_DOMAIN (PHOBIUS); CYTOPLASMIC_DOMAIN (PHOBIUS); TRANSMEMBRANE (PHOBIUS); TRANSMEMBRANE (PHOBIUS); CYTOPLASMIC_DOMAIN (PHOBIUS); NON_CYTOPLASMIC_DOMAIN (PHOBIUS); TRANSMEMBRANE (PHOBIUS); TRANSMEMBRANE (PHOBIUS); TMhelix (TMHMM); TMhelix (TMHMM); TMhelix (TMHMM)
g1912.t1	ribosomal protein	341	24		0	28	2	0	0	0	0	0	0	0	20	7.30581e-88	61.9%	1	F:hydrolase activity, acting on ester bonds	y		IPR006912 (PFAM); IPR026103 (PANTHER); PTHR22930:SF3 (PANTHER)
g1913.t1	hypothetical protein MELLADRAFT_88459	590	-		2	1	1	2	0	0	0	0	0	0	2	9.50122e-42	52.5%	0	-	n		IPR013177 (PFAM)
g1914.t1	lipid transport protein	220	707		2	2	5	0	0	1	0	1	1	1	20	1.71881e-52	45.65%	0	-	n		IPR023393 (G3DSA:3.30.530.GENE3D); IPR005031 (PFAM); PTHR12901 (PANTHER); SSF55961 (SUPERFAMILY)
g1915.t1	hypothetical protein PGTG_10874	543	-		0	1	0	0	0	0	0	0	0	0	1	1.05817e-24	50.0%	0	-	n		no IPS match
g1917.t1	tkp5 protein	348	2		8	3	0	1	13	0	0	0	0	0	20	2.06337e-67	54.7%	2	P:DNA integration; F:nucleic acid binding	y		G3DSA:3.30.420.10 (GENE3D); IPR001584 (PFAM); PTHR11439 (PANTHER); IPR001584 (PROSITE_PROFILES); IPR012337 (SUPERFAMILY)
g1919.t1	retrotransposon ty1-copia subclass	367	4		11	5	0	3	32	0	0	0	0	0	20	9.90361e-43	49.85%	1	F:nucleic acid binding	y		IPR013103 (PFAM); PTHR11439 (PANTHER); PTHR11439:SF127 (PANTHER); IPR012337 (SUPERFAMILY); SSF56672 (SUPERFAMILY)
g1920.t1	copia polyprotein	639	8		41	31	2	3	6	0	0	0	0	0	20	3.44606e-60	50.65%	1	F:nucleic acid binding	y		G3DSA:3.30.420.10 (GENE3D); PTHR11439:SF127 (PANTHER); PTHR11439 (PANTHER); IPR012337 (SUPERFAMILY)
g1921.t1	---NA---	146	102		0	0	0	0	0	0	0	0	0	0	0			0	-	n		no IPS match
g1922.t1	polyprotein	293	15		5	15	0	26	0	7	0	0	3	0	20	9.15338e-49	52.6%	1	F:nucleic acid binding	y		G3DSA:3.30.420.10 (GENE3D); PTHR10178 (PANTHER); IPR012337 (SUPERFAMILY)
g1924.t1	hypothetical protein PGTG_11309	558	115		0	43	5	0	0	19	6	15	0	0	20	3.88725e-122	67.3%	0	-	n		no IPS match
g1925.t1	hypothetical protein PGTG_00083	97	-		2	1	0	0	0	1	1	1	1	1	20	5.01243e-53	76.7%	0	-	n		NON_CYTOPLASMIC_DOMAIN (PHOBIUS); CYTOPLASMIC_DOMAIN (PHOBIUS); TRANSMEMBRANE (PHOBIUS); TMhelix (TMHMM)
g1926.t1	hypothetical protein PGTG_05870	475	38		19	52	1	2	1	0	0	0	0	0	20	2.87568e-59	49.95%	2	F:nucleic acid binding; F:zinc ion binding	y		IPR001878 (SMART); IPR001878 (G3DSA:4.10.60.GENE3D); IPR001878 (G3DSA:4.10.60.GENE3D); IPR001878 (PFAM); IPR001878 (PROSITE_PROFILES); IPR001878 (PROSITE_PROFILES); IPR001878 (SUPERFAMILY); IPR001878 (SUPERFAMILY)
g1927.t1	retrovirus-related pol polyprotein from transposon tnt 1-94	389	38		6	6	0	0	12	0	0	1	1	0	20	3.064e-42	51.05%	2	P:DNA integration; F:nucleic acid binding	y		G3DSA:3.30.420.10 (GENE3D); IPR001584 (PFAM); PTHR11439 (PANTHER); IPR001584 (PROSITE_PROFILES); IPR012337 (SUPERFAMILY)
g1928.t1	hypothetical protein PGTG_14811	202	-		1	2	1	0	0	0	0	0	0	0	2	1.46781e-21	64.0%	0	-	n		Coil (COILS)
g1929.t1	hypothetical protein PGTG_21570	295	120	TM2	17	42	39	6	0	0	0	0	0	0	20	5.21149e-118	49.25%	0	-	n		CYTOPLASMIC_DOMAIN (PHOBIUS); NON_CYTOPLASMIC_DOMAIN (PHOBIUS); TRANSMEMBRANE (PHOBIUS); TRANSMEMBRANE (PHOBIUS); CYTOPLASMIC_DOMAIN (PHOBIUS); NON_CYTOPLASMIC_DOMAIN (PHOBIUS); TRANSMEMBRANE (PHOBIUS); SignalP-noTM (SIGNALP_EUK); TMhelix (TMHMM); TMhelix (TMHMM)
g1930.t1	denn (aex-3) domain protein	1278	-		0	1	0	0	1	0	2	2	2	1	20	0.0	49.65%	0	-	n		Coil (COILS); IPR001194 (SMART); IPR001194 (PFAM); IPR001194 (PROSITE_PROFILES)
g1932.t1	thiamin diphosphate-binding protein	405	699		5	1	2	3	1	2	2	2	2	2	20	0.0	84.25%	8	F:pyruvate dehydrogenase (acetyl-transferring) activity; P:acetyl-CoA biosynthetic process from pyruvate; P:gluconeogenesis; P:glycolysis; P:isoleucine biosynthetic process; P:leucine biosynthetic process; P:valine biosynthetic process; C:pyruvate dehydrogenase complex	y	EC:1.2.4.1	IPR005475 (SMART); G3DSA:3.40.50.970 (GENE3D); IPR005476 (PFAM); IPR009014 (G3DSA:3.40.50.GENE3D); IPR005475 (PFAM); PTHR11624 (PANTHER); IPR027110 (PTHR11624:PANTHER); SignalP-TM (SIGNALP_GRAM_POSITIVE); IPR009014 (SUPERFAMILY); SSF52518 (SUPERFAMILY)
g1933.t1	succinate:fumarate antiporter	295	151		30	25	33	17	42	41	39	37	36	31	20	0.0	76.1%	2	P:transmembrane transport; C:integral to membrane	y	-	IPR023395 (G3DSA:1.50.40.GENE3D); IPR018108 (PFAM); PTHR24089:SF135 (PANTHER); PTHR24089 (PANTHER); IPR018108 (PROSITE_PROFILES); IPR018108 (PROSITE_PROFILES); IPR018108 (PROSITE_PROFILES); IPR023395 (SUPERFAMILY)
g1935.t1	retrotransposon nucleocapsid protein	341	27		19	1	0	4	1	3	1	0	0	0	20	8.46429e-69	53.2%	3	P:RNA-dependent DNA replication; F:RNA-directed DNA polymerase activity; F:RNA binding	y		IPR000477 (PFAM); G3DSA:3.30.70.270 (GENE3D); PTHR10178:SF14 (PANTHER); PTHR10178 (PANTHER); IPR000477 (PROSITE_PROFILES); SSF56672 (SUPERFAMILY); SSF56672 (SUPERFAMILY); SSF56672 (SUPERFAMILY)
g1937.t1	reverse transcriptase from transposon x-element	1319	71		20	56	3	3	0	9	0	2	0	0	20	0.0	50.25%	3	F:RNA-directed DNA polymerase activity; P:RNA-dependent DNA replication; F:RNA binding	y		Coil (COILS); Coil (COILS); IPR005135 (G3DSA:3.60.10.GENE3D); PF14529 (PFAM); IPR000477 (PFAM); PTHR19446 (PANTHER); IPR000477 (PROSITE_PROFILES); SSF56672 (SUPERFAMILY); IPR005135 (SUPERFAMILY)
g1938.t1	tbc-domain-containing protein	1171	387		2	4	5	4	6	6	8	5	5	5	20	0.0	60.25%	3	F:Rab GTPase activator activity; P:positive regulation of Rab GTPase activity; F:calcium ion binding	y	-	IPR002048 (SMART); IPR000195 (SMART); IPR011992 (G3DSA:1.10.238.GENE3D); IPR004182 (PFAM); IPR000195 (PFAM); G3DSA:1.10.8.270 (GENE3D); IPR011992 (PFAM); PTHR22957 (PANTHER); PTHR22957:SF94 (PANTHER); IPR018247 (PROSITE_PATTERNS); TRANSMEMBRANE (PHOBIUS); CYTOPLASMIC_DOMAIN (PHOBIUS); NON_CYTOPLASMIC_DOMAIN (PHOBIUS); IPR000195 (PROSITE_PROFILES); IPR002048 (PROSITE_PROFILES); IPR002048 (PROSITE_…
g1939.t1	integrase core domain protein	586	12		35	27	0	3	9	0	0	0	0	0	20	5.50152e-17	50.6%	2	P:DNA integration; F:nucleic acid binding	y	-	IPR001584 (PFAM); G3DSA:3.30.420.10 (GENE3D); PTHR11439 (PANTHER); IPR001584 (PROSITE_PROFILES); IPR012337 (SUPERFAMILY)
g1940.t1	hypothetical protein PGTG_17362	116	205		0	10	0	1	0	0	0	0	0	0	10	7.33604e-47	75.3%	1	F:DNA binding	y	-	IPR025959 (PFAM); PTHR23022 (PANTHER); PTHR23022:SF9 (PANTHER)
g1941.t1	terpenoid cylase protein prenyltransferase alpha-alpha toroid	259	83		0	36	0	0	0	0	0	0	0	0	20	3.40143e-28	67.85%	1	F:hydrolase activity, acting on ester bonds	n		IPR026103 (PANTHER); PTHR22930:SF1 (PANTHER)
g1942.t1	rft-1-domain-containing protein	566	-		1	1	1	0	1	1	1	2	1	0	20	0.0	52.75%	3	P:lipid transport; F:lipid transporter activity; C:integral to membrane	y		IPR007594 (PFAM); IPR007594 (PANTHER); PTHR13117:SF5 (PANTHER); CYTOPLASMIC_DOMAIN (PHOBIUS); NON_CYTOPLASMIC_DOMAIN (PHOBIUS); TRANSMEMBRANE (PHOBIUS); TRANSMEMBRANE (PHOBIUS); CYTOPLASMIC_DOMAIN (PHOBIUS); CYTOPLASMIC_DOMAIN (PHOBIUS); NON_CYTOPLASMIC_DOMAIN (PHOBIUS); SIGNAL_PEPTIDE_C_REGION (PHOBIUS); SIGNAL_PEPTIDE_H_REGION (PHOBIUS); TRANSMEMBRANE (PHOBIUS); TRANSMEMBRANE (PHOBIUS); TRANSME…
g1943.t1	hypothetical protein PGTG_21383	1813	-		3	2	1	0	0	0	0	0	0	0	4	2.83082e-89	50.75%	0	-	n		SignalP-TM (SIGNALP_GRAM_POSITIVE)
[truncated: 21,751 more rows]

## Sheet: table S2 ordered by cluster
Seq. Name	Seq. Description	Length	cluster	secreted	nr hits against basidiomycete species										NCBI	min. eValue	mean Similarity	#GOs	GOs	B2Gr	Enzyme Codes	InterProScan
[truncated: 23,154 more rows]

[truncated: 1 more sheets: table S3 glossary]
